# Supplementary material for: Impaired Aire-dependent IFN signaling in the thymus precedes the protective autoantibodies to IFNα
Source: J Exp Med. 2025 Apr 30;222(7):e20241403. doi: 10.1084/jem.20241403 (PMC12042843; doi:10.1084/jem.20241403)
Supplement: Table S1 — contains mTEC transcriptome data from Aire-deficient and control rat and four mouse studies, and differentially expressed ISGs. [file jem_20241403_tables1.xlsx]

## Sheet: Rat
SYMBOL	KO.log2EXP	HET.log2EXP	FC	P.VAL	FDR	DESCRIPTION	DE	Dataset	Tissue	Log2FC	ISG
Pgc	3.32	9.74	-85.78	3.66e-10	8.49e-06	progastricsin (pepsinogen C)	-1	Rat	Stomach	-6.42257	0
Oas2	4.07	8.52	-21.76	1.32e-09	1.53e-05	2-5 oligoadenylate synthetase 2	-1	Rat	NA	-4.44361	1
Klk1b8	3.89	8.47	-23.86	1.49e-08	7.58e-05	kallikrein 1-related peptidase C2	-1	Rat	NA	-4.57652	0
Klk1b1	3.89	8.47	-23.86	1.49e-08	7.58e-05	kallikrein 1-related peptidase C2	-1	Rat	NA	-4.57652	0
Klk1b9	3.89	8.47	-23.86	1.49e-08	7.58e-05	kallikrein 1-related peptidase C2	-1	Rat	NA	-4.57652	0
Klk1b11	3.89	8.47	-23.86	1.49e-08	7.58e-05	kallikrein 1-related peptidase C2	-1	Rat	NA	-4.57652	0
Klk1b27	3.89	8.47	-23.86	1.49e-08	7.58e-05	kallikrein 1-related peptidase C2	-1	Rat	NA	-4.57652	0
Klk1b21	3.89	8.47	-23.86	1.49e-08	7.58e-05	kallikrein 1-related peptidase C2	-1	Rat	NA	-4.57652	0
Klk1b22	3.89	8.47	-23.86	1.49e-08	7.58e-05	kallikrein 1-related peptidase C2	-1	Rat	NA	-4.57652	0
Klk1b16	3.89	8.47	-23.86	1.49e-08	7.58e-05	kallikrein 1-related peptidase C2	-1	Rat	NA	-4.57652	0
Klk1b24	3.89	8.47	-23.86	1.49e-08	7.58e-05	kallikrein 1-related peptidase C2	-1	Rat	NA	-4.57652	0
Klk1b3	3.89	8.47	-23.86	1.49e-08	7.58e-05	kallikrein 1-related peptidase C2	-1	Rat	NA	-4.57652	0
Klk1b4	3.89	8.47	-23.86	1.49e-08	7.58e-05	kallikrein 1-related peptidase C2	-1	Rat	NA	-4.57652	0
Klk1b5	3.89	8.47	-23.86	1.49e-08	7.58e-05	kallikrein 1-related peptidase C2	-1	Rat	NA	-4.57652	0
Klk1	3.89	8.47	-23.86	1.49e-08	7.58e-05	kallikrein 1-related peptidase C2	-1	Rat	NA	-4.57652	0
Clec3a	3.77	8.05	-19.39	1.84e-08	7.58e-05	C-type lectin domain family 3, member A	-1	Rat	NA	-4.27724	0
Ceacam9	4.15	8.53	-20.79	2.04e-08	7.58e-05	carcinoembryonic antigen-related cell adhesion molecule 9	-1	Rat	NA	-4.37782	0
Svs4	5.11	8.97	-14.55	2.29e-08	7.58e-05	seminal vesicle secretory protein 4	-1	Rat	NA	-3.86295	0
Fabp1	3.19	6.99	-13.88	3.39e-08	8.47e-05	fatty acid binding protein 1, liver	-1	Rat	NA	-3.79494	0
Orm1	5.79	9.51	-13.23	3.65e-08	8.47e-05	orosomucoid 1	-1	Rat	Liver	-3.72574	0
Orm3	5.79	9.51	-13.23	3.65e-08	8.47e-05	orosomucoid 1	-1	Rat	Liver	-3.72574	0
Orm2	5.79	9.51	-13.23	3.65e-08	8.47e-05	orosomucoid 1	-1	Rat	Liver	-3.72574	0
Sst	5.44	9.27	-14.21	5.59e-08	0.0001	somatostatin	-1	Rat	Brain	-3.82883	0
Sst	5.44	9.27	-14.21	5.59e-08	0.0001	somatostatin	-1	Rat	Stomach	-3.82883	0
Cnn1	4.89	9.28	-20.94	1.12e-07	0.0002	calponin 1, basic, smooth muscle	-1	Rat	Colon	-4.38819	0
Chia1	6.11	9.39	-9.67	1.3e-07	0.0002	chitinase, acidic	-1	Rat	Stomach	-3.27352	0
Nts	4.28	9.42	-35.39	1.32e-07	0.0002	neurotensin	-1	Rat	NA	-5.14527	0
Gip	7.15	11.08	-15.22	1.47e-07	0.0002	gastric inhibitory polypeptide	-1	Rat	NA	-3.9279	0
Ecel1	3.49	7.01	-11.5	1.5e-07	0.0002	endothelin converting enzyme-like 1	-1	Rat	NA	-3.52356	0
Gpr15	9.51	6.71	6.98	1.55e-07	0.0002	G protein-coupled receptor 15	1	Rat	NA	2.80323	0
Prg3	3.98	7	-8.1	2.72e-07	0.0003	proteoglycan 3	-1	Rat	NA	-3.01792	0
Gal	4.17	6.75	-6	3.08e-07	0.0003	galanin/GMAP prepropeptide	-1	Rat	NA	-2.58496	0
Ins2	4.95	8.19	-9.44	3.33e-07	0.0003	insulin 2	-1	Rat	Pancreas	-3.23879	0
Cartpt	4.26	8.29	-16.38	3.89e-07	0.0004	CART prepropeptide	-1	Rat	NA	-4.03386	0
Oas1b	7.78	11.24	-11	4.12e-07	0.0004	2-5 oligoadenylate synthetase 1B	-1	Rat	NA	-3.45943	1
Speer2	7.96	11.65	-12.86	4.16e-07	0.0004	disks large homolog 5-like [Source:RGD Symbol;Acc:6504293]; similar to spermatogenesis associated glutamate (E)-rich protein 4d	-1	Rat	NA	-3.68482	0
Gm5152	7.96	11.65	-12.86	4.16e-07	0.0004	disks large homolog 5-like [Source:RGD Symbol;Acc:6504293]; similar to spermatogenesis associated glutamate (E)-rich protein 4d	-1	Rat	NA	-3.68482	0
Gm8857	7.96	11.65	-12.86	4.16e-07	0.0004	disks large homolog 5-like [Source:RGD Symbol;Acc:6504293]; similar to spermatogenesis associated glutamate (E)-rich protein 4d	-1	Rat	NA	-3.68482	0
Gm5861	7.96	11.65	-12.86	4.16e-07	0.0004	disks large homolog 5-like [Source:RGD Symbol;Acc:6504293]; similar to spermatogenesis associated glutamate (E)-rich protein 4d	-1	Rat	NA	-3.68482	0
Gm8897	7.96	11.65	-12.86	4.16e-07	0.0004	disks large homolog 5-like [Source:RGD Symbol;Acc:6504293]; similar to spermatogenesis associated glutamate (E)-rich protein 4d	-1	Rat	NA	-3.68482	0
Gm6460	7.96	11.65	-12.86	4.16e-07	0.0004	disks large homolog 5-like [Source:RGD Symbol;Acc:6504293]; similar to spermatogenesis associated glutamate (E)-rich protein 4d	-1	Rat	NA	-3.68482	0
4933402N22Rik	7.96	11.65	-12.86	4.16e-07	0.0004	disks large homolog 5-like [Source:RGD Symbol;Acc:6504293]; similar to spermatogenesis associated glutamate (E)-rich protein 4d	-1	Rat	NA	-3.68482	0
Speer3	7.96	11.65	-12.86	4.16e-07	0.0004	disks large homolog 5-like [Source:RGD Symbol;Acc:6504293]; similar to spermatogenesis associated glutamate (E)-rich protein 4d	-1	Rat	NA	-3.68482	0
Gm9758	7.96	11.65	-12.86	4.16e-07	0.0004	disks large homolog 5-like [Source:RGD Symbol;Acc:6504293]; similar to spermatogenesis associated glutamate (E)-rich protein 4d	-1	Rat	NA	-3.68482	0
Speer4d	7.96	11.65	-12.86	4.16e-07	0.0004	disks large homolog 5-like [Source:RGD Symbol;Acc:6504293]; similar to spermatogenesis associated glutamate (E)-rich protein 4d	-1	Rat	NA	-3.68482	0
Speer4f1	7.96	11.65	-12.86	4.16e-07	0.0004	disks large homolog 5-like [Source:RGD Symbol;Acc:6504293]; similar to spermatogenesis associated glutamate (E)-rich protein 4d	-1	Rat	NA	-3.68482	0
Gm5862	7.96	11.65	-12.86	4.16e-07	0.0004	disks large homolog 5-like [Source:RGD Symbol;Acc:6504293]; similar to spermatogenesis associated glutamate (E)-rich protein 4d	-1	Rat	NA	-3.68482	0
Speer4a	7.96	11.65	-12.86	4.16e-07	0.0004	disks large homolog 5-like [Source:RGD Symbol;Acc:6504293]; similar to spermatogenesis associated glutamate (E)-rich protein 4d	-1	Rat	NA	-3.68482	0
Gm7347	7.96	11.65	-12.86	4.16e-07	0.0004	disks large homolog 5-like [Source:RGD Symbol;Acc:6504293]; similar to spermatogenesis associated glutamate (E)-rich protein 4d	-1	Rat	NA	-3.68482	0
Gm10471	7.96	11.65	-12.86	4.16e-07	0.0004	disks large homolog 5-like [Source:RGD Symbol;Acc:6504293]; similar to spermatogenesis associated glutamate (E)-rich protein 4d	-1	Rat	NA	-3.68482	0
5031410I06Rik	7.96	11.65	-12.86	4.16e-07	0.0004	disks large homolog 5-like [Source:RGD Symbol;Acc:6504293]; similar to spermatogenesis associated glutamate (E)-rich protein 4d	-1	Rat	NA	-3.68482	0
Speer4b	7.96	11.65	-12.86	4.16e-07	0.0004	disks large homolog 5-like [Source:RGD Symbol;Acc:6504293]; similar to spermatogenesis associated glutamate (E)-rich protein 4d	-1	Rat	NA	-3.68482	0
Cga	12.3	9.23	8.43	4.55e-07	0.0004	glycoprotein hormones, alpha polypeptide	1	Rat	NA	3.07553	0
Slfn4	9.11	12.87	-13.57	5e-07	0.0004	schlafen 4	-1	Rat	NA	-3.76235	0
Slfn3	9.11	12.87	-13.57	5e-07	0.0004	schlafen 4	-1	Rat	NA	-3.76235	0
AY761185	3.85	8.14	-19.6	5.39e-07	0.0004	defensin alpha 24	-1	Rat	Duodenum	-4.29278	0
AY761185	3.85	8.14	-19.6	5.39e-07	0.0004	defensin alpha 24	-1	Rat	Jejunum	-4.29278	0
AY761185	3.85	8.14	-19.6	5.39e-07	0.0004	defensin alpha 24	-1	Rat	Ileum	-4.29278	0
Defa21	3.85	8.14	-19.6	5.39e-07	0.0004	defensin alpha 24	-1	Rat	Duodenum	-4.29278	0
Defa21	3.85	8.14	-19.6	5.39e-07	0.0004	defensin alpha 24	-1	Rat	Jejunum	-4.29278	0
Defa21	3.85	8.14	-19.6	5.39e-07	0.0004	defensin alpha 24	-1	Rat	Ileum	-4.29278	0
Defa25	3.85	8.14	-19.6	5.39e-07	0.0004	defensin alpha 24	-1	Rat	Duodenum	-4.29278	0
Defa25	3.85	8.14	-19.6	5.39e-07	0.0004	defensin alpha 24	-1	Rat	Jejunum	-4.29278	0
Defa25	3.85	8.14	-19.6	5.39e-07	0.0004	defensin alpha 24	-1	Rat	Ileum	-4.29278	0
Defa5	3.85	8.14	-19.6	5.39e-07	0.0004	defensin alpha 24	-1	Rat	Duodenum	-4.29278	0
Defa5	3.85	8.14	-19.6	5.39e-07	0.0004	defensin alpha 24	-1	Rat	Jejunum	-4.29278	0
Defa5	3.85	8.14	-19.6	5.39e-07	0.0004	defensin alpha 24	-1	Rat	Ileum	-4.29278	0
Defa2	3.85	8.14	-19.6	5.39e-07	0.0004	defensin alpha 24	-1	Rat	Duodenum	-4.29278	0
Defa2	3.85	8.14	-19.6	5.39e-07	0.0004	defensin alpha 24	-1	Rat	Jejunum	-4.29278	0
Defa2	3.85	8.14	-19.6	5.39e-07	0.0004	defensin alpha 24	-1	Rat	Ileum	-4.29278	0
Defa20	3.85	8.14	-19.6	5.39e-07	0.0004	defensin alpha 24	-1	Rat	Duodenum	-4.29278	0
Defa20	3.85	8.14	-19.6	5.39e-07	0.0004	defensin alpha 24	-1	Rat	Jejunum	-4.29278	0
Defa20	3.85	8.14	-19.6	5.39e-07	0.0004	defensin alpha 24	-1	Rat	Ileum	-4.29278	0
Defa26	3.85	8.14	-19.6	5.39e-07	0.0004	defensin alpha 24	-1	Rat	Duodenum	-4.29278	0
Defa26	3.85	8.14	-19.6	5.39e-07	0.0004	defensin alpha 24	-1	Rat	Jejunum	-4.29278	0
Defa26	3.85	8.14	-19.6	5.39e-07	0.0004	defensin alpha 24	-1	Rat	Ileum	-4.29278	0
Defa24	3.85	8.14	-19.6	5.39e-07	0.0004	defensin alpha 24	-1	Rat	Duodenum	-4.29278	0
Defa24	3.85	8.14	-19.6	5.39e-07	0.0004	defensin alpha 24	-1	Rat	Jejunum	-4.29278	0
Defa24	3.85	8.14	-19.6	5.39e-07	0.0004	defensin alpha 24	-1	Rat	Ileum	-4.29278	0
Nppa	6.33	9.01	-6.43	6.92e-07	0.0005	natriuretic peptide A	-1	Rat	Heart	-2.68482	0
Gm2237	6.21	9.41	-9.14	8.61e-07	0.0006	INTERACTS WITH indole-3-methanol	-1	Rat	NA	-3.19219	0
Gm5458	6.21	9.41	-9.14	8.61e-07	0.0006	INTERACTS WITH indole-3-methanol	-1	Rat	NA	-3.19219	0
Gm7247	6.21	9.41	-9.14	8.61e-07	0.0006	INTERACTS WITH indole-3-methanol	-1	Rat	NA	-3.19219	0
Gm5622	6.21	9.41	-9.14	8.61e-07	0.0006	INTERACTS WITH indole-3-methanol	-1	Rat	NA	-3.19219	0
AY358078	6.21	9.41	-9.14	8.61e-07	0.0006	INTERACTS WITH indole-3-methanol	-1	Rat	NA	-3.19219	0
1700024B05Rik	6.21	9.41	-9.14	8.61e-07	0.0006	INTERACTS WITH indole-3-methanol	-1	Rat	NA	-3.19219	0
Gm7995	6.21	9.41	-9.14	8.61e-07	0.0006	INTERACTS WITH indole-3-methanol	-1	Rat	NA	-3.19219	0
Gm10378	6.21	9.41	-9.14	8.61e-07	0.0006	INTERACTS WITH indole-3-methanol	-1	Rat	NA	-3.19219	0
Gm9732	6.21	9.41	-9.14	8.61e-07	0.0006	INTERACTS WITH indole-3-methanol	-1	Rat	NA	-3.19219	0
4930503E14Rik	6.21	9.41	-9.14	8.61e-07	0.0006	INTERACTS WITH indole-3-methanol	-1	Rat	NA	-3.19219	0
Gm16434	6.21	9.41	-9.14	8.61e-07	0.0006	INTERACTS WITH indole-3-methanol	-1	Rat	NA	-3.19219	0
Gm3685	6.21	9.41	-9.14	8.61e-07	0.0006	INTERACTS WITH indole-3-methanol	-1	Rat	NA	-3.19219	0
Gm3636	6.21	9.41	-9.14	8.61e-07	0.0006	INTERACTS WITH indole-3-methanol	-1	Rat	NA	-3.19219	0
Gm8050	6.21	9.41	-9.14	8.61e-07	0.0006	INTERACTS WITH indole-3-methanol	-1	Rat	NA	-3.19219	0
Gm3629	6.21	9.41	-9.14	8.61e-07	0.0006	INTERACTS WITH indole-3-methanol	-1	Rat	NA	-3.19219	0
Gm16440	6.21	9.41	-9.14	8.61e-07	0.0006	INTERACTS WITH indole-3-methanol	-1	Rat	NA	-3.19219	0
Gm8237	6.21	9.41	-9.14	8.61e-07	0.0006	INTERACTS WITH indole-3-methanol	-1	Rat	NA	-3.19219	0
Gm3500	6.21	9.41	-9.14	8.61e-07	0.0006	INTERACTS WITH indole-3-methanol	-1	Rat	NA	-3.19219	0
Gm3264	6.21	9.41	-9.14	8.61e-07	0.0006	INTERACTS WITH indole-3-methanol	-1	Rat	NA	-3.19219	0
2610042L04Rik	6.21	9.41	-9.14	8.61e-07	0.0006	INTERACTS WITH indole-3-methanol	-1	Rat	NA	-3.19219	0
Gm2956	6.21	9.41	-9.14	8.61e-07	0.0006	INTERACTS WITH indole-3-methanol	-1	Rat	NA	-3.19219	0
Gm2897	6.21	9.41	-9.14	8.61e-07	0.0006	INTERACTS WITH indole-3-methanol	-1	Rat	NA	-3.19219	0
Hbb-y	4.52	8.48	-15.64	8.63e-07	0.0006	hemoglobin, epsilon 1	-1	Rat	NA	-3.96717	0
Pyy	3.13	5.44	-4.93	8.71e-07	0.0006	peptide YY (mapped)	-1	Rat	NA	-2.30159	0
Ndnf	10.05	7.51	5.83	9.02e-07	0.0006	neuron-derived neurotrophic factor [Source:RGD Symbol;Acc:1311080]; ENCODES a protein that exhibits glycosaminoglycan binding (ortholog) AND heparin binding (ortholog) AND INVOLVED IN cell growth (ortholog) AND extracellular matrix organization (ortholog) AND negative regulation of neuron apoptotic process (ortholog) AND FOUND IN extracellular matrix (ortholog) AND extracellular region (ortholog)…	1	Rat	NA	2.5435	0
Fgf15	3.1	6.13	-8.16	9.76e-07	0.0006	fibroblast growth factor 19	-1	Rat	NA	-3.02857	0
Th	4.04	7.48	-10.84	1.05e-06	0.0006	tyrosine hydroxylase	-1	Rat	NA	-3.43829	0
Mcpt1	4.57	8.66	-17	1.18e-06	0.0007	mast cell protease 2	-1	Rat	NA	-4.08746	0
Atp4b	9.91	6.8	8.61	1.44e-06	0.0008	ATPase, H+/K+ exchanging, beta polypeptide	1	Rat	Stomach	3.10601	0
Bpifa5	4.47	7.15	-6.41	1.56e-06	0.0008	BPI fold containing family A, member 5	-1	Rat	Esophagus	-2.68032	0
Mcpt8	6.36	9.6	-9.47	1.83e-06	0.0009	mast cell protease 10	-1	Rat	NA	-3.24336	0
Rasgrp3	11.82	8.66	8.89	2.03e-06	0.001	RAS guanyl releasing protein 3 (calcium and DAG-regulated)	1	Rat	NA	3.15218	0
Elfn2	5.09	7.34	-4.77	2.04e-06	0.001	extracellular leucine-rich repeat and fibronectin type III domain containing 2	-1	Rat	NA	-2.25399	0
Cma2	6.66	9.83	-8.98	2.17e-06	0.001	mast cell protease 4	-1	Rat	NA	-3.16672	0
Mcpt9	6.66	9.83	-8.98	2.17e-06	0.001	mast cell protease 4	-1	Rat	NA	-3.16672	0
Brinp3	6.22	3.8	5.36	2.2e-06	0.001	bone morphogenetic protein/retinoic acid inducible neural-specific 3	1	Rat	NA	2.42223	0
Mx1	6.91	10.93	-16.24	2.32e-06	0.0011	myxovirus (influenza virus) resistance 1	-1	Rat	NA	-4.02148	1
Lao1	3.72	5.86	-4.4	2.81e-06	0.0012	L-amino acid oxidase 1	-1	Rat	NA	-2.1375	0
Phf11a	10.69	12.71	-4.04	3.29e-06	0.0013	PHD finger protein 11B; PHD finger protein 11; PHD finger protein 11-like	-1	Rat	NA	-2.01436	1
Gcg	4.44	8.32	-14.79	3.77e-06	0.0015	glucagon	-1	Rat	NA	-3.88655	0
Mx2	6.88	10.84	-15.53	3.8e-06	0.0015	myxovirus (influenza virus) resistance 2	-1	Rat	NA	-3.95699	1
Pilrb1	4.85	7.4	-5.84	4.44e-06	0.0017	Protein LOC100909556; INTERACTS WITH (-)-demecolcine (ortholog) AND 2 3 7 8-tetrachlorodibenzodioxine (ortholog) AND 2-methylcholine (ortholog)	-1	Rat	NA	-2.54597	0
Pilrb2	4.85	7.4	-5.84	4.44e-06	0.0017	Protein LOC100909556; INTERACTS WITH (-)-demecolcine (ortholog) AND 2 3 7 8-tetrachlorodibenzodioxine (ortholog) AND 2-methylcholine (ortholog)	-1	Rat	NA	-2.54597	0
Sftpc	4.32	6.52	-4.6	4.62e-06	0.0017	surfactant protein C	-1	Rat	NA	-2.20163	0
Fabp6	7.46	11.75	-19.63	5.05e-06	0.0018	fatty acid binding protein 6, ileal	-1	Rat	Ileum	-4.29499	0
Fabp6	7.46	11.75	-19.63	5.05e-06	0.0018	fatty acid binding protein 6, ileal	-1	Rat	Duodenum	-4.29499	0
Fabp6	7.46	11.75	-19.63	5.05e-06	0.0018	fatty acid binding protein 6, ileal	-1	Rat	Jejunum	-4.29499	0
Scg2	3.84	7.4	-11.73	5.25e-06	0.0018	secretogranin II	-1	Rat	Brain	-3.55213	0
Vmn2r16	8.96	5.57	10.54	5.55e-06	0.0019	vomeronasal 2 receptor, 68	1	Rat	NA	3.3978	0
Fgf23	8.08	11.68	-12.2	6.2e-06	0.0021	fibroblast growth factor 23	-1	Rat	NA	-3.60881	0
Oas1g	6.39	8.59	-4.59	8.07e-06	0.0026	2 -5 oligoadenylate synthetase 1K; 2 ' -5 ' oligoadenylate synthetase 1K [Source:RGD Symbol;Acc:1359279]; 2 ' -5 ' oligoadenylate synthetase 1K (Oas1k), mRNA; ENCODES a protein that exhibits ATP binding (inferred) AND double-stranded RNA binding (inferred) AND nucleotidyltransferase activity (inferred) AND INVOLVED IN defense response to virus (inferred) AND immune response (inferred) AND metabol…	-1	Rat	NA	-2.19849	0
Oas1a	6.39	8.59	-4.59	8.07e-06	0.0026	2 -5 oligoadenylate synthetase 1K; 2 ' -5 ' oligoadenylate synthetase 1K [Source:RGD Symbol;Acc:1359279]; 2 ' -5 ' oligoadenylate synthetase 1K (Oas1k), mRNA; ENCODES a protein that exhibits ATP binding (inferred) AND double-stranded RNA binding (inferred) AND nucleotidyltransferase activity (inferred) AND INVOLVED IN defense response to virus (inferred) AND immune response (inferred) AND metabol…	-1	Rat	NA	-2.19849	1
Olr1	5.35	7.97	-6.15	9.46e-06	0.003	oxidized low density lipoprotein (lectin-like) receptor 1	-1	Rat	NA	-2.62059	0
Il22ra2	12.03	8.88	8.85	1.03e-05	0.0032	interleukin 22 receptor, alpha 2	1	Rat	NA	3.14568	0
Lrrc4b	4.28	6.19	-3.77	1.18e-05	0.0036	leucine rich repeat containing 4B	-1	Rat	NA	-1.91456	0
Hnf4a	3.83	5.65	-3.55	1.23e-05	0.0036	hepatocyte nuclear factor 4, alpha	-1	Rat	NA	-1.82782	0
Rnase2b	5.78	7.7	-3.77	1.24e-05	0.0036	ribonuclease 17	-1	Rat	NA	-1.91456	0
Rnase2a	5.78	7.7	-3.77	1.24e-05	0.0036	ribonuclease 17	-1	Rat	NA	-1.91456	0
Ear1	5.78	7.7	-3.77	1.24e-05	0.0036	ribonuclease 17	-1	Rat	NA	-1.91456	0
Ear10	5.78	7.7	-3.77	1.24e-05	0.0036	ribonuclease 17	-1	Rat	NA	-1.91456	0
Ear2	5.78	7.7	-3.77	1.24e-05	0.0036	ribonuclease 17	-1	Rat	NA	-1.91456	0
Ptgds	6.78	9.77	-7.93	1.25e-05	0.0036	prostaglandin D2 synthase (brain)	-1	Rat	Kidney	-2.98732	0
Ptgds	6.78	9.77	-7.93	1.25e-05	0.0036	prostaglandin D2 synthase (brain)	-1	Rat	Brain	-2.98732	0
Grp	4.07	6	-3.8	1.26e-05	0.0036	gastrin releasing peptide	-1	Rat	NA	-1.926	0
Ly6g6c	11.37	9.39	3.95	1.26e-05	0.0036	lymphocyte antigen 6 complex, locus G6C	1	Rat	NA	1.98185	0
Nkx3-1	8.97	6.51	5.5	1.27e-05	0.0036	NK3 homeobox 1	1	Rat	NA	2.45943	0
Bpifb5	3.69	5.4	-3.27	1.43e-05	0.0039	BPI fold containing family B, member 5	-1	Rat	NA	-1.70929	0
Abcd2	7.47	5.89	3	1.43e-05	0.0039	ATP-binding cassette, subfamily D (ALD), member 2	1	Rat	NA	1.58496	0
Reg4	5.22	8.48	-9.61	1.44e-05	0.0039	regenerating islet-derived family, member 4	-1	Rat	Ileum	-3.26454	0
Reg4	5.22	8.48	-9.61	1.44e-05	0.0039	regenerating islet-derived family, member 4	-1	Rat	Duodenum	-3.26454	0
Reg4	5.22	8.48	-9.61	1.44e-05	0.0039	regenerating islet-derived family, member 4	-1	Rat	Jejunum	-3.26454	0
Ces4a	3.94	8.06	-17.33	1.51e-05	0.0041	carboxylesterase 4A	-1	Rat	NA	-4.1152	0
Tex101	3.82	5.5	-3.2	1.63e-05	0.0042	testis expressed 101	-1	Rat	NA	-1.67807	0
Lbp	7.79	10.05	-4.79	1.7e-05	0.0043	lipopolysaccharide binding protein	-1	Rat	NA	-2.26003	0
Ctrb1	5.73	8.94	-9.23	1.72e-05	0.0043	chymotrypsinogen B1	-1	Rat	Pancreas	-3.20633	0
Angptl3	3.52	5.87	-5.1	1.84e-05	0.0046	angiopoietin-like 3; ENCODES a protein that exhibits enzyme inhibitor activity (ortholog) AND growth factor activity (ortholog) AND integrin binding (ortholog) AND INVOLVED IN response to hormone AND acylglycerol homeostasis (ortholog) AND artery morphogenesis (ortholog) AND PARTICIPATES IN lipid metabolic pathway AND ASSOCIATED WITH Diabetes Mellitus Experimental (ortholog) AND Diabetes Mellitus…	-1	Rat	Liver	-2.3505	0
Cr2	13	11.28	3.29	2.09e-05	0.0051	complement component (3d/Epstein Barr virus) receptor 2	1	Rat	NA	1.71809	0
Mab21l2	10.06	6.76	9.83	2.14e-05	0.0052	mab-21-like 2 (C. elegans)	1	Rat	NA	3.29719	0
Serpina3c	7.05	8.82	-3.42	2.21e-05	0.0052	serine (or cysteine) proteinase inhibitor, clade A, member 3C	-1	Rat	Liver	-1.774	0
Serpina3k	7.05	8.82	-3.42	2.21e-05	0.0052	serine (or cysteine) proteinase inhibitor, clade A, member 3C	-1	Rat	Liver	-1.774	0
Serpina3m	7.05	8.82	-3.42	2.21e-05	0.0052	serine (or cysteine) proteinase inhibitor, clade A, member 3C	-1	Rat	Liver	-1.774	0
Cst12	3.67	5.82	-4.43	2.36e-05	0.0055	cystatin 12	-1	Rat	NA	-2.14731	0
Adamtsl4	7.38	9.33	-3.86	2.38e-05	0.0055	ADAMTS-like 4	-1	Rat	NA	-1.9486	0
Kcnt1	4	6.03	-4.09	2.47e-05	0.0057	potassium channel, sodium-activated subfamily T, member 1	-1	Rat	NA	-2.0321	0
Nrl	4.02	5.85	-3.56	2.57e-05	0.0058	neural retina leucine zipper	-1	Rat	NA	-1.83188	0
Calb2	5.25	8.51	-9.61	2.77e-05	0.0061	calbindin 2	-1	Rat	NA	-3.26454	0
Gm4951	9.18	10.86	-3.21	2.84e-05	0.0062	interferon-inducible GTPase 1-like; ENCODES a protein that exhibits GTP binding (inferred) AND hydrolase activity acting on acid anhydrides (inferred) AND INVOLVED IN metabolic process (inferred) AND FOUND IN membrane (inferred)	-1	Rat	NA	-1.68257	0
Iigp1	9.18	10.86	-3.21	2.84e-05	0.0062	interferon-inducible GTPase 1-like; ENCODES a protein that exhibits GTP binding (inferred) AND hydrolase activity acting on acid anhydrides (inferred) AND INVOLVED IN metabolic process (inferred) AND FOUND IN membrane (inferred)	-1	Rat	NA	-1.68257	1
Akap6	8.29	5.57	6.58	2.9e-05	0.0063	A kinase (PRKA) anchor protein 6	1	Rat	NA	2.71809	0
Lgi1	9.43	7.12	4.97	2.94e-05	0.0063	leucine-rich, glioma inactivated 1 (Lgi1), mRNA. Chalmel, et. al. Testis-expressed Unannotated Transcripts (TUTs)	1	Rat	NA	2.31325	0
Aldh8a1	10.68	8.05	6.19	2.96e-05	0.0063	aldehyde dehydrogenase 8 family, member A1	1	Rat	Liver	2.62994	0
Aldh8a1	10.68	8.05	6.19	2.96e-05	0.0063	aldehyde dehydrogenase 8 family, member A1	1	Rat	Kidney	2.62994	0
Art2a	4.55	7.13	-5.97	3.23e-05	0.0067	ADP-ribosyltransferase 2b	-1	Rat	NA	-2.57773	0
Art2b	4.55	7.13	-5.97	3.23e-05	0.0067	ADP-ribosyltransferase 2b	-1	Rat	NA	-2.57773	0
C2	8.73	11.53	-6.98	3.26e-05	0.0067	complement component 2; complement factor B	-1	Rat	NA	-2.80323	0
Cpne6	5.16	7.38	-4.67	3.38e-05	0.0069	copine VI (neuronal)	-1	Rat	Brain	-2.22342	0
Aldh1a2	12.31	10.07	4.71	3.49e-05	0.007	aldehyde dehydrogenase 1 family, member A2	1	Rat	NA	2.23573	0
Nrn1	12.99	10.68	4.96	3.53e-05	0.007	neuritin 1	1	Rat	Brain	2.31034	0
Irf7	6.87	11.3	-21.55	3.56e-05	0.007	interferon regulatory factor 7	-1	Rat	NA	-4.42962	1
Il4i1	13.27	11.31	3.89	3.63e-05	0.0071	interleukin 4 induced 1	1	Rat	NA	1.95977	0
Nppb	10.81	14.46	-12.55	3.76e-05	0.0073	natriuretic peptide B	-1	Rat	Heart	-3.64962	0
Hpca	4.45	6.14	-3.23	3.79e-05	0.0073	hippocalcin	-1	Rat	Brain	-1.69153	0
Adcyap1	3.35	5.01	-3.16	4e-05	0.0076	adenylate cyclase activating polypeptide 1	-1	Rat	NA	-1.65992	0
Nps	3.25	5.13	-3.69	4.46e-05	0.0081	neuropeptide S	-1	Rat	NA	-1.88362	0
Csn3	3.87	6.06	-4.55	4.57e-05	0.0083	casein kappa	-1	Rat	NA	-2.18587	0
Bpifb1	3.98	5.61	-3.1	4.85e-05	0.0087	BPI fold containing family B, member 1	-1	Rat	NA	-1.63227	0
Ccnb3	4.22	5.7	-2.79	4.96e-05	0.0088	cyclin B3	-1	Rat	NA	-1.48027	0
Akp3	3.13	5.38	-4.74	5.1e-05	0.0089	alkaline phosphatase 3, intestine, not Mn requiring	-1	Rat	Duodenum	-2.24489	0
Akp3	3.13	5.38	-4.74	5.1e-05	0.0089	alkaline phosphatase 3, intestine, not Mn requiring	-1	Rat	Jejunum	-2.24489	0
Rln1	3.72	6.26	-5.82	5.24e-05	0.0091	relaxin 1	-1	Rat	NA	-2.54102	0
Resp18	3.67	5.59	-3.8	5.41e-05	0.0091	regulated endocrine-specific protein 18	-1	Rat	NA	-1.926	0
Ccdc38	8.5	6.57	3.8	5.43e-05	0.0091	coiled-coil domain containing 38	1	Rat	NA	1.926	0
Cntfr	5.71	7.95	-4.72	5.47e-05	0.0091	ciliary neurotrophic factor receptor	-1	Rat	NA	-2.23879	0
Zbp1	8.73	11.05	-4.96	5.7e-05	0.0094	Z-DNA binding protein 1	-1	Rat	NA	-2.31034	1
Tekt2	9.87	7.81	4.16	5.83e-05	0.0096	tektin 2 (testicular)	1	Rat	NA	2.05658	0
Gm5800	6.79	8.37	-2.99	6.06e-05	0.0099	disks large homolog 5-like	-1	Rat	NA	-1.58015	0
Gm3543	6.79	8.37	-2.99	6.06e-05	0.0099	disks large homolog 5-like	-1	Rat	NA	-1.58015	0
Gm9611	6.79	8.37	-2.99	6.06e-05	0.0099	disks large homolog 5-like	-1	Rat	NA	-1.58015	0
Gm10376	6.79	8.37	-2.99	6.06e-05	0.0099	disks large homolog 5-like	-1	Rat	NA	-1.58015	0
1700001F09Rik	6.79	8.37	-2.99	6.06e-05	0.0099	disks large homolog 5-like	-1	Rat	NA	-1.58015	0
Gm10375	6.79	8.37	-2.99	6.06e-05	0.0099	disks large homolog 5-like	-1	Rat	NA	-1.58015	0
BC061237	6.79	8.37	-2.99	6.06e-05	0.0099	disks large homolog 5-like	-1	Rat	NA	-1.58015	0
Pdcd1lg2	10.44	8.47	3.93	6.38e-05	0.0102	programmed cell death 1 ligand 2	1	Rat	NA	1.97453	0
Hpx	5	7.01	-4.04	6.59e-05	0.0103	hemopexin	-1	Rat	Liver	-2.01436	0
Tdgf1	3.69	5.95	-4.81	6.61e-05	0.0103	teratocarcinoma-derived growth factor 1	-1	Rat	NA	-2.26604	0
Agxt	3.59	6.11	-5.73	6.81e-05	0.0105	alanine-glyoxylate aminotransferase	-1	Rat	NA	-2.51854	0
Tpsab1	4.78	6.52	-3.35	7.35e-05	0.0113	tryptase alpha/beta 1	-1	Rat	NA	-1.74416	0
Serping1	7.83	10.5	-6.34	8.04e-05	0.0122	serpin peptidase inhibitor, clade G (C1 inhibitor), member 1	-1	Rat	Liver	-2.66448	0
Serpina3n	3.63	4.95	-2.49	8.05e-05	0.0122	Serine protease inhibitor; serine (or cysteine) peptidase inhibitor, clade A, member 3N	-1	Rat	Liver	-1.31615	0
Kap	5.03	6.72	-3.23	8.17e-05	0.0123	kidney androgen regulated protein	-1	Rat	Kidney	-1.69153	0
Pnlip	4.2	6.05	-3.59	8.23e-05	0.0123	pancreatic lipase	-1	Rat	Pancreas	-1.84398	0
Asb4	4.06	6.84	-6.9	8.36e-05	0.0124	ankyrin repeat and SOCS box-containing 4	-1	Rat	NA	-2.7866	0
Susd2	13.25	11.11	4.4	8.63e-05	0.0127	sushi domain containing 2	1	Rat	NA	2.1375	0
Cyp11a1	4.95	6.84	-3.7	8.88e-05	0.0129	cytochrome P450, family 11, subfamily a, polypeptide 1	-1	Rat	NA	-1.88753	0
Myot	10.99	9.46	2.9	9.13e-05	0.0131	myotilin	1	Rat	NA	1.53605	0
Ppy	4.79	6.56	-3.4	9.38e-05	0.0133	pancreatic polypeptide	-1	Rat	NA	-1.76553	0
Ms4a6b	6.95	8.68	-3.3	9.57e-05	0.0135	FOUND IN integral component of membrane (inferred) AND INTERACTS WITH 17beta-estradiol (ortholog) AND 2 2' 4 4' 5 5'-hexachlorobiphenyl (ortholog) AND 2 3 7 8-tetrachlorodibenzodioxine (ortholog); FOUND IN integral component of membrane (inferred)	-1	Rat	NA	-1.72247	1
Mucl1	5.53	7.98	-5.47	9.79e-05	0.0137	salivary protein 1	-1	Rat	NA	-2.45154	0
Mucl2	5.53	7.98	-5.47	9.79e-05	0.0137	salivary protein 1	-1	Rat	NA	-2.45154	0
Gzmb	4.84	7.35	-5.7	0.0001	0.0139	Granzyme B-like 2	-1	Rat	NA	-2.51096	1
Gpr50	5.63	8.89	-9.55	0.0001	0.0139	G protein-coupled receptor 50	-1	Rat	NA	-3.2555	0
Ms4a6d	4.63	7.59	-7.78	0.0001	0.0144	membrane-spanning 4-domains, subfamily A, member 6A	-1	Rat	NA	-2.95977	0
Bst2	9.67	11.24	-2.96	0.0001	0.0149	bone marrow stromal cell antigen 2	-1	Rat	NA	-1.5656	1
Svs2	4.2	5.82	-3.08	0.0001	0.015	semenogelin I	-1	Rat	NA	-1.62293	0
Gp2	6.35	9.99	-12.42	0.0001	0.0154	glycoprotein 2 (zymogen granule membrane)	-1	Rat	Pancreas	-3.63459	0
Rgs21	6.05	4.19	3.62	0.0001	0.0156	regulator of G-protein signaling 21; regulator of G-protein signaling 21-like	1	Rat	NA	1.85599	0
Dhx58	8.85	10.38	-2.89	0.0001	0.0162	DEXH (Asp-Glu-X-His) box polypeptide 58	-1	Rat	NA	-1.53107	1
Gstm5	5.99	7.71	-3.3	0.0001	0.0173	glutathione S-transferase, mu 5	-1	Rat	NA	-1.72247	0
Slc17a3	10.2	8.42	3.43	0.0001	0.0173	solute carrier family 17 (organic anion transporter), member 3	1	Rat	Liver	1.77821	0
Slc17a3	10.2	8.42	3.43	0.0001	0.0173	solute carrier family 17 (organic anion transporter), member 3	1	Rat	Kidney	1.77821	0
Nxpe3	9.49	8.02	2.77	0.0001	0.018	neurexophilin and PC-esterase domain family, member 3	1	Rat	NA	1.46989	0
C4b	8.85	11	-4.43	0.0002	0.0196	complement C4-like; complement component 4B (Chido blood group)complement component 4A (Rodgers blood group); ENCODES a protein that exhibits endopeptidase inhibitor activity (inferred) AND INVOLVED IN complement activation (inferred) AND inflammatory response (inferred) AND negative regulation of endopeptidase activity (inferred) AND FOUND IN extracellular space (inferred) AND INTERACTS WITH ben…	-1	Rat	NA	-2.14731	0
Bpifb9a	4.12	6.31	-4.55	0.0002	0.0198	similar to Vomeromodulin	-1	Rat	NA	-2.18587	0
Bpifb9b	4.12	6.31	-4.55	0.0002	0.0198	similar to Vomeromodulin	-1	Rat	NA	-2.18587	0
Igf2	4.52	6.73	-4.64	0.0002	0.0199	insulin-like growth factor 2	-1	Rat	NA	-2.21412	0
Dcpp2	4.19	7.01	-7.04	0.0002	0.0199	common salivary protein 1	-1	Rat	NA	-2.81558	0
Dcpp3	4.19	7.01	-7.04	0.0002	0.0199	common salivary protein 1	-1	Rat	NA	-2.81558	0
Sftpa1	4.19	6.2	-4.04	0.0002	0.0206	surfactant protein A1	-1	Rat	NA	-2.01436	0
Ttc39b	7.87	9.2	-2.5	0.0002	0.0206	tetratricopeptide repeat domain 39B	-1	Rat	NA	-1.32193	0
Apod	4.61	6.26	-3.14	0.0002	0.0209	apolipoprotein D	-1	Rat	Brain	-1.65076	0
Muc2	4.9	6.36	-2.74	0.0002	0.0212	mucin 2 [Source:MGI Symbol;Acc:MGI:1339364]; ENCODES a protein that exhibits protein homodimerization activity AND INVOLVED IN cellular response to tumor necrosis factor AND response to hormone AND response to lipopolysaccharide AND PARTICIPATES IN Entamoeba histolyca infection pathway AND ASSOCIATED WITH Cestode Infections AND Colitis AND Colitis Ulcerative AND FOUND IN cytoplasm AND mucus layer…	-1	Rat	NA	-1.45418	0
Gbp7	9.65	11.44	-3.46	0.0002	0.0214	similar to guanylate binding protein family, member 6	-1	Rat	NA	-1.79077	1
Wasf1	11.45	9.62	3.56	0.0002	0.0216	WAS protein family, member 1	1	Rat	Brain	1.83188	0
Tgm4	4.68	5.92	-2.36	0.0002	0.0223	transglutaminase 4	-1	Rat	NA	-1.23879	0
Tmigd1	5.67	7.61	-3.85	0.0002	0.0226	transmembrane and immunoglobulin domain containing 1	-1	Rat	Duodenum	-1.94486	0
Tmigd1	5.67	7.61	-3.85	0.0002	0.0226	transmembrane and immunoglobulin domain containing 1	-1	Rat	Jejunum	-1.94486	0
Tmigd1	5.67	7.61	-3.85	0.0002	0.0226	transmembrane and immunoglobulin domain containing 1	-1	Rat	Ileum	-1.94486	0
Csn2	5.42	6.64	-2.33	0.0002	0.0234	casein beta	-1	Rat	NA	-1.22033	0
Meox1	5.24	7.75	-5.7	0.0002	0.0234	mesenchyme homeobox 1	-1	Rat	NA	-2.51096	0
Fabp3	3.81	5.48	-3.18	0.0002	0.0239	fatty acid binding protein 3, muscle and heart	-1	Rat	NA	-1.66903	0
Svs5	4.25	5.61	-2.56	0.0002	0.025	seminal vesicle secretory protein 5	-1	Rat	NA	-1.35614	0
Syt1	6.52	4.95	2.97	0.0002	0.0254	uncharacterized LOC102547445; synaptotagmin I (Syt1), mRNA. Chalmel, et. al. Testis-expressed Unannotated Transcripts (TUTs)	1	Rat	Brain	1.57046	0
Svs6	4.76	6.06	-2.46	0.0002	0.0256	seminal vesicle secretory protein 6	-1	Rat	NA	-1.29866	0
Adm2	9.71	8.64	2.1	0.0002	0.0268	adrenomedullin 2	1	Rat	NA	1.07039	0
Fga	4.57	5.83	-2.39	0.0002	0.0272	fibrinogen alpha chain	-1	Rat	Liver	-1.25701	0
Helz2	9.09	10.34	-2.38	0.0003	0.0279	helicase with zinc finger 2, transcriptional coactivator	-1	Rat	NA	-1.25096	1
Cst8	5.08	6.66	-2.99	0.0003	0.028	cystatin 8 (cystatin-related epididymal specific)	-1	Rat	NA	-1.58015	0
Slc24a2	8.46	6.82	3.12	0.0003	0.028	solute carrier family 24 (sodium/potassium/calcium exchanger), member 2	1	Rat	Brain	1.64155	0
Rsad2	7.52	9.31	-3.45	0.0003	0.0281	radical S-adenosyl methionine domain containing 2	-1	Rat	NA	-1.7866	1
Stc1	14.25	12.8	2.75	0.0003	0.0283	stanniocalcin 1	1	Rat	NA	1.45943	0
Doxl2	3.46	4.71	-2.37	0.0003	0.0285	diamine oxidase-like protein 2	-1	Rat	NA	-1.24489	0
Folr1	13.62	12.21	2.66	0.0003	0.0308	folate receptor 1 (adult)	1	Rat	Kidney	1.41143	0
Pomc	4.41	6.48	-4.19	0.0003	0.0309	proopiomelanocortin	-1	Rat	NA	-2.06695	0
Syt4	5.56	3.91	3.15	0.0003	0.0312	synaptotagmin IV	1	Rat	Brain	1.65535	0
Crtc3	4.78	5.81	-2.04	0.0003	0.0316	Protein LOC100909455; CREB regulated transcription coactivator 3; INVOLVED IN positive regulation of CREB transcription factor activity (inferred) AND FOUND IN cytoplasm (inferred) AND nucleus (inferred) AND INTERACTS WITH copper(2+) sulfate (ortholog) AND hydrogen peroxide (ortholog) AND isotretinoin (ortholog)	-1	Rat	NA	-1.02857	0
Serpina12	4.99	6.3	-2.46	0.0003	0.0316	serpin peptidase inhibitor, clade A (alpha-1 antiproteinase, antitrypsin), member 12	-1	Rat	NA	-1.29866	0
Ambn	4.02	6.49	-5.53	0.0003	0.0316	ameloblastin	-1	Rat	NA	-2.46728	0
Ikbke	9.63	10.98	-2.56	0.0003	0.0316	inhibitor of kappa light polypeptide gene enhancer in B-cells, kinase epsilon	-1	Rat	NA	-1.35614	0
Crct1	5.64	3.88	3.38	0.0003	0.0316	cysteine-rich C-terminal 1 [Source:RGD Symbol;Acc:1588886]; INTERACTS WITH cisplatin AND dibutyl phthalate AND (S)-nicotine (ortholog); cysteine-rich C-terminal 1similar to Eno1 protein	1	Rat	Stomach	1.75702	0
Crct1	5.64	3.88	3.38	0.0003	0.0316	cysteine-rich C-terminal 1 [Source:RGD Symbol;Acc:1588886]; INTERACTS WITH cisplatin AND dibutyl phthalate AND (S)-nicotine (ortholog); cysteine-rich C-terminal 1similar to Eno1 protein	1	Rat	Esophagus	1.75702	0
Anxa10	4.56	5.97	-2.64	0.0003	0.0316	ENCODES a protein that exhibits calcium ion binding (inferred) AND calcium-dependent phospholipid binding (inferred) AND FOUND IN mitochondrion (ortholog) AND INTERACTS WITH cadmium dichloride AND sodium dichromate AND 17beta-estradiol (ortholog)	-1	Rat	Duodenum	-1.40054	0
Anxa10	4.56	5.97	-2.64	0.0003	0.0316	ENCODES a protein that exhibits calcium ion binding (inferred) AND calcium-dependent phospholipid binding (inferred) AND FOUND IN mitochondrion (ortholog) AND INTERACTS WITH cadmium dichloride AND sodium dichromate AND 17beta-estradiol (ortholog)	-1	Rat	Jejunum	-1.40054	0
Anxa10	4.56	5.97	-2.64	0.0003	0.0316	ENCODES a protein that exhibits calcium ion binding (inferred) AND calcium-dependent phospholipid binding (inferred) AND FOUND IN mitochondrion (ortholog) AND INTERACTS WITH cadmium dichloride AND sodium dichromate AND 17beta-estradiol (ortholog)	-1	Rat	Stomach	-1.40054	0
Tspan10	9.02	6.93	4.24	0.0003	0.0317	tetraspanin 10	1	Rat	NA	2.08406	0
Slc44a5	5.39	3.76	3.11	0.0003	0.0318	solute carrier family 44, member 5	1	Rat	NA	1.63691	0
Prg4	9.43	11.15	-3.29	0.0003	0.0328	proteoglycan 4	-1	Rat	NA	-1.71809	0
Serpinb3a	6.13	7.47	-2.54	0.0003	0.0343	serpin peptidase inhibitor, clade B (ovalbumin), member 3	-1	Rat	NA	-1.34483	0
Serpinb3d	6.13	7.47	-2.54	0.0003	0.0343	serpin peptidase inhibitor, clade B (ovalbumin), member 3	-1	Rat	NA	-1.34483	0
Serpinb3b	6.13	7.47	-2.54	0.0003	0.0343	serpin peptidase inhibitor, clade B (ovalbumin), member 3	-1	Rat	NA	-1.34483	0
Serpinb3c	6.13	7.47	-2.54	0.0003	0.0343	serpin peptidase inhibitor, clade B (ovalbumin), member 3	-1	Rat	NA	-1.34483	0
Ifit2	9.87	12.08	-4.62	0.0004	0.0346	interferon-induced protein with tetratricopeptide repeats 2	-1	Rat	NA	-2.20789	1
Duoxa2	8.83	11.02	-4.54	0.0004	0.0351	dual oxidase maturation factor 2	-1	Rat	NA	-2.18269	0
Myh7	9	7.2	3.5	0.0004	0.0355	myosin, heavy chain 7, cardiac muscle, beta	1	Rat	Heart	1.80735	0
Olfml1	5.74	7.16	-2.68	0.0004	0.0355	olfactomedin-like 1	-1	Rat	NA	-1.42223	0
Osbp2	4.07	5.58	-2.84	0.0004	0.0355	oxysterol binding protein 2	-1	Rat	NA	-1.50589	0
Guca2a	7.79	9.52	-3.32	0.0004	0.0355	guanylate cyclase activator 2a (guanylin)	-1	Rat	NA	-1.73118	0
Smtnl1	4.56	6.66	-4.28	0.0004	0.0355	smoothelin-like 1	-1	Rat	Quadriceps	-2.09761	0
Smtnl1	4.56	6.66	-4.28	0.0004	0.0355	smoothelin-like 1	-1	Rat	Esophagus	-2.09761	0
Dlgap3	10.45	8.83	3.08	0.0004	0.0361	discs, large (Drosophila) homolog-associated protein 3	1	Rat	Brain	1.62293	0
Rtp4	9.52	11.08	-2.95	0.0004	0.0377	receptor (chemosensory) transporter protein 4	-1	Rat	NA	-1.56072	1
Rab3c	7.98	6.17	3.51	0.0004	0.0394	RAB3C, member RAS oncogene family	1	Rat	NA	1.81147	0
Tcaf3	3.12	6.07	-7.75	0.0004	0.0399	family with sequence similarity 115, member E	-1	Rat	NA	-2.9542	0
Parp12	9.01	10.25	-2.36	0.0004	0.0399	poly (ADP-ribose) polymerase family, member 12	-1	Rat	NA	-1.23879	1
Slc6a13	8.5	6.64	3.64	0.0004	0.0399	solute carrier family 6 (neurotransmitter transporter), member 13	1	Rat	NA	1.86394	0
Wnt10a	8.76	7.45	2.47	0.0004	0.0399	wingless-type MMTV integration site family, member 10A	1	Rat	NA	1.30451	0
Skint7	10.37	8.93	2.73	0.0005	0.0404	selection and upkeep of intraepithelial T cells 8	1	Rat	NA	1.4489	0
Tpsb2	6.35	7.65	-2.47	0.0005	0.0411	tryptase beta 2	-1	Rat	NA	-1.30451	0
Apba1	10.69	8.21	5.57	0.0005	0.0413	amyloid beta (A4) precursor protein-binding, family A, member 1	1	Rat	NA	2.47768	0
Grik3	6.66	5.17	2.81	0.0005	0.0419	glutamate receptor, ionotropic, kainate 3	1	Rat	NA	1.49057	0
Slc7a15	4.59	6.03	-2.72	0.0005	0.0423	solute carrier family 7 (cationic amino acid transporter, y+ system), member 15	-1	Rat	NA	-1.44361	0
Igfbp6	6.21	8.12	-3.76	0.0005	0.0425	insulin-like growth factor binding protein 6	-1	Rat	NA	-1.91073	0
Clec2h	4.98	7.35	-5.16	0.0005	0.0453	C-type lectin domain family 2, member E	-1	Rat	Ileum	-2.36737	0
Clec2h	4.98	7.35	-5.16	0.0005	0.0453	C-type lectin domain family 2, member E	-1	Rat	Duodenum	-2.36737	0
Clec2h	4.98	7.35	-5.16	0.0005	0.0453	C-type lectin domain family 2, member E	-1	Rat	Jejunum	-2.36737	0
Clec2e	4.98	7.35	-5.16	0.0005	0.0453	C-type lectin domain family 2, member E	-1	Rat	Ileum	-2.36737	0
Clec2e	4.98	7.35	-5.16	0.0005	0.0453	C-type lectin domain family 2, member E	-1	Rat	Duodenum	-2.36737	0
Clec2e	4.98	7.35	-5.16	0.0005	0.0453	C-type lectin domain family 2, member E	-1	Rat	Jejunum	-2.36737	0
Ifi47	12.75	14.14	-2.63	0.0006	0.047	interferon gamma inducible protein 47	-1	Rat	NA	-1.39506	1
Ifnk	5.31	7.26	-3.85	0.0006	0.047	interferon kappa	-1	Rat	NA	-1.94486	0
Mamstr	6.29	5.21	2.12	0.0006	0.047	MEF2 activating motif and SAP domain containing transcriptional regulator	1	Rat	NA	1.08406	0
Ddx58	10.15	11.89	-3.34	0.0006	0.0472	DEAD (Asp-Glu-Ala-Asp) box polypeptide 58	-1	Rat	NA	-1.73985	1
Fgg	10.25	12.39	-4.42	0.0006	0.0472	fibrinogen gamma chain	-1	Rat	Liver	-2.14405	0
Lypd8	5.89	7.22	-2.52	0.0006	0.0472	LY6/PLAUR domain containing 8	-1	Rat	NA	-1.33342	0
Wnk2	10.31	8.83	2.8	0.0006	0.0472	WNK lysine deficient protein kinase 2	1	Rat	NA	1.48543	0
Gpr152	6.06	3.7	5.12	0.0006	0.0475	G protein-coupled receptor 152	1	Rat	NA	2.35614	0
Ly6g	8.89	10.48	-2.99	0.0006	0.0476	INTERACTS WITH 2 6-dinitrotoluene AND all-trans-retinoic acid AND ammonium chloride; lymphocyte antigen 6B-like	-1	Rat	NA	-1.58015	0
Rhox7a	4.54	5.89	-2.55	0.0006	0.0481	reproductive homeobox 7; reproductive homeobox on X chromosome 2; reproductive homeobox 8	-1	Rat	NA	-1.3505	0
Lgals2	7.18	8.34	-2.24	0.0006	0.0483	lectin, galactoside-binding, soluble, 2	-1	Rat	NA	-1.1635	0
Sorcs1	7.84	5.45	5.23	0.0006	0.0493	sortilin-related VPS10 domain containing receptor 1	1	Rat	NA	2.38681	0
Apoa1	4.79	6.15	-2.57	0.0006	0.0493	apolipoprotein A-I	-1	Rat	NA	-1.36177	0
Gfi1b	5.57	6.59	-2.02	0.0006	0.0493	growth factor independent 1B transcription repressor	-1	Rat	NA	-1.01436	0
Wfdc17	7.08	8.61	-2.89	0.0006	0.0497	WAP four-disulfide core domain 18	-1	Rat	NA	-1.53107	0
Sec14l4	3.24	4.55	-2.48	0.0006	0.0502	SEC14-like lipid binding 3	0	Rat	Liver	-1.31034	0
Slc9a3	4.21	6.09	-3.66	0.0006	0.0503	solute carrier family 9, subfamily A (NHE3, cation proton antiporter 3), member 3	0	Rat	NA	-1.87184	0
Slc3a1	4.9	6.72	-3.51	0.0006	0.0503	solute carrier family 3 (amino acid transporter heavy chain), member 1	0	Rat	Kidney	-1.81147	0
Plac1	3.91	5.95	-4.12	0.0006	0.0503	placenta-specific 1 (Plac1), mRNA; placenta-specific protein 1-like; placenta-specific 1, mRNA (cDNA clone MGC:116112 IMAGE:7443160), complete cds.; INTERACTS WITH 2 3 7 8-tetrachlorodibenzodioxine (ortholog) AND all-trans-retinoic acid (ortholog) AND calcitriol (ortholog)	0	Rat	NA	-2.04264	0
Ceacam1	9.67	11.16	-2.8	0.0006	0.0503	carcinoembryonic antigen-related cell adhesion molecule 1 (biliary glycoprotein)	0	Rat	NA	-1.48543	0
Ceacam2	9.67	11.16	-2.8	0.0006	0.0503	carcinoembryonic antigen-related cell adhesion molecule 1 (biliary glycoprotein)	0	Rat	NA	-1.48543	0
Pde7b	7.76	6.46	2.46	0.0007	0.0509	phosphodiesterase 7B	0	Rat	NA	1.29866	0
Dysf	8.44	10.11	-3.19	0.0007	0.0509	dysferlin	0	Rat	NA	-1.67356	0
Rasgef1c	7.2	5.98	2.33	0.0007	0.0512	RasGEF domain family, member 1C	0	Rat	NA	1.22033	0
Kcnip2	4.64	6.07	-2.7	0.0007	0.0519	Kv channel-interacting protein 2 [Source:RGD Symbol;Acc:70887]; ENCODES a protein that exhibits calcium ion binding AND potassium channel regulator activity AND A-type (transient outward) potassium channel activity (ortholog) AND INVOLVED IN clustering of voltage-gated potassium channels AND protein heterooligomerization AND membrane repolarization (ortholog) AND PARTICIPATES IN calcium/calcium-m…	0	Rat	NA	-1.43296	0
Spats2l	9.6	10.8	-2.29	0.0007	0.0524	spermatogenesis associated, serine-rich 2-like	0	Rat	NA	-1.19535	0
Oasl1	10.83	12.26	-2.71	0.0007	0.0542	2-5-oligoadenylate synthetase-like	0	Rat	NA	-1.43829	1
Phf24	8.01	6.55	2.76	0.0007	0.0549	PHD finger protein 24	0	Rat	NA	1.46467	0
Slfn5	11.62	13.01	-2.62	0.0007	0.0549	schlafen family member 5 [Source:RGD Symbol;Acc:1312025]; FOUND IN nucleus (ortholog) AND INTERACTS WITH lead diacetate AND (-)-demecolcine (ortholog) AND 17alpha-ethynylestradiol (ortholog); schlafen family member 5	0	Rat	NA	-1.38957	1
Alppl2	3.49	4.7	-2.31	0.0007	0.0556	alkaline phosphatase, placental	0	Rat	NA	-1.20789	0
Cd164l2	13.66	12.22	2.71	0.0007	0.0556	CD164 sialomucin-like 2	0	Rat	NA	1.43829	0
Igsf23	11.72	9.65	4.21	0.0008	0.0561	Protein Igsf23; immunoglobulin superfamily, member 23 [Source:RGD Symbol;Acc:1564357]; INTERACTS WITH cadmium dichloride; immunoglobulin superfamily, member 23	0	Rat	Ileum	2.07382	0
Igsf23	11.72	9.65	4.21	0.0008	0.0561	Protein Igsf23; immunoglobulin superfamily, member 23 [Source:RGD Symbol;Acc:1564357]; INTERACTS WITH cadmium dichloride; immunoglobulin superfamily, member 23	0	Rat	Duodenum	2.07382	0
Igsf23	11.72	9.65	4.21	0.0008	0.0561	Protein Igsf23; immunoglobulin superfamily, member 23 [Source:RGD Symbol;Acc:1564357]; INTERACTS WITH cadmium dichloride; immunoglobulin superfamily, member 23	0	Rat	Jejunum	2.07382	0
Actg2	8.61	10	-2.62	0.0008	0.0563	actin, gamma 2, smooth muscle, enteric	0	Rat	NA	-1.38957	0
Ms4a6c	6.03	7.31	-2.44	0.0008	0.0578	membrane-spanning 4-domains, subfamily A, member 6C [Source:RGD Symbol;Acc:1589849]; membrane-spanning 4-domains, subfamily A, member 6C; FOUND IN integral component of membrane (inferred) AND INTERACTS WITH 2 2' 4 4' 5 5'-hexachlorobiphenyl (ortholog) AND 2 3 7 8-tetrachlorodibenzodioxine (ortholog) AND 3 3' 4 4' 5-pentachlorobiphenyl (ortholog)	0	Rat	NA	-1.28688	0
Acad9	8.51	7.5	2.01	0.0008	0.0581	acyl-CoA dehydrogenase family, member 9	0	Rat	NA	1.0072	0
Vip	3.42	5.14	-3.31	0.0008	0.0583	vasoactive intestinal peptide	0	Rat	NA	-1.72683	0
Cacna1g	9.82	7.67	4.44	0.0008	0.0584	calcium channel, voltage-dependent, T type, alpha 1G subunit	0	Rat	NA	2.15056	0
Fads1	7.59	9.24	-3.13	0.0008	0.0584	fatty acid desaturase 1	0	Rat	NA	-1.64616	0
Serpina16	3.8	5.12	-2.5	0.0008	0.0591	serpin peptidase inhibitor, clade A (alpha-1 antiproteinase, antitrypsin), member 16	0	Rat	NA	-1.32193	0
Tubal3	5.83	3.93	3.73	0.0008	0.0592	tubulin, alpha-like 3	0	Rat	Ileum	1.89918	0
Tubal3	5.83	3.93	3.73	0.0008	0.0592	tubulin, alpha-like 3	0	Rat	Duodenum	1.89918	0
Tubal3	5.83	3.93	3.73	0.0008	0.0592	tubulin, alpha-like 3	0	Rat	Jejunum	1.89918	0
Tfcp2	9.31	8.19	2.17	0.0008	0.0592	transcription factor CP2	0	Rat	NA	1.1177	0
Ly6e	14.84	16.33	-2.8	0.0008	0.06	lymphocyte antigen 6 complex, locus E	0	Rat	NA	-1.48543	0
Shmt1	9.9	8.56	2.53	0.0009	0.0607	serine hydroxymethyltransferase 1 (soluble)	0	Rat	NA	1.33914	0
Slc6a1	3.89	5.18	-2.45	0.0009	0.0615	solute carrier family 6 (neurotransmitter transporter), member 1	0	Rat	Brain	-1.29278	0
Spink1	3.53	4.76	-2.34	0.0009	0.0617	serine peptidase inhibitor, Kazal type 1	0	Rat	NA	-1.22651	0
Ccl17	9.49	6.99	5.67	0.0009	0.062	chemokine (C-C motif) ligand 17	0	Rat	NA	2.50335	0
Hdc	3.23	4.23	-1.99	0.0009	0.0623	histidine decarboxylase	0	Rat	NA	-0.992768	0
Gfra2	9.54	8.07	2.78	0.0009	0.0623	GDNF family receptor alpha 2	0	Rat	NA	1.47508	0
Mitd1	10.14	11.29	-2.23	0.0009	0.0625	MIT, microtubule interacting and transport, domain containing 1	0	Rat	NA	-1.15704	1
Loxl2	7.08	8.73	-3.13	0.0009	0.0625	lysyl oxidase-like 2	0	Rat	NA	-1.64616	0
Etv3l	6.66	5.42	2.36	0.0009	0.0637	ets variant 3-like	0	Rat	NA	1.23879	0
Lgals12	6.07	4.61	2.74	0.001	0.065	lectin, galactoside-binding, soluble, 12	0	Rat	NA	1.45418	0
Slc10a2	5.11	6.27	-2.22	0.001	0.065	solute carrier family 10 (sodium/bile acid cotransporter), member 2	0	Rat	Ileum	-1.15056	0
Stat1	10.47	11.57	-2.15	0.001	0.0665	signal transducer and activator of transcription 1	0	Rat	NA	-1.10434	1
Wfdc5	6.86	5.48	2.6	0.001	0.0667	WAP four-disulfide core domain 5	0	Rat	Esophagus	1.37851	0
Olfr96	9.89	12.17	-4.87	0.001	0.0667	olfactory receptor 1743	0	Rat	NA	-2.28392	0
Thrb	9.38	7.6	3.45	0.001	0.0669	thyroid hormone receptor beta	0	Rat	NA	1.7866	0
Apoa2	5.89	7.45	-2.95	0.001	0.0671	apolipoprotein A-II	0	Rat	Liver	-1.56072	0
Fn1	11.4	12.54	-2.21	0.001	0.0674	fibronectin 1	0	Rat	NA	-1.14405	0
R3hdml	3.82	5.35	-2.87	0.001	0.0688	R3H domain containing-like	0	Rat	NA	-1.52105	0
Duox2	5.75	7.28	-2.9	0.0011	0.0705	dual oxidase 2	0	Rat	NA	-1.53605	0
Klk5	3.41	5.14	-3.31	0.0011	0.0706	kallikrein related-peptidase 5 [Source:MGI Symbol;Acc:MGI:1915918]; INTERACTS WITH (S)-nicotine (ortholog) AND cisplatin (ortholog) AND citric acid (ortholog)	0	Rat	NA	-1.72683	0
Abcg3	9.41	10.41	-2	0.0011	0.0706	ATP-binding cassette, subfamily G (WHITE), member 3-like 3	0	Rat	NA	-1	0
Foxf1	5.2	6.94	-3.33	0.0011	0.0711	forkhead box F1	0	Rat	NA	-1.73552	0
Vsx1	7.77	6.68	2.12	0.0011	0.0714	visual system homeobox 1	0	Rat	NA	1.08406	0
Adamts6	10.72	9.3	2.67	0.0011	0.0714	ADAM metallopeptidase with thrombospondin type 1 motif, 6	0	Rat	NA	1.41684	0
Slc17a6	6.62	5.19	2.7	0.0011	0.0714	solute carrier family 17 (vesicular glutamate transporter), member 6	0	Rat	NA	1.43296	0
Jam2	6.71	7.95	-2.37	0.0011	0.0714	junctional adhesion molecule 2	0	Rat	NA	-1.24489	0
Apol9a	6.09	7.99	-3.75	0.0011	0.0714	apolipoprotein L 9a	0	Rat	NA	-1.90689	0
Apol9b	6.09	7.99	-3.75	0.0011	0.0714	apolipoprotein L 9a	0	Rat	NA	-1.90689	1
Tagln3	3.78	4.97	-2.28	0.0011	0.0718	transgelin 3	0	Rat	NA	-1.18903	0
Flt4	7.06	8.54	-2.8	0.0011	0.0718	fms-related tyrosine kinase 4	0	Rat	NA	-1.48543	0
Sectm1b	6.87	8.13	-2.39	0.0011	0.072	secreted and transmembrane 1B	0	Rat	Ileum	-1.25701	0
Sectm1b	6.87	8.13	-2.39	0.0011	0.072	secreted and transmembrane 1B	0	Rat	Duodenum	-1.25701	0
Sectm1b	6.87	8.13	-2.39	0.0011	0.072	secreted and transmembrane 1B	0	Rat	Jejunum	-1.25701	0
Apoc3	4.87	5.97	-2.14	0.0011	0.072	apolipoprotein C-III	0	Rat	Liver	-1.09761	0
Nsg2	8.66	7.29	2.59	0.0011	0.072	neuron specific gene family member 2	0	Rat	Brain	1.37295	0
Klhl40	4.6	5.58	-1.97	0.0012	0.0722	kelch-like family member 40	0	Rat	NA	-0.978196	0
Npy	10.63	12.91	-4.86	0.0012	0.0723	neuropeptide Y (Npy), mRNA; pro-neuropeptide Y-like; ENCODES a protein that exhibits hormone activity (inferred) AND FOUND IN extracellular region (inferred) AND INTERACTS WITH (R)-noradrenaline (ortholog) AND 5-aza-2'-deoxycytidine (ortholog) AND all-trans-retinoic acid (ortholog)	0	Rat	NA	-2.28096	0
Irgm1	7.52	9.17	-3.14	0.0012	0.0725	immunity-related GTPase family, M	0	Rat	NA	-1.65076	1
Dnah6	6.99	5.49	2.83	0.0012	0.0726	dynein, axonemal, heavy chain 6	0	Rat	NA	1.5008	0
Pga5	4.47	6.48	-4.02	0.0012	0.0726	pepsinogen 5, group I	0	Rat	NA	-2.0072	0
Sc5d	9.44	10.49	-2.07	0.0012	0.0728	sterol-C5-desaturase	0	Rat	NA	-1.04963	0
Alb	4.48	6.38	-3.73	0.0012	0.0728	albumin	0	Rat	Liver	-1.89918	0
Smoc1	9.12	7.17	3.87	0.0012	0.0728	SPARC related modular calcium binding 1	0	Rat	NA	1.95233	0
Stk38l	9.24	10.2	-1.95	0.0012	0.0728	serine/threonine kinase 38 like	0	Rat	NA	-0.963474	0
Ccdc163	9.09	7.73	2.58	0.0012	0.0729	coiled-coil domain containing 163	0	Rat	NA	1.36737	0
Fads3	5.22	6.58	-2.56	0.0012	0.0731	fatty acid desaturase 3	0	Rat	NA	-1.35614	0
Scn9a	12.89	11.37	2.87	0.0012	0.074	sodium channel, voltage-gated, type IX, alpha subunit	0	Rat	NA	1.52105	0
Shox2	6.72	5.63	2.13	0.0012	0.074	short stature homeobox 2	0	Rat	NA	1.09085	0
Dnmt3l	14.74	12.3	5.4	0.0012	0.074	DNA (cytosine-5-)-methyltransferase 3-like	0	Rat	NA	2.43296	0
Kcnh5	8.96	7.64	2.51	0.0012	0.074	potassium channel, voltage gated eag related subfamily H, member 5	0	Rat	NA	1.32769	0
Lingo2	6.72	4.61	4.33	0.0013	0.0756	leucine rich repeat and Ig domain containing 2	0	Rat	NA	2.11437	0
Cnst	11.23	10.08	2.22	0.0013	0.0756	consortin, connexin sorting protein	0	Rat	NA	1.15056	0
Lhx1	3.2	4.06	-1.81	0.0013	0.0761	LIM homeobox 1	0	Rat	NA	-0.85599	0
Ren1	3.92	5.3	-2.6	0.0013	0.0762	renin	0	Rat	NA	-1.37851	0
B3gnt5	5.47	6.55	-2.12	0.0013	0.0768	UDP-GlcNAc:betaGal beta-1,3-N-acetylglucosaminyltransferase 5	0	Rat	NA	-1.08406	0
Ifi27	15.26	16.61	-2.56	0.0013	0.0772	interferon, alpha-inducible protein 27	0	Rat	NA	-1.35614	0
Kcnk10	6.07	4.9	2.26	0.0013	0.0774	potassium channel, two pore domain subfamily K, member 10	0	Rat	NA	1.17632	0
Pirt	4.34	5.52	-2.25	0.0013	0.0774	phosphoinositide-interacting regulator of transient receptor potential channels	0	Rat	NA	-1.16993	0
Grm2	4.49	5.74	-2.37	0.0014	0.078	glutamate receptor, metabotropic 2	0	Rat	NA	-1.24489	0
Etv1	7.54	6.45	2.14	0.0014	0.0798	ets variant 1	0	Rat	NA	1.09761	0
Brsk1	6.01	7.25	-2.35	0.0014	0.0806	BR serine/threonine kinase 1	0	Rat	Brain	-1.23266	0
Pde1a	5.39	6.8	-2.65	0.0014	0.081	phosphodiesterase 1A, calmodulin-dependent	0	Rat	NA	-1.40599	0
Chrnb4	8.24	6.59	3.13	0.0014	0.0821	cholinergic receptor, nicotinic, beta 4 (neuronal)	0	Rat	NA	1.64616	0
Tbx3	8.62	7.6	2.03	0.0015	0.0831	T-box 3	0	Rat	NA	1.02148	0
Dcun1d2	5.7	4.14	2.94	0.0015	0.0834	DCN1, defective in cullin neddylation 1, domain containing 2; INTERACTS WITH (-)-demecolcine (ortholog) AND 17beta-hydroxy-17-methylestra-4 9 11-trien-3-one (ortholog) AND 2 3 7 8-tetrachlorodibenzodioxine (ortholog)	0	Rat	NA	1.55582	0
P2ry13	5.39	7.21	-3.52	0.0015	0.0841	purinergic receptor P2Y, G-protein coupled, 13	0	Rat	NA	-1.81558	0
Jazf1	8.47	7.32	2.23	0.0015	0.0843	JAZF zinc finger 1	0	Rat	NA	1.15704	0
Sim2	3.81	5.19	-2.61	0.0015	0.0843	single-minded family bHLH transcription factor 2	0	Rat	Esophagus	-1.38405	0
Unc5a	8	6.7	2.47	0.0015	0.0845	unc-5 netrin receptor A	0	Rat	NA	1.30451	0
Pglyrp1	5.19	6.83	-3.12	0.0016	0.0859	peptidoglycan recognition protein 1	0	Rat	NA	-1.64155	0
Larp6	9.57	8.4	2.25	0.0016	0.0864	La ribonucleoprotein domain family, member 6	0	Rat	NA	1.16993	0
Olfr286	5.89	4.73	2.23	0.0016	0.0864	olfactory receptor 1877	0	Rat	NA	1.15704	0
Psapl1	10.56	9.09	2.76	0.0016	0.0869	prosaposin-like 1	0	Rat	Stomach	1.46467	0
Psapl1	10.56	9.09	2.76	0.0016	0.0869	prosaposin-like 1	0	Rat	Esophagus	1.46467	0
Gfra3	10.24	8.91	2.52	0.0016	0.0869	GDNF family receptor alpha 3	0	Rat	NA	1.33342	0
Lyg2	4.91	6.78	-3.65	0.0016	0.087	lysozyme G-like 2	0	Rat	NA	-1.8679	0
Oasl2	8.04	9.53	-2.82	0.0016	0.0879	2-5 oligoadenylate synthetase-like 2	0	Rat	NA	-1.4957	1
Lgals9	10.94	12.55	-3.05	0.0017	0.0892	lectin, galactoside-binding, soluble, 9	0	Rat	NA	-1.60881	1
Snx22	6.08	4.98	2.15	0.0017	0.0892	sorting nexin 22	0	Rat	NA	1.10434	0
Pcdh10	10.96	9.54	2.68	0.0017	0.0897	protocadherin 10 [Source:RGD Symbol;Acc:1565811]; protocadherin 10; ENCODES a protein that exhibits calcium ion binding (inferred) AND INVOLVED IN cell adhesion (ortholog) AND homophilic cell adhesion (ortholog) AND FOUND IN integral component of membrane (inferred) AND plasma membrane (inferred) AND INTERACTS WITH C60 fullerene AND (-)-epigallocatechin 3-gallate (ortholog) AND 17beta-estradiol (…	0	Rat	NA	1.42223	0
Grxcr1	4.3	5.65	-2.55	0.0017	0.0901	glutaredoxin, cysteine rich 1	0	Rat	NA	-1.3505	0
Gsta1	7.3	8.65	-2.56	0.0017	0.0903	ENCODES a protein that exhibits drug binding AND glutathione binding AND glutathione transferase activity AND INVOLVED IN aging AND xenobiotic catabolic process AND PARTICIPATES IN glutathione conjugation pathway AND glutathione metabolic pathway AND phase I biotransformation pathway via cytochrome P450 AND FOUND IN cytosol AND nuclear outer membrane AND nucleus AND INTERACTS WITH (+)-artemisinin…	0	Rat	NA	-1.35614	0
Gsta2	7.3	8.65	-2.56	0.0017	0.0903	ENCODES a protein that exhibits drug binding AND glutathione binding AND glutathione transferase activity AND INVOLVED IN aging AND xenobiotic catabolic process AND PARTICIPATES IN glutathione conjugation pathway AND glutathione metabolic pathway AND phase I biotransformation pathway via cytochrome P450 AND FOUND IN cytosol AND nuclear outer membrane AND nucleus AND INTERACTS WITH (+)-artemisinin…	0	Rat	NA	-1.35614	0
Nrcam	9.3	7.25	4.14	0.0017	0.0903	neuronal cell adhesion molecule	0	Rat	Brain	2.04963	0
Myog	12.04	9.82	4.63	0.0017	0.0903	myogenin	0	Rat	NA	2.21101	0
Spp2	3.88	4.79	-1.88	0.0017	0.0905	secreted phosphoprotein 2	0	Rat	Liver	-0.910733	0
Spp2	3.88	4.79	-1.88	0.0017	0.0905	secreted phosphoprotein 2	0	Rat	Kidney	-0.910733	0
Mme	12.1	10.32	3.43	0.0017	0.0924	membrane metallo-endopeptidase	0	Rat	NA	1.77821	0
Gbp2	12.25	13.64	-2.63	0.0018	0.0926	guanylate binding protein 2, interferon-inducible	0	Rat	NA	-1.39506	1
Itga1	7.8	8.86	-2.08	0.0018	0.094	integrin, alpha 1	0	Rat	NA	-1.05658	0
Slc36a4	9.63	8.6	2.05	0.0018	0.094	solute carrier family 36 (proton/amino acid symporter), member 4	0	Rat	NA	1.03562	0
Spata20	3.48	4.37	-1.85	0.0018	0.0955	spermatogenesis associated 20	0	Rat	NA	-0.887525	0
Ttc38	9.13	7.72	2.66	0.0018	0.096	tetratricopeptide repeat domain 38	0	Rat	NA	1.41143	0
Il3	3.91	6.1	-4.56	0.0018	0.0962	interleukin 3	0	Rat	NA	-2.18903	0
Nmur2	4.36	5.37	-2.02	0.0019	0.0963	neuromedin U receptor 2	0	Rat	NA	-1.01436	0
Erbb4	4.3	3.18	2.18	0.0019	0.0963	erb-b2 receptor tyrosine kinase 4	0	Rat	NA	1.12433	0
Alox15	10.28	11.79	-2.84	0.0019	0.0963	arachidonate 15-lipoxygenase	0	Rat	NA	-1.50589	0
Myl7	4.48	5.91	-2.71	0.0019	0.0974	myosin, light chain 7, regulatory	0	Rat	NA	-1.43829	0
Cldn18	9.59	8.16	2.69	0.0019	0.0976	claudin 18	0	Rat	Stomach	1.42761	0
Nedd1	8.26	7.38	1.84	0.002	0.1001	neural precursor cell expressed, developmentally down-regulated 1	0	Rat	NA	0.879706	0
Camp	4.92	6.2	-2.41	0.002	0.1004	cathelicidin antimicrobial peptide	0	Rat	NA	-1.26903	0
Myl3	4.34	5.24	-1.87	0.002	0.1012	myosin, light chain 3, alkali; ventricular, skeletal, slow	0	Rat	Esophagus	-0.903038	0
Myl3	4.34	5.24	-1.87	0.002	0.1012	myosin, light chain 3, alkali; ventricular, skeletal, slow	0	Rat	Heart	-0.903038	0
Grhl1	10.5	9.52	1.97	0.002	0.1026	Protein Grhl1; grainyhead-like 1 (Drosophila); FOUND IN cytoplasm (ortholog) AND Golgi apparatus (ortholog) AND intracellular membrane-bounded organelle (ortholog) AND INTERACTS WITH cadmium dichloride AND thioacetamide AND 17beta-estradiol (ortholog)	0	Rat	NA	0.978196	0
Gkn2	4.69	6.01	-2.5	0.0021	0.1052	gastrokine 2	0	Rat	Stomach	-1.32193	0
Treml1	4.57	5.71	-2.19	0.0021	0.1055	triggering receptor expressed on myeloid cells-like 1	0	Rat	NA	-1.13093	0
Ifit3	5.51	7.11	-3.02	0.0021	0.1056	interferon-induced protein with tetratricopeptide repeats 3	0	Rat	NA	-1.59455	1
Ifit3b	5.51	7.11	-3.02	0.0021	0.1056	interferon-induced protein with tetratricopeptide repeats 3	0	Rat	NA	-1.59455	0
Crisp4	6.23	7.61	-2.6	0.0021	0.106	cysteine-rich secretory protein 1	0	Rat	NA	-1.37851	0
Ppfia3	7.18	6.04	2.2	0.0021	0.1061	protein tyrosine phosphatase, receptor type, f polypeptide (PTPRF), interacting protein (liprin), alpha 3	0	Rat	NA	1.1375	0
Pcyt2	5.73	6.93	-2.3	0.0021	0.1065	phosphate cytidylyltransferase 2, ethanolamine	0	Rat	NA	-1.20163	0
Agbl1	8.13	9.15	-2.02	0.0021	0.1069	ATP/GTP binding protein-like 1 [Source:RGD Symbol;Acc:1560280]; ENCODES a protein that exhibits metallocarboxypeptidase activity (ortholog) AND tubulin binding (ortholog) AND INVOLVED IN C-terminal protein deglutamylation (ortholog) AND protein side chain deglutamylation (ortholog) AND proteolysis (ortholog) AND INTERACTS WITH dioxygen (ortholog) AND silicon dioxide (ortholog) AND valproic acid (…	0	Rat	NA	-1.01436	0
Lum	6.6	8.24	-3.12	0.0021	0.1069	lumican	0	Rat	NA	-1.64155	0
Dscaml1	9.03	8.03	1.99	0.0021	0.1069	Down syndrome cell adhesion molecule-like 1	0	Rat	NA	0.992768	0
Mybph	9.25	7.56	3.24	0.0022	0.1072	myosin binding protein H	0	Rat	Esophagus	1.69599	0
Mybph	9.25	7.56	3.24	0.0022	0.1072	myosin binding protein H	0	Rat	Quadriceps	1.69599	0
Slc26a8	8.32	7.48	1.79	0.0022	0.1099	solute carrier family 26 (anion exchanger), member 8	0	Rat	NA	0.83996	0
Masp1	6.29	7.3	-2.03	0.0022	0.1099	mannan-binding lectin serine peptidase 1; mannan-binding lectin serine peptidase 1 (Masp1), mRNA; ENCODES a protein that exhibits calcium ion binding AND calcium-dependent protein binding AND protein homodimerization activity AND INVOLVED IN complement activation lectin pathway (ortholog) AND negative regulation of complement activation (ortholog) AND PARTICIPATES IN coagulation cascade pathway A…	0	Rat	NA	-1.02148	0
4930402F06Rik	8.34	6.55	3.47	0.0022	0.1102	ABO-family member 6; ENCODES a protein that exhibits transferase activity transferring hexosyl groups (inferred) AND INVOLVED IN carbohydrate metabolic process (inferred) AND FOUND IN membrane (inferred) AND INTERACTS WITH diarsenic trioxide (ortholog); ABO-family member 6 (LOC502618), mRNA.	0	Rat	NA	1.79494	0
Trafd1	11.18	12.01	-1.78	0.0022	0.1102	TRAF type zinc finger domain containing 1	0	Rat	NA	-0.831877	1
Ltb	12.33	10.72	3.04	0.0023	0.1103	lymphotoxin beta (TNF superfamily, member 3)	0	Rat	NA	1.60407	0
Cts7	3.52	4.74	-2.32	0.0023	0.1104	cathepsin 7	0	Rat	NA	-1.21412	0
Plaur	10.41	11.62	-2.32	0.0023	0.1105	plasminogen activator, urokinase receptor	0	Rat	NA	-1.21412	0
Efhb	5.75	6.75	-1.99	0.0023	0.1105	EF hand domain family, member B	0	Rat	NA	-0.992768	0
Spink8	3.66	4.8	-2.21	0.0023	0.1105	serine peptidase inhibitor, Kazal type 8	0	Rat	Heart	-1.14405	0
Olfr183	6.8	5.21	3.01	0.0023	0.111	olfactory receptor 1553	0	Rat	NA	1.58976	0
Rilpl1	6.59	8.01	-2.68	0.0023	0.1129	Rab interacting lysosomal protein-like 1	0	Rat	NA	-1.42223	0
Fgf20	5.57	4.42	2.23	0.0024	0.1136	fibroblast growth factor 20	0	Rat	NA	1.15704	0
Clec4e	6.82	7.98	-2.23	0.0024	0.1136	C-type lectin domain family 4, member E	0	Rat	NA	-1.15704	0
Pkd2l1	4.22	5.27	-2.08	0.0024	0.1136	polycystic kidney disease 2-like 1	0	Rat	NA	-1.05658	0
Ttc6	4.95	3.56	2.62	0.0024	0.1136	uncharacterized LOC100912377; Chalmel, et. al. AceView Annotation Ttc6.cSep08; Chalmel, et. al. AceView Annotation TPR_1.2.aSep08; tetratricopeptide repeat domain 6	0	Rat	NA	1.38957	0
Clca4b	13.42	10.31	8.6	0.0024	0.1143	chloride channel accessory 4	0	Rat	Duodenum	3.10434	0
Clca4b	13.42	10.31	8.6	0.0024	0.1143	chloride channel accessory 4	0	Rat	Jejunum	3.10434	0
Clca4b	13.42	10.31	8.6	0.0024	0.1143	chloride channel accessory 4	0	Rat	Ileum	3.10434	0
Amtn	4.95	7.05	-4.28	0.0024	0.1155	amelotin	0	Rat	NA	-2.09761	0
Il19	8.72	9.76	-2.06	0.0024	0.1155	interleukin 19	0	Rat	NA	-1.04264	0
Ackr2	9.29	7.83	2.76	0.0024	0.1155	atypical chemokine receptor 2	0	Rat	NA	1.46467	0
Cnfn	9.2	7.45	3.35	0.0025	0.1166	cornifelin	0	Rat	Stomach	1.74416	0
Cnfn	9.2	7.45	3.35	0.0025	0.1166	cornifelin	0	Rat	Esophagus	1.74416	0
1700109H08Rik	4.55	5.68	-2.18	0.0025	0.1166	similar to EF hand calcium binding domain 1; PREDICTED: similar to EF hand calcium binding domain 1 (LOC500007), mRNA.	0	Rat	NA	-1.12433	0
Fxyd1	6.14	7.45	-2.48	0.0025	0.118	FXYD domain-containing ion transport regulator 1	0	Rat	NA	-1.31034	0
Tbc1d4	11.3	10.46	1.79	0.0025	0.1187	TBC1 domain family, member 4	0	Rat	NA	0.83996	0
Cd19	7.41	8.32	-1.88	0.0025	0.1187	CD19 molecule	0	Rat	NA	-0.910733	0
Fgf9	8.55	7.22	2.51	0.0026	0.121	fibroblast growth factor 9	0	Rat	NA	1.32769	0
Sat2	6.4	7.57	-2.24	0.0026	0.1216	spermidine/spermine N1-acetyltransferase family member 2	0	Rat	NA	-1.1635	0
Cwh43	6.68	5.45	2.35	0.0026	0.1216	cell wall biogenesis 43 C-terminal homolog	0	Rat	Colon	1.23266	0
Pdcd1	6.01	4.56	2.73	0.0026	0.1217	programmed cell death 1	0	Rat	NA	1.4489	0
Rarres2	8.67	9.85	-2.27	0.0026	0.1217	retinoic acid receptor responder (tazarotene induced) 2	0	Rat	Liver	-1.18269	0
Mcpt4	7.14	8.67	-2.88	0.0026	0.1217	mast cell protease 1-like 1	0	Rat	NA	-1.52607	0
Fgf4	4.21	6.25	-4.11	0.0027	0.123	fibroblast growth factor 4	0	Rat	NA	-2.03914	0
Spatc1l	6.15	5.23	1.89	0.0027	0.1234	spermatogenesis and centriole associated 1-like	0	Rat	NA	0.918386	0
Scimp	7.63	8.86	-2.34	0.0027	0.1234	SLP adaptor and CSK interacting membrane protein	0	Rat	NA	-1.22651	0
Tspan18	9.02	7.89	2.18	0.0027	0.1243	tetraspanin 18	0	Rat	NA	1.12433	0
Cyp26a1	13.27	12.28	1.99	0.0027	0.1243	cytochrome P450, family 26, subfamily a, polypeptide 1	0	Rat	NA	0.992768	0
Afp	4.33	5.48	-2.22	0.0027	0.1243	alpha-fetoprotein	0	Rat	NA	-1.15056	0
Grm4	6.3	4.65	3.13	0.0027	0.1243	glutamate receptor, metabotropic 4	0	Rat	NA	1.64616	0
Pcsk6	6.51	5.48	2.04	0.0028	0.1245	proprotein convertase subtilisin/kexin type 6	0	Rat	NA	1.02857	0
Rhcg	6.31	7.27	-1.95	0.0028	0.1254	Rh family, C glycoprotein	0	Rat	Kidney	-0.963474	0
Amph	7.29	8.63	-2.52	0.0028	0.1255	amphiphysin; Uncharacterized protein; ENCODES a protein that exhibits protein C-terminus binding AND protein complex binding AND protein heterodimerization activity AND INVOLVED IN positive regulation of endocytosis AND positive regulation of GTPase activity AND PARTICIPATES IN Fc gamma receptor mediated signaling pathway AND FOUND IN axon terminus AND INTERACTS WITH 4-hydroxynon-2-enal (ortholog…	0	Rat	NA	-1.33342	0
Actn2	3.75	4.91	-2.23	0.0028	0.1255	actinin alpha 2	0	Rat	NA	-1.15704	0
Mog	9.1	7.58	2.87	0.0028	0.1255	myelin oligodendrocyte glycoprotein	0	Rat	Brain	1.52105	0
Eps8l3	6.48	7.45	-1.96	0.0028	0.1258	EPS8-like 3 (Eps8l3), mRNA; EPS8-like 3 [Source:RGD Symbol;Acc:1308310]; EPS8-like 3; INTERACTS WITH 17alpha-ethynylestradiol AND bis(2-ethylhexyl) phthalate AND bisphenol A; INTERACTS WITH 2 3 7 8-tetrachlorodibenzodioxine (ortholog) AND aflatoxin B1 (ortholog) AND benzo[a]pyrene (ortholog)	0	Rat	NA	-0.970854	0
Fam81a	4.4	5.63	-2.34	0.0028	0.1258	family with sequence similarity 81, member A	0	Rat	NA	-1.22651	0
Gbp5	11.32	12.29	-1.96	0.0028	0.1262	guanylate binding protein 5	0	Rat	NA	-0.970854	1
Atp2a1	10.88	9.32	2.94	0.0028	0.1262	ATPase, Ca++ transporting, cardiac muscle, fast twitch 1	0	Rat	Esophagus	1.55582	0
Atp2a1	10.88	9.32	2.94	0.0028	0.1262	ATPase, Ca++ transporting, cardiac muscle, fast twitch 1	0	Rat	Quadriceps	1.55582	0
Defb45	4.44	5.66	-2.34	0.0029	0.127	defensin beta 27; INVOLVED IN defense response to bacterium (inferred) AND FOUND IN extracellular region (inferred)	0	Rat	NA	-1.22651	0
Actr3b	8.6	7.74	1.81	0.0029	0.1272	ARP3 actin-related protein 3 homolog B (yeast)	0	Rat	NA	0.85599	0
Ugt3a1	4.36	5.22	-1.83	0.0029	0.1285	Protein Ugt3a2; ENCODES a protein that exhibits glucuronosyltransferase activity (ortholog) AND UDP-glycosyltransferase activity (ortholog) AND INVOLVED IN metabolic process (inferred) AND FOUND IN UDP-N-acetylglucosamine transferase complex (ortholog) AND INTERACTS WITH 17beta-estradiol (ortholog) AND 2 3 7 8-tetrachlorodibenzodioxine (ortholog) AND 3 3' 4 4'-tetrachlorobiphenyl (ortholog)	0	Rat	NA	-0.871844	0
Ugt3a2	4.36	5.22	-1.83	0.0029	0.1285	Protein Ugt3a2; ENCODES a protein that exhibits glucuronosyltransferase activity (ortholog) AND UDP-glycosyltransferase activity (ortholog) AND INVOLVED IN metabolic process (inferred) AND FOUND IN UDP-N-acetylglucosamine transferase complex (ortholog) AND INTERACTS WITH 17beta-estradiol (ortholog) AND 2 3 7 8-tetrachlorodibenzodioxine (ortholog) AND 3 3' 4 4'-tetrachlorobiphenyl (ortholog)	0	Rat	NA	-0.871844	0
Triap1	6.13	5.13	2	0.0029	0.1285	TP53 regulated inhibitor of apoptosis 1	0	Rat	NA	1	0
Slc22a13	6.04	6.99	-1.93	0.0029	0.1285	similar to solute carrier family 22 (organic cation transporter), member 13 [Source:RGD Symbol;Acc:1583222]; ENCODES a protein that exhibits transmembrane transporter activity (inferred) AND INVOLVED IN transmembrane transport (inferred) AND FOUND IN integral component of membrane (inferred) AND INTERACTS WITH disodium selenite (ortholog)	0	Rat	NA	-0.948601	0
Rfc5	9.05	8.17	1.84	0.003	0.1303	replication factor C (activator 1) 5	0	Rat	NA	0.879706	0
Col1a1	10.54	12.07	-2.9	0.003	0.1304	collagen, type I, alpha 1	0	Rat	NA	-1.53605	0
Ppp1r32	4.92	6.06	-2.21	0.003	0.1307	protein phosphatase 1, regulatory subunit 32	0	Rat	NA	-1.14405	0
Tnmd	8.65	9.48	-1.79	0.003	0.1307	tenomodulin	0	Rat	NA	-0.83996	0
D11Wsu47e	7.34	6.12	2.32	0.003	0.1311	hypothetical LOC287798; FOUND IN extracellular vesicular exosome (ortholog) AND INTERACTS WITH 17beta-hydroxy-17-methylestra-4 9 11-trien-3-one (ortholog) AND benzo[a]pyrene (ortholog) AND copper(2+) sulfate (ortholog); Chalmel, et. al. AceView Annotation MGC95210.bSep08	0	Rat	NA	1.21412	0
H2-T10	9.92	12.54	-6.14	0.003	0.1311	RT1 class Ib, locus N2; RT1 class Ib, locus N1	0	Rat	NA	-2.61824	0
Pde1b	5.68	7.13	-2.74	0.0031	0.1327	phosphodiesterase 1B, calmodulin-dependent	0	Rat	Brain	-1.45418	0
Alpi	4.07	5.81	-3.34	0.0031	0.1331	alkaline phosphatase, intestinal	0	Rat	Ileum	-1.73985	0
Alpi	4.07	5.81	-3.34	0.0031	0.1331	alkaline phosphatase, intestinal	0	Rat	Duodenum	-1.73985	0
Alpi	4.07	5.81	-3.34	0.0031	0.1331	alkaline phosphatase, intestinal	0	Rat	Jejunum	-1.73985	0
Adgra3	6.87	7.99	-2.17	0.0031	0.1331	adhesion G protein-coupled receptor A3 [Source:RGD Symbol;Acc:1304914]; G protein-coupled receptor 125; ENCODES a protein that exhibits G-protein coupled receptor activity (inferred) AND INVOLVED IN neuropeptide signaling pathway (inferred) AND FOUND IN external side of plasma membrane (ortholog) AND INTERACTS WITH 2 3 7 8-tetrachlorodibenzodioxine AND cisplatin AND 17beta-estradiol (ortholog)	0	Rat	NA	-1.1177	0
Keg1	10.02	7.06	7.75	0.0031	0.1331	glycine-N-acyltransferase-like 2	0	Rat	Liver	2.9542	0
Keg1	10.02	7.06	7.75	0.0031	0.1331	glycine-N-acyltransferase-like 2	0	Rat	Kidney	2.9542	0
Zfp623	7.61	6.42	2.29	0.0032	0.1362	zinc finger protein 623	0	Rat	NA	1.19535	0
Slc22a15	4.81	5.64	-1.78	0.0032	0.1374	solute carrier family 22, member 15	0	Rat	NA	-0.831877	0
Pianp	7.47	6.24	2.35	0.0032	0.1375	PILR alpha associated neural protein	0	Rat	Brain	1.23266	0
Lmntd2	6.41	5.17	2.36	0.0032	0.1375	lamin tail domain containing 2	0	Rat	NA	1.23879	0
Mmp7	10.19	11.34	-2.23	0.0033	0.138	matrix metallopeptidase 7	0	Rat	NA	-1.15704	0
Ncbp2	4.77	5.94	-2.25	0.0033	0.1391	nuclear cap binding protein subunit 2; nuclear cap binding protein subunit 2 [Source:RGD Symbol;Acc:1596188]; phosphatidylinositol glycan anchor biosynthesis, class Z; ENCODES a protein that exhibits poly(A) RNA binding (ortholog) AND RNA 7-methylguanosine cap binding (ortholog) AND INVOLVED IN 7-methylguanosine mRNA capping (ortholog) AND mRNA cis splicing via spliceosome (ortholog) AND nuclear-…	0	Rat	NA	-1.16993	0
Pdxk	8.8	9.97	-2.24	0.0033	0.1395	similar to pyridoxal (pyridoxine, vitamin B6) kinase [Source:RGD Symbol;Acc:1566085]; ENCODES a protein that exhibits pyridoxal kinase activity (inferred) AND INVOLVED IN phosphorylation (inferred) AND pyridoxal 5'-phosphate salvage (inferred) AND PARTICIPATES IN vitamin B6 metabolic pathway AND INTERACTS WITH ammonium chloride; similar to pyridoxal (pyridoxine, vitamin B6) kinase	0	Rat	NA	-1.1635	0
Csn1s2b	4.36	5.79	-2.69	0.0033	0.1403	casein alpha s2-like B	0	Rat	NA	-1.42761	0
Cytl1	5.39	6.63	-2.36	0.0034	0.1407	cytokine like 1	0	Rat	NA	-1.23879	0
Irf9	10.67	11.63	-1.94	0.0034	0.1407	interferon regulatory factor 9	0	Rat	NA	-0.956057	1
Cck	7.15	8.06	-1.87	0.0034	0.1407	cholecystokinin	0	Rat	Brain	-0.903038	0
Med4	8.61	7.54	2.09	0.0034	0.1414	mediator complex subunit 4	0	Rat	NA	1.0635	0
Tmprss2	9.63	10.89	-2.4	0.0034	0.1429	transmembrane protease, serine 2	0	Rat	NA	-1.26303	0
Srd5a2	6.65	5.14	2.85	0.0034	0.1429	steroid-5-alpha-reductase, alpha polypeptide 2 (3-oxo-5 alpha-steroid delta 4-dehydrogenase alpha 2)	0	Rat	NA	1.51096	0
Lias	8.2	7.05	2.2	0.0035	0.1441	lipoic acid synthetase	0	Rat	NA	1.1375	0
Tnfsf4	12.8	11.11	3.23	0.0035	0.1441	tumor necrosis factor (ligand) superfamily, member 4	0	Rat	NA	1.69153	0
Pdgfrb	6.41	7.47	-2.08	0.0035	0.1444	platelet derived growth factor receptor, beta polypeptide	0	Rat	NA	-1.05658	0
Dse	8.18	9.01	-1.78	0.0035	0.1452	dermatan sulfate epimerase	0	Rat	NA	-0.831877	0
Itgb3	4.33	5.48	-2.21	0.0036	0.1467	integrin, beta 3	0	Rat	NA	-1.14405	0
Fam184a	12.14	10.72	2.68	0.0036	0.147	family with sequence similarity 184, member A	0	Rat	NA	1.42223	0
Scd3	7.86	8.78	-1.9	0.0036	0.1478	similar to stearoyl-coenzyme A desaturase 3; similar to stearoyl-Coenzyme A desaturase 1; ENCODES a protein that exhibits iron ion binding (inferred) AND stearoyl-CoA 9-desaturase activity (inferred) AND INVOLVED IN fatty acid biosynthetic process (inferred) AND oxidation-reduction process (inferred) AND FOUND IN endoplasmic reticulum (inferred) AND integral component of membrane (inferred) AND I…	0	Rat	NA	-0.925999	0
Prkcb	5.66	6.86	-2.3	0.0036	0.1478	protein kinase C, beta	0	Rat	Brain	-1.20163	0
A2m	7.45	9.46	-4.02	0.0037	0.1479	alpha-2-macroglobulin (A2m), mRNA; alpha-2-macroglobulin-like [Source:RGD Symbol;Acc:6492449]; alpha-2-macroglobulinalpha-1-inhibitor III; alpha-2-macroglobulin, mRNA (cDNA clone MGC:114358 IMAGE:7458629), complete cds.; null; alpha-2-macroglobulin (A2m), mRNA.	0	Rat	NA	-2.0072	0
Isg15	9.22	10.18	-1.94	0.0037	0.1479	ISG15 ubiquitin-like modifier	0	Rat	NA	-0.956057	1
Elf5	8.02	5.84	4.51	0.0037	0.1479	E74-like factor 5	0	Rat	NA	2.17313	0
Pex1	7.04	5.85	2.29	0.0037	0.1479	peroxisomal biogenesis factor 1	0	Rat	NA	1.19535	0
Eno2	11.4	10.53	1.83	0.0037	0.1479	enolase 2, gamma, neuronal [Source:RGD Symbol;Acc:2554]; enolase 2, gamma, neuronal; ENCODES a protein that exhibits phosphopyruvate hydratase activity AND protein heterodimerization activity AND protein homodimerization activity AND INVOLVED IN gluconeogenesis AND glycolysis AND response to drug AND PARTICIPATES IN gluconeogenesis pathway AND glycolysis pathwayRNA degradation pathway AND ASSOCIA…	0	Rat	NA	0.871844	0
St3gal5	7.82	9.74	-3.77	0.0037	0.1479	ST3 beta-galactoside alpha-2,3-sialyltransferase 5	0	Rat	NA	-1.91456	0
Car2	8.87	10.26	-2.63	0.0037	0.148	carbonic anhydrase 2	0	Rat	NA	-1.39506	0
Adtrp	12.4	11.12	2.43	0.0037	0.148	androgen-dependent TFPI-regulating protein	0	Rat	NA	1.28096	0
Lgals3bp	14.63	15.61	-1.98	0.0037	0.148	lectin, galactoside-binding, soluble, 3 binding protein	0	Rat	NA	-0.9855	1
Pnpla1	6.72	5.55	2.25	0.0037	0.148	patatin-like phospholipase domain containing 1	0	Rat	NA	1.16993	0
Dok2	5.35	4.69	1.57	0.0037	0.148	docking protein 2	0	Rat	NA	0.650765	0
Plp1	4.91	5.92	-2.01	0.0038	0.1486	proteolipid protein 1	0	Rat	Brain	-1.0072	0
Cadm3	5.41	6.93	-2.86	0.0038	0.1486	cell adhesion molecule 3	0	Rat	Brain	-1.51602	0
Fgb	4.07	5.43	-2.57	0.0038	0.1486	fibrinogen beta chain	0	Rat	Liver	-1.36177	0
Pth	3.11	3.94	-1.78	0.0039	0.1502	parathyroid hormone	0	Rat	NA	-0.831877	0
Alx4	3.01	3.9	-1.85	0.0039	0.1503	ALX homeobox 4	0	Rat	NA	-0.887525	0
Tbx20	4.27	5.11	-1.8	0.0039	0.1506	T-box 20	0	Rat	NA	-0.847997	0
Scgn	3.62	5.21	-3	0.004	0.1529	secretagogin, EF-hand calcium binding protein	0	Rat	NA	-1.58496	0
Rgs8	5.18	6.57	-2.62	0.004	0.1551	regulator of G-protein signaling 8	0	Rat	Brain	-1.38957	0
Smok2a	5.02	6.01	-1.98	0.004	0.1551	sperm motility kinase 2A	0	Rat	NA	-0.9855	0
Smok2b	5.02	6.01	-1.98	0.004	0.1551	sperm motility kinase 2A	0	Rat	NA	-0.9855	0
Smok3a	5.02	6.01	-1.98	0.004	0.1551	sperm motility kinase 2A	0	Rat	NA	-0.9855	0
Smok3c	5.02	6.01	-1.98	0.004	0.1551	sperm motility kinase 2A	0	Rat	NA	-0.9855	0
Prg2	11.11	13.26	-4.45	0.0041	0.1551	proteoglycan 2	0	Rat	NA	-2.15381	0
Fcer1g	9.61	11.06	-2.74	0.0041	0.1551	Fc fragment of IgE, high affinity I, receptor for; gamma polypeptide	0	Rat	NA	-1.45418	0
Tmprss11d	9.94	8.08	3.63	0.0041	0.1551	transmembrane protease, serine 11d	0	Rat	NA	1.85997	0
Cyp17a1	5.21	6.82	-3.05	0.0041	0.1563	cytochrome P450, family 17, subfamily a, polypeptide 1	0	Rat	NA	-1.60881	0
Mybpc1	12.08	11.02	2.08	0.0041	0.1574	myosin binding protein C, slow type	0	Rat	Esophagus	1.05658	0
Mybpc1	12.08	11.02	2.08	0.0041	0.1574	myosin binding protein C, slow type	0	Rat	Quadriceps	1.05658	0
Tlx1	4.18	5.07	-1.85	0.0042	0.1589	T-cell leukemia, homeobox 1	0	Rat	NA	-0.887525	0
Akr1c18	10.87	8.72	4.42	0.0042	0.1589	aldo-keto reductase family 1, member C3	0	Rat	NA	2.14405	0
Rarres1	9.68	11.11	-2.7	0.0042	0.1589	retinoic acid receptor responder (tazarotene induced) 1	0	Rat	NA	-1.43296	0
Hells	9.07	7.87	2.3	0.0042	0.1589	helicase, lymphoid specific	0	Rat	NA	1.20163	0
Hgsnat	11.4	10.31	2.13	0.0042	0.1589	heparan-alpha-glucosaminide N-acetyltransferase	0	Rat	NA	1.09085	0
Akap5	7.66	6.64	2.03	0.0042	0.1591	A kinase (PRKA) anchor protein 5	0	Rat	NA	1.02148	0
Tbc1d2	6.45	7.42	-1.96	0.0042	0.1598	TBC1 domain family, member 2	0	Rat	NA	-0.970854	0
Cacng5	6.58	5.57	2.01	0.0043	0.1615	calcium channel, voltage-dependent, gamma subunit 5	0	Rat	NA	1.0072	0
Nlgn2	6.72	7.94	-2.33	0.0043	0.1616	neuroligin 2	0	Rat	NA	-1.22033	0
Emilin3	7.81	7.03	1.72	0.0043	0.1616	elastin microfibril interfacer 3	0	Rat	NA	0.782409	0
Eif2ak2	10.41	11.52	-2.16	0.0044	0.1619	eukaryotic translation initiation factor 2-alpha kinase 2	0	Rat	NA	-1.11103	1
Bmp2	9.65	8.77	1.83	0.0044	0.1621	bone morphogenetic protein 2	0	Rat	NA	0.871844	0
Ptp4a3	7.41	8.62	-2.32	0.0044	0.1622	protein tyrosine phosphatase type IVA, member 3	0	Rat	NA	-1.21412	0
Serp2	6.68	5.71	1.95	0.0044	0.1622	stress-associated endoplasmic reticulum protein family member 2	0	Rat	Brain	0.963474	0
Gm1123	10.8	9.67	2.2	0.0044	0.1622	coxsackie virus and adenovirus receptor-like 1 (Cxadrl1), mRNA; coxsackie virus and adenovirus receptor-like 1, mRNA (cDNA clone MGC:72972 IMAGE:6887452), complete cds.; coxsackie virus and adenovirus receptor-like 1; INTERACTS WITH 17beta-estradiol (ortholog) AND 2 3 7 8-tetrachlorodibenzodioxine (ortholog) AND 5-aza-2'-deoxycytidine (ortholog)	0	Rat	NA	1.1375	0
Defb14	12.1	10.57	2.89	0.0044	0.1634	defensin beta 14	0	Rat	NA	1.53107	0
Acss1	8.79	7.62	2.25	0.0044	0.1634	acyl-CoA synthetase short-chain family member 1	0	Rat	NA	1.16993	0
Itga8	3.64	4.94	-2.46	0.0044	0.1635	integrin, alpha 8	0	Rat	NA	-1.29866	0
Cdx2	5.74	7.73	-3.98	0.0045	0.164	caudal type homeo box 2	0	Rat	NA	-1.99277	0
Tmem38a	8.82	7.93	1.85	0.0045	0.164	transmembrane protein 38a	0	Rat	NA	0.887525	0
Dnajc6	8.76	7.53	2.34	0.0045	0.1641	DnaJ (Hsp40) homolog, subfamily C, member 6	0	Rat	Brain	1.22651	0
Ccl9	10.12	8.78	2.53	0.0045	0.1645	chemokine (C-C motif) ligand 9	0	Rat	Liver	1.33914	0
Ccl6	10.12	8.78	2.53	0.0045	0.1645	chemokine (C-C motif) ligand 9	0	Rat	Liver	1.33914	0
Rhd	5.44	7.11	-3.18	0.0045	0.1645	Rh blood group, D antigen	0	Rat	NA	-1.66903	0
Krt2	6.96	6.02	1.92	0.0046	0.1669	keratin 2, type II	0	Rat	Esophagus	0.941106	0
Kirrel3	8.63	7.39	2.37	0.0046	0.1674	uncharacterized LOC102555390; kin of IRRE like 3 (Drosophila) (Kirrel3), mRNA. Chalmel, et. al. Testis-expressed Unannotated Transcripts (TUTs)	0	Rat	NA	1.24489	0
Ttc39a	9.74	8.84	1.87	0.0046	0.1674	tetratricopeptide repeat domain 39A (Ttc39a), mRNA; tetratricopeptide repeat domain 39A, mRNA (cDNA clone MGC:188633 IMAGE:7454685), complete cds.; INTERACTS WITH aflatoxin B1 (ortholog) AND all-trans-retinoic acid (ortholog) AND calcitriol (ortholog)	0	Rat	NA	0.903038	0
Gzme	4.38	5.74	-2.58	0.0047	0.17	similar to natural killer cell protease 7	0	Rat	NA	-1.36737	0
Gzmd	4.38	5.74	-2.58	0.0047	0.17	similar to natural killer cell protease 7	0	Rat	NA	-1.36737	0
Gzmg	4.38	5.74	-2.58	0.0047	0.17	similar to natural killer cell protease 7	0	Rat	NA	-1.36737	0
Gzmn	4.38	5.74	-2.58	0.0047	0.17	similar to natural killer cell protease 7	0	Rat	NA	-1.36737	0
Gzmf	4.38	5.74	-2.58	0.0047	0.17	similar to natural killer cell protease 7	0	Rat	NA	-1.36737	0
Fcrl6	4.89	5.73	-1.78	0.0047	0.17	Fc receptor-like 6	0	Rat	NA	-0.831877	0
Sema3a	6.9	5.52	2.61	0.0047	0.17	sema domain, immunoglobulin domain (Ig), short basic domain, secreted, (semaphorin) 3A	0	Rat	NA	1.38405	0
D930020B18Rik	9.14	7.66	2.79	0.0047	0.17	INTERACTS WITH valproic acid (ortholog)	0	Rat	NA	1.48027	0
Tep1	8.68	9.54	-1.81	0.0048	0.1702	telomerase associated protein 1	0	Rat	NA	-0.85599	0
Aif1l	11.25	9.6	3.13	0.0048	0.1702	allograft inflammatory factor 1-like	0	Rat	Kidney	1.64616	0
Fut4	5.47	4.44	2.03	0.0048	0.1708	fucosyltransferase 4 (alpha (1,3) fucosyltransferase, myeloid-specific)	0	Rat	NA	1.02148	0
Hbb-bh1	5.18	6.29	-2.16	0.0048	0.1709	hemoglobin, gamma A	0	Rat	NA	-1.11103	0
Fgf21	12.3	10.55	3.37	0.0048	0.1712	fibroblast growth factor 21	0	Rat	NA	1.75275	0
Tacr2	4.11	5.09	-1.97	0.0048	0.1712	tachykinin receptor 2	0	Rat	NA	-0.978196	0
Ctnna3	3.44	4.29	-1.81	0.0049	0.1716	catenin (cadherin associated protein), alpha 3 [Source:RGD Symbol;Acc:1562230]; similar to alpha T-catenin; PREDICTED: catenin (cadherin associated protein), alpha 3 (LOC100362857), mRNA.; PREDICTED: similar to catenin alpha 3 (RGD1562230), mRNA. Chalmel, et. al. Testis-expressed Unannotated Transcripts (TUTs)	0	Rat	NA	-0.85599	0
Heatr1	8.17	7.32	1.8	0.0049	0.1716	HEAT repeat containing 1	0	Rat	NA	0.847997	0
Cysrt1	5.21	4.26	1.93	0.0049	0.1726	cysteine-rich tail protein 1	0	Rat	Esophagus	0.948601	0
Acad8	8.2	7.13	2.1	0.0049	0.1734	acyl-Coenzyme A dehydrogenase family, member 8 [Source:MGI Symbol;Acc:MGI:1914198]; ENCODES a protein that exhibits acyl-CoA dehydrogenase activity (ortholog) AND ASSOCIATED WITH Isobutyryl-CoA dehydrogenase deficiency (ortholog) AND FOUND IN mitochondrion (ortholog) AND INTERACTS WITH ethanol AND indole-3-methanol AND thioacetamide; similar to Acyl-CoA dehydrogenase family member 8, mitochondria…	0	Rat	NA	1.07039	0
Alox8	5.23	6.28	-2.06	0.005	0.1752	arachidonate 15-lipoxygenase, type B	0	Rat	NA	-1.04264	0
Scnn1g	8.38	6.97	2.65	0.005	0.1752	sodium channel, non-voltage-gated 1, gamma subunit	0	Rat	NA	1.40599	0
P2ry6	5.73	7.58	-3.62	0.005	0.1761	pyrimidinergic receptor P2Y, G-protein coupled, 6	0	Rat	NA	-1.85599	0
Ihh	3.2	4.23	-2.04	0.005	0.1761	Indian hedgehog	0	Rat	NA	-1.02857	0
Mgst3	6.45	5.54	1.87	0.0051	0.1767	similar to microsomal glutathione S-transferase 3 [Source:RGD Symbol;Acc:1561381]; INTERACTS WITH ketamine AND 17beta-estradiol (ortholog) AND hydrogen peroxide (ortholog); similar to microsomal glutathione S-transferase 3	0	Rat	NA	0.903038	0
Ghr	8.6	7.15	2.73	0.0051	0.177	growth hormone receptor	0	Rat	Liver	1.4489	0
Paip2b	5.94	7.69	-3.37	0.0051	0.177	poly(A) binding protein interacting protein 2B	0	Rat	NA	-1.75275	0
Trh	3.47	4.84	-2.58	0.0051	0.177	thyrotropin releasing hormone	0	Rat	NA	-1.36737	0
Lix1l	5.57	7.04	-2.78	0.0051	0.177	Lix1-like	0	Rat	NA	-1.47508	0
Cabp5	6.61	7.66	-2.07	0.0051	0.177	calcium binding protein 5	0	Rat	NA	-1.04963	0
Ereg	7.36	5.96	2.64	0.0051	0.177	epiregulin	0	Rat	NA	1.40054	0
Gzmc	14.69	13.21	2.8	0.0052	0.178	granzyme C (Gzmc), mRNA; granzyme C; similar to granzyme C	0	Rat	NA	1.48543	0
Atp1b2	5.23	6.34	-2.15	0.0052	0.1801	ATPase, Na+/K+ transporting, beta 2 polypeptide	0	Rat	Quadriceps	-1.10434	0
Atp1b2	5.23	6.34	-2.15	0.0052	0.1801	ATPase, Na+/K+ transporting, beta 2 polypeptide	0	Rat	Brain	-1.10434	0
Sirt1	15.68	14.65	2.04	0.0053	0.1813	Protein Sirt1; ENCODES a protein that exhibits enzyme binding AND NAD-dependent histone deacetylase activity AND bHLH transcription factor binding (ortholog) AND INVOLVED IN histone H3 deacetylation AND protein deacetylation AND response to nutrient levels AND PARTICIPATES IN p53 signaling pathway AND ASSOCIATED WITH Heart Failure (ortholog) AND FOUND IN nucleus AND chromatin (ortholog) AND chrom…	0	Rat	NA	1.02857	0
Armcx4	9.93	9.13	1.73	0.0053	0.1813	armadillo repeat containing, X-linked 4	0	Rat	NA	0.790772	0
Acan	4.62	5.8	-2.27	0.0053	0.1823	aggrecan	0	Rat	NA	-1.18269	0
Kcnc1	9.21	7.84	2.57	0.0053	0.1823	potassium channel, voltage gated Shaw-related subfamily C, member 1	0	Rat	NA	1.36177	0
Sec16b	10.47	9.11	2.58	0.0054	0.1848	SEC16 homolog B, endoplasmic reticulum export factor	0	Rat	NA	1.36737	0
Psat1	8.07	9.13	-2.1	0.0054	0.1851	phosphoserine aminotransferase 1	0	Rat	NA	-1.07039	0
Zfp7	6.3	5.37	1.9	0.0055	0.1853	zinc finger protein 7	0	Rat	NA	0.925999	0
Atp2b2	3.79	4.55	-1.7	0.0055	0.1853	ATPase, Ca++ transporting, plasma membrane 2	0	Rat	Brain	-0.765535	0
Gja4	10.14	11.07	-1.9	0.0055	0.1853	gap junction protein, alpha 4	0	Rat	NA	-0.925999	0
Kbtbd8	6.86	5.65	2.31	0.0055	0.186	kelch repeat and BTB (POZ) domain containing 8	0	Rat	NA	1.20789	0
Zfp282	8.39	9.17	-1.72	0.0055	0.1863	zinc finger protein 282	0	Rat	NA	-0.782409	0
Gldn	4.54	5.63	-2.13	0.0055	0.1863	gliomedin	0	Rat	NA	-1.09085	0
Ghrh	4.32	5.27	-1.93	0.0056	0.1863	growth hormone releasing hormone	0	Rat	NA	-0.948601	0
Lefty2	4.63	5.67	-2.07	0.0056	0.1863	Left-right determination factor 2	0	Rat	NA	-1.04963	0
Gas7	13.49	12.57	1.89	0.0056	0.1863	growth arrest specific 7	0	Rat	Esophagus	0.918386	0
Gas7	13.49	12.57	1.89	0.0056	0.1863	growth arrest specific 7	0	Rat	Brain	0.918386	0
Ccdc3	12.43	11.5	1.91	0.0056	0.1864	coiled-coil domain containing 3	0	Rat	NA	0.933573	0
Ms4a8a	6.47	7.65	-2.27	0.0056	0.187	membrane-spanning 4-domains, subfamily A, member 8	0	Rat	NA	-1.18269	0
Serpinb12	5.94	7.11	-2.25	0.0056	0.1872	ENCODES a protein that exhibits serine-type endopeptidase inhibitor activity (ortholog) AND INVOLVED IN hematopoietic progenitor cell differentiation (ortholog) AND FOUND IN extracellular vesicular exosome (ortholog) AND INTERACTS WITH phenethyl isothiocyanate AND 17alpha-ethynylestradiol (ortholog) AND 2 3 7 8-tetrachlorodibenzodioxine (ortholog)	0	Rat	Esophagus	-1.16993	0
Ptgis	4.05	4.91	-1.82	0.0056	0.1872	prostaglandin I2 (prostacyclin) synthase	0	Rat	NA	-0.863939	0
Arrb2	11.2	10.38	1.77	0.0057	0.1881	arrestin, beta 2	0	Rat	NA	0.823749	0
Aig1	9.37	10.29	-1.9	0.0057	0.1887	androgen-induced 1	0	Rat	NA	-0.925999	0
Slc43a1	5.68	6.37	-1.61	0.0057	0.1896	solute carrier family 43 (amino acid system L transporter), member 1	0	Rat	NA	-0.687061	0
Gcnt3	5.42	6.7	-2.43	0.0058	0.1918	glucosaminyl (N-acetyl) transferase 3, mucin type	0	Rat	NA	-1.28096	0
Gtf2ird2	9.23	7.81	2.68	0.0058	0.1922	GTF2I repeat domain containing 2	0	Rat	NA	1.42223	0
Abcg2	10.56	8.95	3.05	0.0058	0.1923	ATP-binding cassette, subfamily G (WHITE), member 2	0	Rat	NA	1.60881	0
Clcn2	5.67	6.71	-2.05	0.0059	0.193	chloride channel, voltage-sensitive 2 (Clcn2), mRNA; chloride channel, voltage-sensitive 2 [Source:RGD Symbol;Acc:2361]; chloride channel, voltage-sensitive 2; ENCODES a protein that exhibits voltage-gated chloride channel activity AND INVOLVED IN chloride transport AND lung development AND regulation of anion transport AND ASSOCIATED WITH Cystic Fibrosis AND Epilepsy Idiopathic Generalized (orth…	0	Rat	NA	-1.03562	0
Cpxm2	13.18	11.95	2.35	0.0059	0.193	carboxypeptidase X (M14 family), member 2	0	Rat	NA	1.23266	0
Rbbp8nl	6.29	5.2	2.13	0.006	0.1954	RBBP8 N-terminal like	0	Rat	NA	1.09085	0
Arhgef4	7.56	6.55	2.01	0.006	0.1966	Rho guanine nucleotide exchange factor (GEF) 4	0	Rat	Brain	1.0072	0
Ighv3-6	6.29	3.79	5.64	0.006	0.1966	Igh protein-like [Source:RGD Symbol;Acc:2320755]	0	Rat	NA	2.4957	0
Btnl1	9.22	8.3	1.9	0.0061	0.1969	butyrophilin-like 3	0	Rat	NA	0.925999	0
Ubash3a	7.56	6.74	1.77	0.0061	0.1969	ubiquitin associated and SH3 domain containing, A	0	Rat	NA	0.823749	0
Snx30	12.1	11.33	1.71	0.0061	0.1969	sorting nexin family member 30	0	Rat	NA	0.773996	0
Snx24	6.03	7.29	-2.39	0.0061	0.1969	sorting nexin 24	0	Rat	NA	-1.25701	0
Ret	11.46	10.17	2.44	0.0061	0.1969	ret proto-oncogene	0	Rat	NA	1.28688	0
Camkk2	7.88	6.99	1.85	0.0061	0.1969	calcium/calmodulin-dependent protein kinase kinase 2, beta	0	Rat	NA	0.887525	0
Ovol3	4.84	5.57	-1.66	0.0061	0.1969	ovo-like zinc finger 3	0	Rat	NA	-0.731183	0
Kdr	7.72	9.06	-2.54	0.0061	0.197	kinase insert domain receptor	0	Rat	NA	-1.34483	0
Kcnk9	3.53	4.81	-2.43	0.0061	0.1971	potassium channel, two pore domain subfamily K, member 9	0	Rat	NA	-1.28096	0
Map2k6	8.62	7.22	2.65	0.0062	0.1972	mitogen-activated protein kinase kinase 6	0	Rat	NA	1.40599	0
Sult1c2	4.56	5.77	-2.32	0.0062	0.1972	similar to Sulfotransferase K2 (rSULT1C2A) [Source:RGD Symbol;Acc:1565421]; ENCODES a protein that exhibits sulfotransferase activity (inferred) AND INVOLVED IN metabolic process (inferred) AND INTERACTS WITH 17beta-estradiol (ortholog) AND 2 3 7 8-tetrachlorodibenzodioxine (ortholog) AND 2-naphthylamine (ortholog); similar to Sulfotransferase K1 (rSULT1C2)	0	Rat	Kidney	-1.21412	0
Ptcra	6.86	6.02	1.8	0.0062	0.1972	pre T-cell antigen receptor alpha	0	Rat	NA	0.847997	0
Mylk	6.71	7.56	-1.8	0.0062	0.1972	myosin light chain kinase	0	Rat	NA	-0.847997	0
Parp16	5.28	6.29	-2.02	0.0062	0.1972	poly (ADP-ribose) polymerase family, member 16	0	Rat	NA	-1.01436	0
Zfp729b	6.03	7.3	-2.41	0.0062	0.1976	zinc finger protein 728-like	0	Rat	NA	-1.26903	0
Zfp729a	6.03	7.3	-2.41	0.0062	0.1976	zinc finger protein 728-like	0	Rat	NA	-1.26903	0
Gimap9	6.48	5.43	2.07	0.0063	0.1991	GTPase, IMAP family member 9	0	Rat	NA	1.04963	0
Kcnip1	4.04	5.4	-2.55	0.0063	0.1991	Kv channel-interacting protein 1	0	Rat	NA	-1.3505	0
Mrgpra6	6.18	5.18	2	0.0063	0.1991	MAS-related GPR, member X3	0	Rat	NA	1	0
Mrgpra1	6.18	5.18	2	0.0063	0.1991	MAS-related GPR, member X3	0	Rat	NA	1	0
Mrgpra2a	6.18	5.18	2	0.0063	0.1991	MAS-related GPR, member X3	0	Rat	NA	1	0
Mrgpra2b	6.18	5.18	2	0.0063	0.1991	MAS-related GPR, member X3	0	Rat	NA	1	0
Mrgpra3	6.18	5.18	2	0.0063	0.1991	MAS-related GPR, member X3	0	Rat	NA	1	0
Mrgpra4	6.18	5.18	2	0.0063	0.1991	MAS-related GPR, member X3	0	Rat	NA	1	0
Cldn8	8.84	7.79	2.07	0.0063	0.1991	claudin 8	0	Rat	NA	1.04963	0
Plod1	10.5	11.48	-1.98	0.0063	0.1991	procollagen-lysine, 2-oxoglutarate 5-dioxygenase 1	0	Rat	NA	-0.9855	0
Cd300lg	9.11	8.07	2.06	0.0063	0.1994	Cd300 molecule-like family member G	0	Rat	NA	1.04264	0
Dtx3l	12	12.87	-1.83	0.0063	0.1994	deltex 3 like, E3 ubiquitin ligase	0	Rat	NA	-0.871844	0
Fbxo48	4.82	4.03	1.73	0.0064	0.2003	F-box protein 48	0	Rat	NA	0.790772	0
Myo7a	5.97	7.05	-2.13	0.0064	0.2003	myosin VIIA	0	Rat	NA	-1.09085	0
Cpped1	6.48	5.37	2.16	0.0064	0.2015	calcineurin-like phosphoesterase domain containing 1	0	Rat	NA	1.11103	0
Arsb	11.11	11.83	-1.65	0.0065	0.202	arylsulfatase B	0	Rat	NA	-0.722466	0
Klri2	4.78	5.72	-1.93	0.0065	0.2021	killer cell lectin-like receptor family I member 2; killer cell lectin-like receptor family I member 2 (Klri2), mRNA; ENCODES a protein that exhibits carbohydrate binding (inferred) AND FOUND IN integral to plasma membrane	0	Rat	NA	-0.948601	0
Rmdn2	6.33	5.33	2	0.0065	0.2025	regulator of microtubule dynamics 2	0	Rat	NA	1	0
AI429214	7.21	8.13	-1.88	0.0066	0.2037	hypothetical protein LOC688765; INTERACTS WITH formaldehyde (ortholog) AND valproic acid (ortholog)	0	Rat	NA	-0.910733	0
Pde2a	7.08	7.83	-1.68	0.0066	0.2042	phosphodiesterase 2A, cGMP-stimulated	0	Rat	NA	-0.748461	0
Ccdc112	9.12	10.1	-1.98	0.0066	0.2044	coiled-coil domain containing 112	0	Rat	NA	-0.9855	0
Hmgb4	4.02	4.83	-1.76	0.0067	0.2058	high-mobility group box 4-like; similar to RIKEN cDNA 1700001F22	0	Rat	NA	-0.815575	0
Gpld1	7.63	6.73	1.87	0.0067	0.206	glycosylphosphatidylinositol specific phospholipase D1	0	Rat	NA	0.903038	0
Tph2	3.78	4.43	-1.57	0.0067	0.206	tryptophan hydroxylase 2	0	Rat	NA	-0.650765	0
Cntn2	8.1	7.31	1.73	0.0067	0.2061	contactin 2 (axonal)	0	Rat	NA	0.790772	0
Sh3glb2	9.6	8.55	2.08	0.0067	0.2062	SH3-domain GRB2-like endophilin B2	0	Rat	Brain	1.05658	0
Actc1	5.8	6.74	-1.91	0.0068	0.2071	actin, alpha, cardiac muscle 1	0	Rat	Esophagus	-0.933573	0
Actc1	5.8	6.74	-1.91	0.0068	0.2071	actin, alpha, cardiac muscle 1	0	Rat	Heart	-0.933573	0
Ddx60	6.9	7.98	-2.11	0.0068	0.2071	DEAD (Asp-Glu-Ala-Asp) box polypeptide 60; PREDICTED: mCG11385-like (LOC100360801), mRNA.	0	Rat	NA	-1.07724	1
2010003K11Rik	4.65	5.52	-1.82	0.0068	0.2071	hypothetical protein LOC689065; hypothetical protein LOC689065 (LOC689065), mRNA.	0	Rat	Ileum	-0.863939	0
2010003K11Rik	4.65	5.52	-1.82	0.0068	0.2071	hypothetical protein LOC689065; hypothetical protein LOC689065 (LOC689065), mRNA.	0	Rat	Duodenum	-0.863939	0
2010003K11Rik	4.65	5.52	-1.82	0.0068	0.2071	hypothetical protein LOC689065; hypothetical protein LOC689065 (LOC689065), mRNA.	0	Rat	Jejunum	-0.863939	0
Cacna2d2	4.05	5.03	-1.97	0.0068	0.2071	calcium channel, voltage-dependent, alpha 2/delta subunit 2	0	Rat	NA	-0.978196	1
Slc51b	4.9	5.6	-1.63	0.0068	0.2071	solute carrier family 51, beta subunit	0	Rat	Duodenum	-0.704872	0
Slc51b	4.9	5.6	-1.63	0.0068	0.2071	solute carrier family 51, beta subunit	0	Rat	Jejunum	-0.704872	0
Slc51b	4.9	5.6	-1.63	0.0068	0.2071	solute carrier family 51, beta subunit	0	Rat	Ileum	-0.704872	0
Selp	7.07	8.36	-2.44	0.0068	0.2075	selectin P	0	Rat	NA	-1.28688	0
Hes6	13.03	11.91	2.16	0.0069	0.2075	hes family bHLH transcription factor 6	0	Rat	NA	1.11103	0
Agtr1a	9.91	8.96	1.94	0.0069	0.2077	angiotensin II receptor, type 1a	0	Rat	NA	0.956057	0
Crhr2	5.05	6.23	-2.27	0.0069	0.2077	corticotropin releasing hormone receptor 2	0	Rat	NA	-1.18269	0
Chit1	4.12	5.34	-2.34	0.0069	0.2077	chitinase 1 (chitotriosidase)	0	Rat	NA	-1.22651	0
Napb	7.9	6.97	1.91	0.0069	0.2078	N-ethylmaleimide-sensitive factor attachment protein, beta	0	Rat	Brain	0.933573	0
Robo3	5.69	4.7	1.99	0.0069	0.2083	roundabout guidance receptor 3	0	Rat	NA	0.992768	0
Tmem74b	5.79	4.75	2.05	0.007	0.2089	transmembrane protein 74B	0	Rat	NA	1.03562	0
Micu3	9.27	8.21	2.09	0.007	0.2089	mitochondrial calcium uptake family, member 3	0	Rat	NA	1.0635	0
Dsel	6.72	8.43	-3.29	0.007	0.2094	dermatan sulfate epimerase-like	0	Rat	NA	-1.71809	0
Otoa	4.34	5.76	-2.68	0.0071	0.2104	otoancorin	0	Rat	NA	-1.42223	0
Asic3	12.55	11.48	2.1	0.0071	0.2104	acid-sensing (proton-gated) ion channel 3	0	Rat	NA	1.07039	0
Agfg2	7.22	8.2	-1.98	0.0071	0.2104	ArfGAP with FG repeats 2	0	Rat	NA	-0.9855	0
Cym	5.93	7.11	-2.26	0.0071	0.2104	chymosin	0	Rat	Stomach	-1.17632	0
Dock4	8.6	7.47	2.18	0.0071	0.2104	dedicator of cytokinesis 4 [Source:RGD Symbol;Acc:1561724]; ENCODES a protein that exhibits PDZ domain binding (ortholog) AND Rac GTPase activator activity (ortholog) AND Rac GTPase binding (ortholog) AND INVOLVED IN cell chemotaxis (ortholog) AND positive regulation of Rac GTPase activity (ortholog) AND FOUND IN cytosol (ortholog) AND membrane (ortholog) AND stereocilium (ortholog) AND INTERACTS…	0	Rat	NA	1.12433	0
Sox2	5.28	3.97	2.49	0.0071	0.211	SRY box 2	0	Rat	NA	1.31615	0
Dnajc4	9.06	8.22	1.79	0.0072	0.2118	DnaJ (Hsp40) homolog, subfamily C, member 4	0	Rat	NA	0.83996	0
Nkx2-6	5.35	4.52	1.78	0.0072	0.2118	NK2 homeobox 6	0	Rat	NA	0.831877	0
Tmem150b	4.08	4.96	-1.84	0.0072	0.2124	transmembrane protein 150B	0	Rat	NA	-0.879706	0
Trim65	7.03	5.85	2.26	0.0072	0.2124	tripartite motif-containing 65	0	Rat	NA	1.17632	0
Icosl	11.86	10.91	1.93	0.0073	0.2128	inducible T-cell co-stimulator ligand	0	Rat	NA	0.948601	0
Tprn	7.63	6.82	1.74	0.0073	0.2128	taperin	0	Rat	NA	0.799087	0
Fktn	7.52	6.15	2.58	0.0073	0.2128	fukutin	0	Rat	NA	1.36737	0
Nod2	9.4	8.77	1.55	0.0073	0.2128	nucleotide-binding oligomerization domain containing 2	0	Rat	NA	0.632268	0
Gstm1	11.36	10.29	2.1	0.0073	0.2128	glutathione S-transferase mu 1	0	Rat	Liver	1.07039	0
Ggta1	10.56	9.72	1.79	0.0073	0.2128	glycoprotein, alpha-galactosyltransferase 1	0	Rat	NA	0.83996	0
Col5a1	6.43	7.21	-1.72	0.0074	0.2142	collagen, type V, alpha 1	0	Rat	NA	-0.782409	0
Tff1	4.03	4.72	-1.61	0.0074	0.215	trefoil factor 1	0	Rat	Stomach	-0.687061	0
Olfr1457	4.77	3.79	1.98	0.0075	0.217	olfactory receptor 358	0	Rat	NA	0.9855	0
Cst13	4.01	6.52	-5.67	0.0076	0.2183	cystatin 13	0	Rat	NA	-2.50335	0
Pglyrp3	9.62	8.64	1.97	0.0076	0.2183	peptidoglycan recognition protein 3	0	Rat	NA	0.978196	0
Kcnj14	6.7	7.24	-1.45	0.0076	0.2189	potassium channel, inwardly rectifying subfamily J, member 14	0	Rat	NA	-0.536053	0
Slc26a10	4.77	5.47	-1.63	0.0076	0.2193	solute carrier family 26, member 10	0	Rat	NA	-0.704872	0
Emx1	4.67	5.43	-1.69	0.0076	0.2194	empty spiracles homeobox 1	0	Rat	NA	-0.757023	0
Epb42	10.36	8.77	2.99	0.0077	0.2209	erythrocyte membrane protein band 4.2	0	Rat	NA	1.58015	0
Snx8	11.07	9.52	2.93	0.0077	0.2214	sorting nexin 8	0	Rat	NA	1.5509	0
Dok6	6.31	4.94	2.57	0.0078	0.2214	docking protein 6	0	Rat	NA	1.36177	0
Crmp1	5.8	6.58	-1.73	0.0078	0.2229	collapsin response mediator protein 1	0	Rat	Brain	-0.790772	0
Ecscr	6.04	7.24	-2.29	0.0078	0.2229	endothelial cell surface expressed chemotaxis and apoptosis regulator	0	Rat	NA	-1.19535	0
Cnr1	4.09	3.1	1.99	0.0078	0.2229	cannabinoid receptor 1 (brain)	0	Rat	Brain	0.992768	0
Klhdc8a	7.29	6.55	1.67	0.0079	0.2239	kelch domain containing 8A	0	Rat	NA	0.739848	0
Gzma	8.57	10.09	-2.87	0.008	0.2259	granzyme A	0	Rat	NA	-1.52105	1
Cuedc2	10.02	9.11	1.88	0.008	0.2267	CUE domain containing 2	0	Rat	NA	0.910733	0
Gsg1	4.18	5.17	-1.99	0.008	0.2267	germ cell associated 1	0	Rat	NA	-0.992768	0
Trem1	7.7	8.76	-2.09	0.008	0.2267	triggering receptor expressed on myeloid cells 1	0	Rat	NA	-1.0635	0
Pla2g4f	4.36	5.38	-2.02	0.0081	0.2267	phospholipase A2, group IVF [Source:RGD Symbol;Acc:1593370]; ENCODES a protein that exhibits calcium-dependent phospholipase A2 activity (ortholog) AND lysophospholipase activity (ortholog) AND phospholipase A2 activity (ortholog) AND INVOLVED IN arachidonic acid secretion (ortholog) AND cellular response to antibiotic (ortholog) AND cellular response to organic cyclic compound (ortholog) AND PAR…	0	Rat	NA	-1.01436	0
Pigg	5.5	6.92	-2.68	0.0081	0.2267	GPI ethanolamine phosphate transferase 2-like [Source:RGD Symbol;Acc:6499629]; ENCODES a protein that exhibits CP2 mannose-ethanolamine phosphotransferase activity (ortholog) AND INVOLVED IN GPI anchor biosynthetic process (ortholog) AND FOUND IN endoplasmic reticulum (ortholog) AND membrane (ortholog) AND INTERACTS WITH elemental selenium (ortholog) AND methyl methanesulfonate (ortholog) AND sel…	0	Rat	NA	-1.42223	0
Pcsk2	10.62	9.32	2.48	0.0081	0.2267	proprotein convertase subtilisin/kexin type 2	0	Rat	Brain	1.31034	0
Serpine2	14.12	13.23	1.85	0.0081	0.2269	serpin peptidase inhibitor, clade E (nexin, plasminogen activator inhibitor type 1), member 2	0	Rat	NA	0.887525	0
Lrrk1	7.21	6.32	1.86	0.0081	0.2272	leucine-rich repeat serine/threonine-protein kinase 1 [Source:RefSeq peptide;Acc:NP_001178553] Chalmel, et. al. Testis-expressed Unannotated Transcripts (TUTs); Chalmel, et. al. AceView Annotation puflu.aSep08	0	Rat	NA	0.895303	0
Slc8a1	7.58	8.9	-2.49	0.0082	0.2289	solute carrier family 8 (sodium/calcium exchanger), member 1	0	Rat	NA	-1.31615	0
Slc38a3	5.13	7	-3.66	0.0082	0.2289	solute carrier family 38, member 3	0	Rat	Liver	-1.87184	0
Gpr83	4.67	5.68	-2.02	0.0082	0.23	G protein-coupled receptor 83	0	Rat	NA	-1.01436	0
Rrad	13.67	14.88	-2.32	0.0082	0.23	Ras-related associated with diabetes	0	Rat	Heart	-1.21412	0
B4galnt4	4.07	4.89	-1.77	0.0083	0.2306	beta-1,4-N-acetyl-galactosaminyl transferase 4	0	Rat	NA	-0.823749	0
Olfr51	3.66	4.48	-1.77	0.0083	0.2306	olfactory receptor 1407	0	Rat	NA	-0.823749	0
Adgrb1	5.73	6.82	-2.13	0.0083	0.2311	adhesion G protein-coupled receptor B1	0	Rat	Brain	-1.09085	0
Cd177	5.77	6.4	-1.54	0.0083	0.2311	CD177 antigen-like; CD177 molecule; INTERACTS WITH diarsenic trioxide (ortholog) AND valproic acid (ortholog)	0	Rat	NA	-0.62293	0
Il5	3.7	5.15	-2.72	0.0084	0.2317	interleukin 5	0	Rat	NA	-1.44361	0
Krtap1-3	4.84	3.99	1.8	0.0084	0.2317	keratin associated protein 1-3 (Krtap1-3), mRNA.	0	Rat	NA	0.847997	0
Cdc25a	9.41	10.28	-1.83	0.0084	0.2317	cell division cycle 25A	0	Rat	NA	-0.871844	0
Baalc	5.83	6.72	-1.85	0.0084	0.2317	brain and acute leukemia, cytoplasmic	0	Rat	NA	-0.887525	0
Rasgef1a	7.65	6.29	2.56	0.0084	0.2317	RasGEF domain family, member 1A	0	Rat	Brain	1.35614	0
Grifin	3.68	6.75	-8.43	0.0084	0.2321	galectin-related inter-fiber protein	0	Rat	NA	-3.07553	0
Fmo2	7.51	6.95	1.47	0.0084	0.2321	flavin containing monooxygenase 2	0	Rat	NA	0.555816	0
Sh3rf3	7.27	6.24	2.03	0.0085	0.2321	SH3 domain containing ring finger 3	0	Rat	NA	1.02148	0
Pou2f2	4.83	5.58	-1.68	0.0085	0.2332	POU class 2 homeobox 2	0	Rat	NA	-0.748461	0
Heg1	5.94	6.96	-2.02	0.0085	0.2332	heart development protein with EGF-like domains 1	0	Rat	NA	-1.01436	0
Ido2	5.92	4.56	2.57	0.0086	0.2332	indoleamine 2,3-dioxygenase 2 [Source:RGD Symbol;Acc:1596771]; indoleamine 2,3-dioxygenase 2; ENCODES a protein that exhibits indoleamine 2 3-dioxygenase activity (ortholog) AND tryptophan 2 3-dioxygenase activity (ortholog) AND INVOLVED IN oxidation-reduction process (ortholog) AND tryptophan catabolic process to kynurenine (ortholog) AND PARTICIPATES IN Trypanosoma brucei infection pathway AND …	0	Rat	NA	1.36177	0
Kprp	4.88	3.46	2.68	0.0086	0.2332	keratinocyte proline-rich protein	0	Rat	Esophagus	1.42223	0
Myoc	3.93	6.44	-5.69	0.0086	0.2344	myocilin, trabecular meshwork inducible glucocorticoid response	0	Rat	NA	-2.50843	0
Itgb7	5.66	4.89	1.71	0.0086	0.2347	integrin, beta 7	0	Rat	NA	0.773996	0
Gabra5	3.08	4.3	-2.33	0.0087	0.2351	gamma-aminobutyric acid (GABA) A receptor, alpha 5	0	Rat	NA	-1.22033	0
Zmiz1	9.79	10.63	-1.8	0.0087	0.2358	zinc finger, MIZ-type containing 1	0	Rat	NA	-0.847997	0
Slc4a8	11.91	11.23	1.6	0.0087	0.2358	solute carrier family 4, sodium bicarbonate cotransporter, member 8	0	Rat	NA	0.678072	0
Dio1	15.05	14.08	1.96	0.0087	0.2362	deiodinase, iodothyronine, type I	0	Rat	Liver	0.970854	0
Dio1	15.05	14.08	1.96	0.0087	0.2362	deiodinase, iodothyronine, type I	0	Rat	Kidney	0.970854	0
Hsh2d	5.56	6.78	-2.34	0.0088	0.2366	hematopoietic SH2 domain containing	0	Rat	NA	-1.22651	1
Klrk1	6.53	7.88	-2.55	0.0088	0.2366	killer cell lectin-like receptor subfamily K, member 1	0	Rat	NA	-1.3505	0
Bpifa1	4.29	7.69	-10.54	0.0088	0.2372	BPI fold containing family A, member 1	0	Rat	NA	-3.3978	0
Exog	4.81	6.05	-2.36	0.0089	0.2374	endo/exonuclease (5-3), endonuclease G-like	0	Rat	NA	-1.23879	0
Bmp3	5.91	7.43	-2.87	0.0089	0.2376	bone morphogenetic protein 3	0	Rat	NA	-1.52105	0
Olfr607	3.26	4.05	-1.73	0.0089	0.2381	olfactory receptor 97 [Source:RGD Symbol;Acc:1333983]; ENCODES a protein that exhibits G-protein coupled receptor activity (inferred) AND olfactory receptor activity (inferred) AND INVOLVED IN detection of chemical stimulus involved in sensory perception of smell (inferred) AND G-protein coupled receptor signaling pathway (inferred) AND FOUND IN integral component of membrane (inferred) AND plasm…	0	Rat	NA	-0.790772	0
Cblc	11.46	10.13	2.51	0.009	0.2398	Cbl proto-oncogene C, E3 ubiquitin protein ligase	0	Rat	NA	1.32769	0
S100a8	10.58	11.68	-2.13	0.009	0.2401	S100 calcium binding protein A8	0	Rat	NA	-1.09085	0
Wnt10b	8.05	6.97	2.11	0.009	0.2404	wingless-type MMTV integration site family, member 10B	0	Rat	NA	1.07724	0
Liph	8.97	7.36	3.06	0.0091	0.2409	lipase, member H	0	Rat	NA	1.61353	0
Hrg	5.03	4.23	1.74	0.0091	0.2409	histidine-rich glycoprotein	0	Rat	Liver	0.799087	0
Bsph2	5.68	6.74	-2.09	0.0091	0.2409	binder of sperm protein homolog 2	0	Rat	NA	-1.0635	0
Gjb3	7.39	6.26	2.18	0.0092	0.243	gap junction protein, beta 3	0	Rat	NA	1.12433	0
Trim24	12.85	13.62	-1.71	0.0092	0.243	transcription intermediary factor 1-alpha [Source:RefSeq peptide;Acc:NP_001037731]	0	Rat	NA	-0.773996	0
Nkg7	4.06	6.62	-5.89	0.0092	0.2432	natural killer cell granule protein 7	0	Rat	NA	-2.55827	0
Mroh4	5.43	6.21	-1.72	0.0094	0.2466	maestro heat-like repeat family member 4 [Source:RGD Symbol;Acc:1311993]; FOUND IN Golgi apparatus (inferred); maestro heat-like repeat family member 4; PREDICTED: hypothetical LOC315072 (RGD1311993), mRNA.	0	Rat	NA	-0.782409	0
Calca	9.94	8.34	3.04	0.0094	0.2468	calcitonin-related polypeptide alpha	0	Rat	NA	1.60407	0
Hr	12.43	11.92	1.42	0.0094	0.2468	hair growth associated	0	Rat	NA	0.505891	0
Adam11	8	7.05	1.92	0.0095	0.2478	ADAM metallopeptidase domain 11	0	Rat	NA	0.941106	0
Galnt5	10.31	9.38	1.91	0.0095	0.2478	polypeptide N-acetylgalactosaminyltransferase 5	0	Rat	NA	0.933573	0
Bves	9.71	8.74	1.97	0.0095	0.2484	blood vessel epicardial substance; blood vessel epicardial substance [Source:RGD Symbol;Acc:1561100]; ENCODES a protein that exhibits cAMP binding (ortholog) AND structural molecule activity (ortholog) AND INVOLVED IN epithelial cell-cell adhesion (ortholog) AND hematopoietic progenitor cell differentiation (ortholog) AND positive regulation of locomotion (ortholog) AND FOUND IN integral componen…	0	Rat	NA	0.978196	0
Hspa4l	9.14	8.18	1.94	0.0095	0.2484	heat shock protein 4-like	0	Rat	NA	0.956057	0
Nccrp1	5.89	4.7	2.28	0.0096	0.2486	non-specific cytotoxic cell receptor protein 1 homolog (zebrafish)	0	Rat	Esophagus	1.18903	0
Tonsl	6.42	5.6	1.77	0.0096	0.2487	tonsoku-like, DNA repair protein	0	Rat	NA	0.823749	0
Trim25	12.33	13.27	-1.93	0.0096	0.2487	tripartite motif-containing 25	0	Rat	NA	-0.948601	1
Pclo	7.23	5.8	2.68	0.0096	0.2487	piccolo (presynaptic cytomatrix protein)	0	Rat	NA	1.42223	0
Abca13	4.89	5.49	-1.51	0.0096	0.2487	ATP-binding cassette, subfamily A (ABC1), member 13	0	Rat	NA	-0.594549	0
Sp100	11.48	12.12	-1.56	0.0097	0.2502	ENCODES a protein that exhibits chromo shadow domain binding (ortholog) AND identical protein binding (ortholog) AND kinase binding (ortholog) AND INVOLVED IN DNA damage response signal transduction by p53 class mediator resulting in transcription of p21 class mediator (ortholog) AND negative regulation of cellular component movement (ortholog) AND negative regulation of DNA binding (ortholog) AN…	0	Rat	NA	-0.641546	1
Lama5	9.16	9.91	-1.68	0.0097	0.2508	laminin, alpha 5	0	Rat	NA	-0.748461	0
Cbr2	3.19	4.15	-1.94	0.0098	0.2515	similar to Lung carbonyl reductase [NADPH] (NADPH-dependent carbonyl reductase) (LCR) (Adipocyte P27 protein) (AP27); ENCODES a protein that exhibits carbonyl reductase (NADPH) activity (inferred) AND protein self-association (inferred) AND INVOLVED IN oxidation-reduction process (inferred) AND protein tetramerization (inferred) AND FOUND IN mitochondrion (inferred)	0	Rat	NA	-0.956057	0
Sycp3	8.08	9.24	-2.25	0.0098	0.252	synaptonemal complex protein 3; ENCODES a protein that exhibits protein heterodimerization activity (ortholog) AND INVOLVED IN chiasma assembly (ortholog) AND female meiosis chromosome segregation (ortholog) AND female meiosis sister chromatid cohesion (ortholog) AND ASSOCIATED WITH SPERMATOGENIC FAILURE 4 (ortholog) AND FOUND IN chromosome (ortholog) AND condensed chromosome (ortholog) AND conde…	0	Rat	NA	-1.16993	0
Abhd14a	8.53	7.78	1.68	0.0098	0.252	abhydrolase domain containing 14A	0	Rat	NA	0.748461	0
Hsd3b2	7.43	6.82	1.54	0.0098	0.252	hydroxy-delta-5-steroid dehydrogenase, 3 beta- and steroid delta-isomerase 1; hydroxy-delta-5-steroid dehydrogenase, 3 beta- and steroid delta-isomerase 3; hydroxy-delta-5-steroid dehydrogenase, 3 beta- and steroid delta-isomerase 6	0	Rat	NA	0.62293	0
Hsd3b3	7.43	6.82	1.54	0.0098	0.252	hydroxy-delta-5-steroid dehydrogenase, 3 beta- and steroid delta-isomerase 1; hydroxy-delta-5-steroid dehydrogenase, 3 beta- and steroid delta-isomerase 3; hydroxy-delta-5-steroid dehydrogenase, 3 beta- and steroid delta-isomerase 6	0	Rat	NA	0.62293	0
Hsd3b6	7.43	6.82	1.54	0.0098	0.252	hydroxy-delta-5-steroid dehydrogenase, 3 beta- and steroid delta-isomerase 1; hydroxy-delta-5-steroid dehydrogenase, 3 beta- and steroid delta-isomerase 3; hydroxy-delta-5-steroid dehydrogenase, 3 beta- and steroid delta-isomerase 6	0	Rat	NA	0.62293	0
Hsd3b1	7.43	6.82	1.54	0.0098	0.252	hydroxy-delta-5-steroid dehydrogenase, 3 beta- and steroid delta-isomerase 1; hydroxy-delta-5-steroid dehydrogenase, 3 beta- and steroid delta-isomerase 3; hydroxy-delta-5-steroid dehydrogenase, 3 beta- and steroid delta-isomerase 6	0	Rat	NA	0.62293	0
Ackr3	9.64	10.62	-1.98	0.0098	0.252	atypical chemokine receptor 3	0	Rat	NA	-0.9855	0
Arfip2	10.19	9.48	1.64	0.0099	0.252	ADP-ribosylation factor interacting protein 2	0	Rat	NA	0.713696	0
Cep120	9.55	10.4	-1.81	0.0099	0.2528	centrosomal protein 120	0	Rat	NA	-0.85599	0
Aldh5a1	8.4	7.56	1.79	0.01	0.2537	aldehyde dehydrogenase 5 family, member A1	0	Rat	NA	0.83996	0
Cap2	10.22	9.09	2.19	0.01	0.2537	CAP, adenylate cyclase-associated protein, 2 (yeast)	0	Rat	NA	1.13093	0
Crybb1	3.92	5.61	-3.23	0.01	0.2537	crystallin, beta B1	0	Rat	NA	-1.69153	0
Lrrc18	5.02	3.7	2.49	0.01	0.2537	leucine rich repeat containing 18	0	Rat	NA	1.31615	0
Ucp3	7.74	7.04	1.62	0.01	0.2537	uncoupling protein 3 (mitochondrial, proton carrier)	0	Rat	NA	0.695994	0
Obp2b	4.28	6.32	-4.11	0.01	0.2539	epididymal-specific lipocalin-13-like [Source:RGD Symbol;Acc:6501236]; INTERACTS WITH 8-anilinonaphthalene-1-sulfonic acid (ortholog) AND all-trans-retinoic acid (ortholog) AND copper(2+) sulfate (ortholog); INTERACTS WITH alachlor AND ammonium chloride AND cadmium dichloride	0	Rat	NA	-2.03914	0
Mup1	4.97	6.33	-2.57	0.0101	0.2545	major urinary protein 4	0	Rat	Liver	-1.36177	0
Mup13	4.97	6.33	-2.57	0.0101	0.2545	major urinary protein 4	0	Rat	Liver	-1.36177	0
Mup16	4.97	6.33	-2.57	0.0101	0.2545	major urinary protein 4	0	Rat	Liver	-1.36177	0
Mup5	4.97	6.33	-2.57	0.0101	0.2545	major urinary protein 4	0	Rat	Liver	-1.36177	0
Mup3	4.97	6.33	-2.57	0.0101	0.2545	major urinary protein 4	0	Rat	Liver	-1.36177	0
Mup21	4.97	6.33	-2.57	0.0101	0.2545	major urinary protein 4	0	Rat	Liver	-1.36177	0
Mup4	4.97	6.33	-2.57	0.0101	0.2545	major urinary protein 4	0	Rat	Liver	-1.36177	0
Rgs19	9.35	8.25	2.15	0.0101	0.2545	regulator of G-protein signaling 19	0	Rat	NA	1.10434	0
Garnl3	4.45	5.65	-2.3	0.0101	0.2545	ENCODES a protein that exhibits GTPase activator activity (inferred) AND small GTPase regulator activity (inferred) AND INVOLVED IN positive regulation of GTPase activity (inferred) AND regulation of small GTPase mediated signal transduction (inferred) AND INTERACTS WITH 17alpha-ethynylestradiol (ortholog) AND 2 3 7 8-tetrachlorodibenzodioxine (ortholog) AND carmustine (ortholog)	0	Rat	NA	-1.20163	0
Taar7a	5.34	4.36	1.98	0.0101	0.2549	trace amine-associated receptor 7h	0	Rat	NA	0.9855	0
Taar7b	5.34	4.36	1.98	0.0101	0.2549	trace amine-associated receptor 7h	0	Rat	NA	0.9855	0
Taar7d	5.34	4.36	1.98	0.0101	0.2549	trace amine-associated receptor 7h	0	Rat	NA	0.9855	0
Taar7e	5.34	4.36	1.98	0.0101	0.2549	trace amine-associated receptor 7h	0	Rat	NA	0.9855	0
Taar7f	5.34	4.36	1.98	0.0101	0.2549	trace amine-associated receptor 7h	0	Rat	NA	0.9855	0
Adora1	4.37	5.24	-1.83	0.0101	0.255	adenosine A1 receptor	0	Rat	NA	-0.871844	0
Pnliprp2	4.11	5.01	-1.86	0.0101	0.255	pancreatic lipase-related protein 2	0	Rat	Pancreas	-0.895303	0
Pigw	9.28	7.99	2.45	0.0101	0.255	phosphatidylinositol glycan anchor biosynthesis, class W	0	Rat	NA	1.29278	0
Gins3	6.67	4.94	3.3	0.0102	0.2554	GINS complex subunit 3 (Psf3 homolog)	0	Rat	NA	1.72247	0
Clu	13.71	14.78	-2.1	0.0102	0.2554	clusterin	0	Rat	NA	-1.07039	0
Slco1c1	3.24	3.82	-1.49	0.0102	0.2559	solute carrier organic anion transporter family, member 1c1	0	Rat	NA	-0.575312	0
Itga7	5.39	6.34	-1.94	0.0102	0.2559	integrin, alpha 7	0	Rat	NA	-0.956057	0
Trim54	4.85	5.64	-1.73	0.0102	0.2559	tripartite motif-containing 54	0	Rat	NA	-0.790772	0
Tnni1	13.27	11.71	2.94	0.0103	0.2562	troponin I type 1 (skeletal, slow)	0	Rat	Esophagus	1.55582	0
Slc9a7	10.14	9.06	2.11	0.0103	0.2577	solute carrier family 9, subfamily A (NHE7, cation proton antiporter 7), member 7	0	Rat	NA	1.07724	0
Ttc8	9.13	7.64	2.82	0.0103	0.2577	tetratricopeptide repeat domain 8	0	Rat	NA	1.4957	0
Fam78a	8.61	7.95	1.58	0.0103	0.2577	family with sequence similarity 78, member A	0	Rat	NA	0.659925	0
Fez2	7.46	8.39	-1.91	0.0104	0.2577	fasciculation and elongation protein zeta 2 (zygin II); INVOLVED IN regulation of exocytosis (inferred) AND INTERACTS WITH 2 2' 5 5'-tetrachlorobiphenyl AND 2 4-dinitrotoluene AND ammonium chloride; Fasciculation and elongation protein zeta-2 [Source:UniProtKB/Swiss-Prot;Acc:P97578]; fasciculation and elongation protein zeta 2 (zygin II) (Fez2), mRNA.	0	Rat	NA	-0.933573	0
Kcnb2	6.85	5.51	2.53	0.0104	0.2577	potassium channel, voltage gated Shab-related subfamily B, member 2	0	Rat	NA	1.33914	0
Tff3	5.05	6.06	-2.01	0.0104	0.2577	trefoil factor 3, intestinal	0	Rat	NA	-1.0072	0
Bgn	6.02	7.18	-2.23	0.0104	0.2578	biglycan	0	Rat	NA	-1.15704	0
Gm906	8.23	7.32	1.87	0.0104	0.2578	similar to vitamin A-deficient testicular protein 11-like; PREDICTED: similar to vitamin A-deficient testicular protein 11-like (LOC689458), mRNA.	0	Rat	NA	0.903038	0
Gm8765	8.23	7.32	1.87	0.0104	0.2578	similar to vitamin A-deficient testicular protein 11-like; PREDICTED: similar to vitamin A-deficient testicular protein 11-like (LOC689458), mRNA.	0	Rat	NA	0.903038	0
Slc19a1	8.71	9.61	-1.88	0.0105	0.2585	solute carrier family 19 (folate transporter), member 1	0	Rat	NA	-0.910733	0
Fcgr2b	7.06	8.41	-2.55	0.0106	0.2603	Fc fragment of IgG, low affinity IIb, receptor	0	Rat	NA	-1.3505	0
Slc45a2	4.87	5.61	-1.67	0.0106	0.2607	solute carrier family 45, member 2	0	Rat	NA	-0.739848	0
Cxcl17	7.16	8.66	-2.83	0.0106	0.2616	chemokine (C-X-C motif) ligand 17	0	Rat	Stomach	-1.5008	0
Megf6	4.96	6.52	-2.96	0.0107	0.2616	multiple EGF-like-domains 6	0	Rat	NA	-1.5656	0
Capsl	6.1	6.92	-1.77	0.0107	0.2635	calcyphosine-like	0	Rat	NA	-0.823749	0
Wap	3.23	5.41	-4.52	0.0108	0.2645	whey acidic protein	0	Rat	NA	-2.17632	0
Psmc3ip	9.99	9.01	1.96	0.0108	0.2646	PSMC3 interacting protein	0	Rat	NA	0.970854	0
Ncf2	9.49	8.52	1.97	0.0109	0.2646	neutrophil cytosolic factor 2	0	Rat	NA	0.978196	0
2210408I21Rik	7.06	8.63	-2.98	0.0109	0.2646	similar to KIAA0825 protein	0	Rat	NA	-1.57531	0
Zfp511	9.57	8.82	1.68	0.0109	0.2646	zinc finger protein 511	0	Rat	NA	0.748461	0
Plekhh2	9.82	10.57	-1.68	0.0109	0.2646	pleckstrin homology domain containing, family H (with MyTH4 domain) member 2	0	Rat	NA	-0.748461	0
Abcb1b	12.51	13.22	-1.64	0.0109	0.2646	ATP-binding cassette, subfamily B (MDR/TAP), member 1B	0	Rat	NA	-0.713696	0
Cd209a	3.91	4.91	-1.99	0.0109	0.2649	CD209a molecule	0	Rat	NA	-0.992768	0
Cep97	8.54	7.53	2.02	0.011	0.2656	centrosomal protein 97	0	Rat	NA	1.01436	0
Fgfbp1	10.18	8.53	3.13	0.011	0.2658	fibroblast growth factor binding protein 1	0	Rat	NA	1.64616	0
Birc7	3.9	4.94	-2.06	0.011	0.2658	baculoviral IAP repeat-containing 7	0	Rat	NA	-1.04264	0
Uba7	9.95	10.62	-1.6	0.0111	0.2667	ubiquitin-like modifier activating enzyme 7	0	Rat	NA	-0.678072	1
Rnase4	6.28	7.49	-2.32	0.0112	0.2686	angiogenin, ribonuclease, RNase A family, 5; ribonuclease, RNase A family 4	0	Rat	NA	-1.21412	0
Il9	5.91	7.03	-2.17	0.0112	0.2686	interleukin 9	0	Rat	NA	-1.1177	0
Amdhd1	4.51	5.51	-2	0.0112	0.2686	amidohydrolase domain containing 1	0	Rat	NA	-1	0
Il31	3.44	4.42	-1.97	0.0112	0.2686	interleukin 31 [Source:RGD Symbol;Acc:1585183]; interleukin 31; INTERACTS WITH 1-chloro-2 4-dinitrobenzene (ortholog) AND lead diacetate (ortholog) AND pirinixic acid (ortholog)	0	Rat	NA	-0.978196	0
Bhlha9	4.37	5.19	-1.77	0.0112	0.2686	basic helix-loop-helix family, member a9	0	Rat	NA	-0.823749	0
Spef2	3.77	4.81	-2.05	0.0112	0.2686	sperm flagellar 2	0	Rat	NA	-1.03562	0
Ifi44	12.35	13.14	-1.73	0.0112	0.2686	interferon-induced protein 44	0	Rat	NA	-0.790772	1
Hmgxb3	11.22	10.57	1.56	0.0112	0.2686	HMG box domain containing 3 [Source:MGI Symbol;Acc:MGI:2441817]; HMG box domain containing 3; Uncharacterized protein [Source:UniProtKB/TrEMBL;Acc:D3ZDF4]	0	Rat	NA	0.641546	0
Myo1g	14.01	12.75	2.39	0.0113	0.2687	myosin IG	0	Rat	NA	1.25701	0
Sap30	9.17	8.2	1.96	0.0113	0.2687	Sin3A-associated protein	0	Rat	NA	0.970854	0
Lpcat4	6.87	7.95	-2.11	0.0115	0.2721	lysophosphatidylcholine acyltransferase 4	0	Rat	NA	-1.07724	0
Sprr1a	12.1	10.8	2.46	0.0115	0.2729	small proline-rich protein 1A	0	Rat	Stomach	1.29866	0
Sprr1a	12.1	10.8	2.46	0.0115	0.2729	small proline-rich protein 1A	0	Rat	Esophagus	1.29866	0
Creb3l1	9.09	9.94	-1.81	0.0115	0.2732	cAMP responsive element binding protein 3-like 1	0	Rat	Colon	-0.85599	0
Rundc3a	4.54	5.8	-2.39	0.0116	0.275	RUN domain containing 3A	0	Rat	Brain	-1.25701	0
Elp4	11.2	10.57	1.55	0.0117	0.2756	elongator acetyltransferase complex subunit 4	0	Rat	NA	0.632268	0
Khk	6.33	5.46	1.83	0.0117	0.2766	ketohexokinase	0	Rat	NA	0.871844	0
Slc6a9	7.01	8.07	-2.1	0.0117	0.2766	solute carrier family 6 (neurotransmitter transporter, glycine), member 9	0	Rat	NA	-1.07039	0
0610040J01Rik	10.05	9.16	1.85	0.0118	0.2766	similar to RIKEN cDNA 0610040J01; INTERACTS WITH 17beta-estradiol (ortholog) AND 3-methylcholanthrene (ortholog) AND all-trans-retinoic acid (ortholog)	0	Rat	NA	0.887525	0
Fam171b	10.09	8.64	2.72	0.0118	0.2766	family with sequence similarity 171, member B	0	Rat	Brain	1.44361	0
Gkn1	3.02	3.79	-1.71	0.0118	0.2766	gastrokine 1	0	Rat	Stomach	-0.773996	0
Dsg1c	6.94	6.16	1.71	0.0118	0.2766	desmoglein 1	0	Rat	Esophagus	0.773996	0
Dsg1a	6.94	6.16	1.71	0.0118	0.2766	desmoglein 1	0	Rat	Esophagus	0.773996	0
Dsg1b	6.94	6.16	1.71	0.0118	0.2766	desmoglein 1	0	Rat	Esophagus	0.773996	0
Slc12a5	5.62	6.68	-2.09	0.0118	0.2773	solute carrier family 12 (potassium-chloride transporter), member 5	0	Rat	Brain	-1.0635	0
Ercc6	8.68	9.27	-1.51	0.0119	0.2774	excision repair cross-complementation group 6	0	Rat	NA	-0.594549	0
Kctd12b	4.63	6.28	-3.14	0.0119	0.2774	similar to potassium channel tetramerisation domain containing 12b; ENCODES a protein that exhibits poly(A) RNA binding (ortholog) AND INVOLVED IN regulation of G-protein coupled receptor protein signaling pathway (ortholog) AND FOUND IN extracellular vesicular exosome (ortholog) AND postsynaptic membrane (ortholog) AND presynaptic membrane (ortholog) AND INTERACTS WITH indole-3-methanol AND N-me…	0	Rat	NA	-1.65076	0
Lrrc14	6.84	6.06	1.72	0.0119	0.2774	leucine rich repeat containing 14	0	Rat	NA	0.782409	0
Gm609	5.31	6.92	-3.06	0.0119	0.2781	similar to OX-2 membrane glycoprotein precursor (MRC OX-2 antigen) (CD200 antigen)	0	Rat	NA	-1.61353	0
Cbr3	7.38	6.6	1.71	0.012	0.2796	carbonyl reductase 3	0	Rat	NA	0.773996	0
Grip1	6.19	5.36	1.78	0.012	0.2796	glutamate receptor interacting protein 1	0	Rat	NA	0.831877	0
Rcor2	6.04	7.1	-2.09	0.0121	0.2796	REST corepressor 2-like; REST corepressor 2	0	Rat	NA	-1.0635	0
Ddt	5.61	4.35	2.4	0.0121	0.2796	D-dopachrome tautomerase	0	Rat	NA	1.26303	0
Tc2n	8.17	6.81	2.55	0.0121	0.2796	tandem C2 domains, nuclear	0	Rat	NA	1.3505	0
Zg16	4.47	5.56	-2.13	0.0121	0.2796	zymogen granule protein 16	0	Rat	NA	-1.09085	0
Rnf213	8.99	9.95	-1.95	0.0121	0.2796	ring finger protein 213 [Source:RGD Symbol;Acc:1308168]; ENCODES a protein that exhibits ATPase activity (ortholog) AND ubiquitin-protein transferase activity (ortholog) AND INVOLVED IN ATP catabolic process (ortholog) AND protein autoubiquitination (ortholog) AND protein ubiquitination (ortholog) AND ASSOCIATED WITH Moyamoya disease 2 (ortholog) AND FOUND IN cytoplasm (ortholog) AND membrane (or…	0	Rat	NA	-0.963474	1
Tnfrsf8	12.54	11.37	2.26	0.0121	0.2796	tumor necrosis factor receptor superfamily, member 8	0	Rat	NA	1.17632	0
Mfsd9	9.91	11.39	-2.79	0.0122	0.28	major facilitator superfamily domain containing 9	0	Rat	NA	-1.48027	0
Sncaip	8.56	7.85	1.65	0.0122	0.2802	synuclein, alpha interacting protein	0	Rat	NA	0.722466	0
Ilkap	9.4	8.73	1.59	0.0123	0.2815	integrin-linked kinase-associated serine/threonine phosphatase	0	Rat	NA	0.669027	0
Lcn10	4.51	5.2	-1.61	0.0123	0.282	lipocalin 10; lipocalin 5	0	Rat	NA	-0.687061	0
Lcn5	4.51	5.2	-1.61	0.0123	0.282	lipocalin 10; lipocalin 5	0	Rat	NA	-0.687061	0
Cyp11b1	3.68	4.91	-2.35	0.0123	0.282	cytochrome P450, family 11, subfamily b, polypeptide 1; cytochrome P450, family 11, subfamily b, polypeptide 2	0	Rat	NA	-1.23266	0
Cyp11b2	3.68	4.91	-2.35	0.0123	0.282	cytochrome P450, family 11, subfamily b, polypeptide 1; cytochrome P450, family 11, subfamily b, polypeptide 2	0	Rat	NA	-1.23266	0
Fcer2a	15.12	14.08	2.05	0.0123	0.2822	Fc fragment of IgE, low affinity II, receptor for (CD23)	0	Rat	NA	1.03562	0
Kcnj6	5.14	3.93	2.33	0.0123	0.2822	potassium channel, inwardly rectifying subfamily J, member 6	0	Rat	NA	1.22033	0
Cdsn	7.73	5.93	3.47	0.0124	0.2833	corneodesmosin; INVOLVED IN skin morphogenesis (inferred) AND INTERACTS WITH 2 3 7 8-tetrachlorodibenzodioxine (ortholog) AND dexamethasone (ortholog) AND ibuprofen (ortholog)	0	Rat	Esophagus	1.79494	0
Zc3hav1	10.79	11.52	-1.66	0.0124	0.2839	zinc finger CCCH type, antiviral 1	0	Rat	NA	-0.731183	1
Rad51b	6.82	5.78	2.06	0.0125	0.2842	RAD51 homolog B; ENCODES a protein that exhibits ATP binding (inferred) AND DNA binding (inferred) AND DNA-dependent ATPase activity (inferred) AND INVOLVED IN ATP catabolic process (inferred) AND DNA metabolic process (inferred) AND PARTICIPATES IN homologous recombination pathway of double-strand break repair AND INTERACTS WITH (-)-epigallocatechin 3-gallate (ortholog) AND 2 3 7 8-tetrachlorodi…	0	Rat	NA	1.04264	0
Upp1	8.68	9.86	-2.26	0.0125	0.2844	uridine phosphorylase 1	0	Rat	Duodenum	-1.17632	0
Upp1	8.68	9.86	-2.26	0.0125	0.2844	uridine phosphorylase 1	0	Rat	Jejunum	-1.17632	0
Lrrc45	6.52	7.31	-1.73	0.0125	0.2844	leucine rich repeat containing 45	0	Rat	NA	-0.790772	0
Qpct	4.06	2.97	2.12	0.0125	0.2844	glutaminyl-peptide cyclotransferase	0	Rat	NA	1.08406	0
Krt79	5.43	6.21	-1.71	0.0125	0.2844	Protein LOC683720; similar to keratin 6L; ENCODES a protein that exhibits enzyme binding (ortholog) AND FOUND IN extracellular vesicular exosome (ortholog) AND INTERACTS WITH 17alpha-ethynylestradiol AND N-nitrosomorpholine AND 17beta-estradiol (ortholog)	0	Rat	NA	-0.773996	0
S100a1	13.59	12.54	2.07	0.0126	0.2845	S100 calcium binding protein A1	0	Rat	NA	1.04963	0
Muc13	9.24	10.41	-2.25	0.0126	0.2845	mucin 13, cell surface associated; ENCODES a protein that exhibits protein homodimerization activity (ortholog) AND INVOLVED IN maintenance of gastrointestinal epithelium (ortholog) AND ASSOCIATED WITH Ischemia AND Nematode Infections (ortholog) AND FOUND IN apical plasma membrane AND cytosol (ortholog) AND extracellular space (ortholog) AND INTERACTS WITH alpha-hexachlorocyclohexane AND ammonium…	0	Rat	NA	-1.16993	0
C1ra	12.71	13.42	-1.64	0.0126	0.2845	complement component 1, r subcomponent	0	Rat	NA	-0.713696	0
C1rb	12.71	13.42	-1.64	0.0126	0.2845	complement component 1, r subcomponent	0	Rat	NA	-0.713696	0
Hba-a1	6.14	7.81	-3.19	0.0126	0.2845	Protein Hbq1; ENCODES a protein that exhibits heme binding (inferred) AND iron ion binding (inferred) AND oxygen binding (inferred) AND INVOLVED IN oxygen transport (inferred) AND FOUND IN hemoglobin complex (inferred) AND INTERACTS WITH 17beta-estradiol (ortholog) AND 4-(N-nitrosomethylamino)-1-(3-pyridyl)butan-1-one (ortholog) AND 5-fluorouracil (ortholog)	0	Rat	NA	-1.67356	0
Hba-a2	6.14	7.81	-3.19	0.0126	0.2845	Protein Hbq1; ENCODES a protein that exhibits heme binding (inferred) AND iron ion binding (inferred) AND oxygen binding (inferred) AND INVOLVED IN oxygen transport (inferred) AND FOUND IN hemoglobin complex (inferred) AND INTERACTS WITH 17beta-estradiol (ortholog) AND 4-(N-nitrosomethylamino)-1-(3-pyridyl)butan-1-one (ortholog) AND 5-fluorouracil (ortholog)	0	Rat	NA	-1.67356	0
Soat1	12.18	12.94	-1.69	0.0126	0.2845	sterol O-acyltransferase 1	0	Rat	NA	-0.757023	0
Parvg	8.35	9.65	-2.46	0.0126	0.2845	parvin, gamma	0	Rat	NA	-1.29866	0
Jmjd4	6.75	5.75	2	0.0127	0.2845	jumonji domain containing 4	0	Rat	NA	1	0
Lrat	6.39	8.94	-5.83	0.0127	0.2845	lecithin-retinol acyltransferase (phosphatidylcholine-retinol-O-acyltransferase)	0	Rat	NA	-2.5435	0
S100a9	9.07	9.75	-1.61	0.0127	0.2845	S100 calcium binding protein A9	0	Rat	NA	-0.687061	0
Cyp4f13	8.1	9.18	-2.11	0.0127	0.2852	cytochrome P450, family 4, subfamily f, polypeptide 6	0	Rat	NA	-1.07724	0
Pfn2	11.17	10.12	2.07	0.0129	0.288	profilin 2	0	Rat	NA	1.04963	0
Socs6	8.12	9.12	-2.01	0.0129	0.2889	suppressor of cytokine signaling 6	0	Rat	NA	-1.0072	0
Defb29	5.47	6.69	-2.34	0.013	0.2898	defensin beta 29	0	Rat	NA	-1.22651	0
Atoh1	4.73	4.25	1.39	0.013	0.2905	atonal bHLH transcription factor 1	0	Rat	NA	0.475085	0
Aire	13.94	12.96	1.97	0.013	0.2905	autoimmune regulator	0	Rat	NA	0.978196	0
Mtfmt	8.09	9.34	-2.38	0.0131	0.2908	mitochondrial methionyl-tRNA formyltransferase	0	Rat	NA	-1.25096	0
B3gat1	3.35	4.84	-2.82	0.0131	0.2908	beta-1,3-glucuronyltransferase 1	0	Rat	Brain	-1.4957	0
Ch25h	5.77	7.12	-2.55	0.0131	0.2912	cholesterol 25-hydroxylase	0	Rat	NA	-1.3505	0
Zic2	3.22	4.03	-1.75	0.0131	0.2912	Zic family member 2	0	Rat	NA	-0.807355	0
Pccb	11.45	10.69	1.7	0.0131	0.2912	propionyl CoA carboxylase, beta polypeptide	0	Rat	NA	0.765535	0
Has3	6.6	5.6	2	0.0132	0.2912	hyaluronan synthase 3	0	Rat	NA	1	0
Bcl2l11	9.93	10.52	-1.51	0.0132	0.2912	BCL2-like 11 (apoptosis facilitator)	0	Rat	NA	-0.594549	0
Vstm2b	6.48	7.22	-1.67	0.0132	0.2913	V-set and transmembrane domain containing 2B	0	Rat	NA	-0.739848	0
Wfs1	7.71	8.28	-1.49	0.0133	0.2925	Wolfram syndrome 1 (wolframin)	0	Rat	NA	-0.575312	0
Cyp2d11	6.12	6.98	-1.82	0.0133	0.2925	cytochrome P450, family 2, subfamily d, polypeptide 1	0	Rat	Liver	-0.863939	0
Cyp2d10	6.12	6.98	-1.82	0.0133	0.2925	cytochrome P450, family 2, subfamily d, polypeptide 1	0	Rat	Liver	-0.863939	0
Cyp2d9	6.12	6.98	-1.82	0.0133	0.2925	cytochrome P450, family 2, subfamily d, polypeptide 1	0	Rat	Liver	-0.863939	0
Cyp2d12	6.12	6.98	-1.82	0.0133	0.2925	cytochrome P450, family 2, subfamily d, polypeptide 1	0	Rat	Liver	-0.863939	0
Cyp2d34	6.12	6.98	-1.82	0.0133	0.2925	cytochrome P450, family 2, subfamily d, polypeptide 1	0	Rat	Liver	-0.863939	0
Abcc2	4.46	3.63	1.77	0.0133	0.2925	ATP-binding cassette, subfamily C (CFTR/MRP), member 2	0	Rat	Liver	0.823749	0
Tnfrsf13b	3.9	4.34	-1.36	0.0134	0.2945	tumor necrosis factor receptor superfamily, member 13B [Source:RGD Symbol;Acc:1595998]; INVOLVED IN B cell homeostasis (ortholog) AND hematopoietic progenitor cell differentiation (ortholog) AND negative regulation of B cell proliferation (ortholog) AND PARTICIPATES IN syndecan signaling pathway AND cytokine mediated signaling pathway AND primary immunodeficiency disease pathway AND ASSOCIATED WI…	0	Rat	NA	-0.443607	0
Traf5	7.2	8.03	-1.77	0.0135	0.295	TNF receptor-associated factor 5	0	Rat	NA	-0.823749	0
E4f1	9.15	7.95	2.3	0.0135	0.295	E4F transcription factor 1	0	Rat	NA	1.20163	0
Lats2	9.02	9.63	-1.53	0.0135	0.2961	large tumor suppressor kinase 2	0	Rat	NA	-0.613532	0
Cmpk2	9.71	10.5	-1.73	0.0135	0.2963	cytidine monophosphate (UMP-CMP) kinase 2, mitochondrial	0	Rat	NA	-0.790772	1
Olfr849	6.21	5.21	1.99	0.0136	0.2974	olfactory receptor 1142; olfactory receptor 1143	0	Rat	NA	0.992768	0
Opn1sw	4.33	3.48	1.8	0.0136	0.2974	opsin 1 (cone pigments), short-wave-sensitive	0	Rat	NA	0.847997	0
Tnfrsf13c	5	5.59	-1.5	0.0136	0.2974	tumor necrosis factor receptor superfamily, member 13c	0	Rat	NA	-0.584963	0
Vwa2	6.85	6.22	1.55	0.0136	0.2974	von Willebrand factor A domain containing 2	0	Rat	NA	0.632268	0
Fbxw10	10.51	9.15	2.56	0.0137	0.298	tripartite motif-containing 16	0	Rat	NA	1.35614	0
Cntnap1	9.47	8.54	1.91	0.0137	0.2982	contactin associated protein 1	0	Rat	Brain	0.933573	0
Myh2	3.98	4.64	-1.57	0.0137	0.2982	myosin, heavy chain 2, skeletal muscle, adult	0	Rat	NA	-0.650765	0
Slc7a14	4.75	5.39	-1.55	0.0137	0.2982	solute carrier family 7, member 14; ENCODES a protein that exhibits amino acid transmembrane transporter activity (inferred) AND INVOLVED IN negative regulation of phosphatase activity (ortholog) AND FOUND IN integral component of membrane (inferred) AND INTERACTS WITH indole-3-methanol AND mercaptopurine AND N-acetyl-L-cysteine	0	Rat	NA	-0.632268	0
C1qa	8.2	9.17	-1.96	0.0138	0.2995	complement component 1, q subcomponent, A chain	0	Rat	NA	-0.970854	0
Usb1	7.8	8.55	-1.68	0.0139	0.3011	U6 snRNA biogenesis 1	0	Rat	NA	-0.748461	0
Atg14	7.61	8.22	-1.53	0.014	0.3017	autophagy related 14	0	Rat	NA	-0.613532	0
Zfp2	5.64	5.02	1.53	0.014	0.3017	zinc finger protein 2; ENCODES a protein that exhibits metal ion binding (inferred) AND nucleic acid binding (inferred) AND INTERACTS WITH capsaicin AND clofibrate (ortholog) AND cobalt dichloride (ortholog); zinc finger protein 879-like	0	Rat	NA	0.613532	0
Reg1	5.54	6.45	-1.87	0.014	0.3017	regenerating islet-derived 1 alpha	0	Rat	Duodenum	-0.903038	0
Reg1	5.54	6.45	-1.87	0.014	0.3017	regenerating islet-derived 1 alpha	0	Rat	Jejunum	-0.903038	0
Reg1	5.54	6.45	-1.87	0.014	0.3017	regenerating islet-derived 1 alpha	0	Rat	Pancreas	-0.903038	0
Echdc2	5.81	4.81	2	0.0141	0.3026	enoyl CoA hydratase domain containing 2	0	Rat	NA	1	0
Ube2l6	8.18	9.71	-2.88	0.0141	0.3027	ubiquitin-conjugating enzyme E2L 6	0	Rat	NA	-1.52607	1
Calr4	5.62	6.81	-2.28	0.0142	0.3047	calreticulin 4	0	Rat	NA	-1.18903	0
Efcc1	6.76	5.71	2.08	0.0142	0.3047	EF-hand and coiled-coil domain containing 1	0	Rat	NA	1.05658	0
Osr2	9.49	8.51	1.98	0.0143	0.3055	odd-skipped related transciption factor 2	0	Rat	NA	0.9855	0
Tfap2a	8.19	8.76	-1.49	0.0143	0.3055	transcription factor AP-2 alpha	0	Rat	NA	-0.575312	0
Tnfsf9	12.05	10.61	2.71	0.0143	0.3055	tumor necrosis factor (ligand) superfamily, member 9	0	Rat	NA	1.43829	0
Krt10	16.64	15.89	1.68	0.0144	0.3055	keratin 10, type I	0	Rat	Stomach	0.748461	0
Zmat4	10.95	9.53	2.69	0.0144	0.3055	zinc finger, matrin type 4	0	Rat	NA	1.42761	0
Nmur1	4.06	5.04	-1.97	0.0144	0.3055	neuromedin U receptor 1	0	Rat	NA	-0.978196	0
1700021F07Rik	5.12	4.36	1.7	0.0144	0.3055	similar to Protein C20orf85 homolog	0	Rat	NA	0.765535	0
Atcay	6.32	5.45	1.83	0.0144	0.3064	ataxia, cerebellar, Cayman type	0	Rat	Brain	0.871844	0
Crhr1	3.35	4.27	-1.89	0.0144	0.3067	corticotropin releasing hormone receptor 1	0	Rat	NA	-0.918386	0
Sesn1	9.04	8.17	1.83	0.0145	0.3068	sestrin 1	0	Rat	NA	0.871844	0
Fam83f	8.46	7.45	2.01	0.0146	0.3085	family with sequence similarity 83, member F	0	Rat	NA	1.0072	0
Tap1	14.26	14.91	-1.58	0.0146	0.3085	transporter 1, ATP-binding cassette, sub-family B (MDR/TAP)	0	Rat	NA	-0.659925	1
Enpp4	12.84	12	1.79	0.0146	0.3085	ectonucleotide pyrophosphatase/phosphodiesterase 4	0	Rat	NA	0.83996	0
Spp1	14.05	11.34	6.54	0.0146	0.3085	secreted phosphoprotein 1; ENCODES a protein that exhibits extracellular matrix binding (ortholog) AND INVOLVED IN cell adhesion AND cell differentiation AND inflammatory response AND PARTICIPATES IN diabetic nephropathy pathway AND c-Jun N-terminal kinases MAPK signaling pathway AND fibroblast growth factor signaling pathway AND ASSOCIATED WITH Albuminuria AND Calcinosis AND Diabetes Mellitus Ex…	0	Rat	Kidney	2.70929	0
Kcnmb1	4.85	5.58	-1.66	0.0147	0.3095	potassium channel subfamily M regulatory beta subunit 1	0	Rat	NA	-0.731183	0
Cdhr2	6.61	7.82	-2.31	0.0147	0.3095	cadherin-related family member 2	0	Rat	Ileum	-1.20789	0
Cdhr2	6.61	7.82	-2.31	0.0147	0.3095	cadherin-related family member 2	0	Rat	Duodenum	-1.20789	0
Cdhr2	6.61	7.82	-2.31	0.0147	0.3095	cadherin-related family member 2	0	Rat	Jejunum	-1.20789	0
Znfx1	10.12	10.74	-1.54	0.0148	0.3107	zinc finger, NFX1-type containing 1	0	Rat	NA	-0.62293	1
Kif11	9.23	8.29	1.92	0.0149	0.3118	kinesin family member 11	0	Rat	NA	0.941106	0
Gpr183	7.1	6.23	1.83	0.0149	0.3118	G protein-coupled receptor 183	0	Rat	NA	0.871844	0
Acaa2	11.43	10.79	1.56	0.0149	0.3118	acetyl-CoA acyltransferase 2	0	Rat	NA	0.641546	0
Slc26a6	5.24	5.92	-1.6	0.0149	0.3118	solute carrier family 26 (anion exchanger), member 6	0	Rat	NA	-0.678072	0
Fcrla	8.59	7.79	1.73	0.0149	0.3118	Fc receptor-like A	0	Rat	NA	0.790772	0
Dgki	7.31	8.05	-1.68	0.0149	0.312	diacylglycerol kinase, iota	0	Rat	NA	-0.748461	0
Cldn11	10.09	9.02	2.09	0.015	0.3126	claudin 11	0	Rat	Brain	1.0635	0
Plxnd1	9.74	10.48	-1.67	0.015	0.3131	plexin D1	0	Rat	NA	-0.739848	0
Il1r2	14.72	13.16	2.94	0.015	0.3133	interleukin 1 receptor, type II	0	Rat	NA	1.55582	0
C130026I21Rik	11.1	11.83	-1.66	0.015	0.3136	SP140 nuclear body protein	0	Rat	NA	-0.731183	0
A530032D15Rik	11.1	11.83	-1.66	0.015	0.3136	SP140 nuclear body protein	0	Rat	NA	-0.731183	0
Sp140	11.1	11.83	-1.66	0.015	0.3136	SP140 nuclear body protein	0	Rat	NA	-0.731183	0
Atp1a3	4.55	5.2	-1.57	0.0151	0.314	ATPase, Na+/K+ transporting, alpha 3 polypeptide	0	Rat	Brain	-0.650765	0
Actn3	14.09	13.37	1.64	0.0151	0.3144	actinin alpha 3	0	Rat	Esophagus	0.713696	0
Actn3	14.09	13.37	1.64	0.0151	0.3144	actinin alpha 3	0	Rat	Quadriceps	0.713696	0
Abca5	8.97	7.21	3.4	0.0152	0.3162	ATP-binding cassette, subfamily A (ABC1), member 5	0	Rat	NA	1.76553	0
Gtf2a1	12.35	11.81	1.46	0.0153	0.3173	general transcription factor IIA, 1	0	Rat	NA	0.545968	0
Clptm1	7.25	6.5	1.69	0.0155	0.3193	cleft lip and palate associated transmembrane protein 1 (Clptm1), mRNA. Chalmel, et. al. Testis-expressed Unannotated Transcripts (TUTs)	0	Rat	NA	0.757023	0
Mgam2-ps	4.3	5.91	-3.06	0.0155	0.3193	PARTICIPATES IN galactose metabolic pathway AND starch and sucrose metabolic pathway	0	Rat	NA	-1.61353	0
Adcy10	3.71	4.57	-1.82	0.0155	0.3204	adenylate cyclase 10 (soluble)	0	Rat	NA	-0.863939	0
Derl3	7.17	6.27	1.87	0.0156	0.3208	derlin 3 [Source:RGD Symbol;Acc:1597373]; derlin 3; INVOLVED IN endoplasmic reticulum unfolded protein response (ortholog) AND ER-associated ubiquitin-dependent protein catabolic process (ortholog) AND protein N-linked glycosylation via asparagine (ortholog) AND PARTICIPATES IN Endoplasmic Reticulum-associated degradation pathway AND FOUND IN integral component of endoplasmic reticulum membrane (…	0	Rat	NA	0.903038	0
Ldlr	9.25	10.36	-2.15	0.0156	0.321	low density lipoprotein receptor	0	Rat	NA	-1.10434	0
Crot	9.89	10.5	-1.53	0.0156	0.321	carnitine O-octanoyltransferase	0	Rat	NA	-0.613532	0
Dusp27	6.6	4.92	3.21	0.0157	0.321	dual specificity phosphatase 27 (putative)	0	Rat	NA	1.68257	0
Zbtb37	8.73	7.95	1.71	0.0157	0.321	zinc finger and BTB domain containing 37	0	Rat	NA	0.773996	0
A630001G21Rik	9.51	8.52	1.99	0.0157	0.321	similar to Nuclear autoantigen Sp-100 (Speckled 100 kDa) [Source:RGD Symbol;Acc:1563917]; FOUND IN nucleus (inferred) AND INTERACTS WITH (-)-demecolcine (ortholog) AND calcitriol (ortholog) AND ethyl methanesulfonate (ortholog); similar to Nuclear autoantigen Sp-100 (Speckled 100 kDa)	0	Rat	NA	0.992768	0
Pnliprp1	3.58	4.65	-2.1	0.0157	0.321	pancreatic lipase-related protein 1	0	Rat	Pancreas	-1.07039	0
1700016C15Rik	7.9	8.94	-2.05	0.0157	0.321	hypothetical protein LOC689766; hypothetical protein LOC689766 (LOC689766), mRNA.	0	Rat	NA	-1.03562	0
Cd300c	7.83	8.86	-2.04	0.0157	0.321	similar to immunoglobulin superfamily, member 7	0	Rat	NA	-1.02857	0
Pstpip2	12.51	11.91	1.53	0.0158	0.322	proline-serine-threonine phosphatase-interacting protein 2	0	Rat	NA	0.613532	0
Sync	5.88	5.24	1.56	0.0158	0.322	syncoilin, intermediate filament protein	0	Rat	NA	0.641546	0
Tph1	13.9	12.95	1.93	0.0158	0.3225	tryptophan hydroxylase 1	0	Rat	NA	0.948601	0
Impdh1	13.58	12.97	1.53	0.0159	0.3225	IMP (inosine 5-monophosphate) dehydrogenase 1	0	Rat	NA	0.613532	0
Clec7a	8.03	9.42	-2.62	0.0159	0.3225	C-type lectin domain family 7, member A	0	Rat	NA	-1.38957	0
Map1a	4.03	4.94	-1.87	0.0159	0.3225	microtubule-associated protein 1A	0	Rat	Brain	-0.903038	0
Aqp3	8.46	9.46	-2	0.0159	0.3225	aquaporin 3	0	Rat	NA	-1	0
Myo1f	5	6.38	-2.6	0.016	0.3231	myosin IF	0	Rat	NA	-1.37851	0
Arhgap36	3.35	4.32	-1.95	0.016	0.3231	Rho GTPase activating protein 36	0	Rat	NA	-0.963474	0
Gatm	5.52	7.49	-3.92	0.016	0.3231	glycine amidinotransferase (L-arginine:glycine amidinotransferase)	0	Rat	Kidney	-1.97085	0
Gcnt7	6.36	5.39	1.96	0.016	0.3231	glucosaminyl (N-acetyl) transferase family member 7	0	Rat	NA	0.970854	0
Lrriq3	4.19	3.33	1.81	0.016	0.3231	leucine-rich repeats and IQ motif containing 3	0	Rat	NA	0.85599	0
Kcnq1	6.69	7.57	-1.85	0.0161	0.3236	potassium channel, voltage-gated KQT-like subfamily Q, member 1	0	Rat	NA	-0.887525	0
Aadac	4.51	4.99	-1.4	0.0162	0.3248	arylacetamide deacetylase	0	Rat	NA	-0.485427	0
Esm1	8.82	7.9	1.89	0.0162	0.3256	endothelial cell-specific molecule 1	0	Rat	NA	0.918386	0
Atp1b1	13.81	13.01	1.75	0.0162	0.3256	ATPase, Na+/K+ transporting, beta 1 polypeptide	0	Rat	NA	0.807355	0
Asb12	4.88	4.06	1.77	0.0162	0.3256	ankyrin repeat and SOCS box-containing 12	0	Rat	NA	0.823749	0
Slc25a46	9.03	7.93	2.14	0.0163	0.326	solute carrier family 25, member 46	0	Rat	NA	1.09761	0
Gnao1	9.21	8.48	1.66	0.0163	0.3264	guanine nucleotide binding protein (G protein), alpha activating activity polypeptide O	0	Rat	Brain	0.731183	0
Olfr1065	4.1	3.32	1.72	0.0165	0.3292	olfactory receptor 499 (Olr499), mRNA; ENCODES a protein that exhibits G-protein coupled receptor activity (inferred) AND olfactory receptor activity (inferred) AND INVOLVED IN detection of chemical stimulus involved in sensory perception of smell (inferred) AND G-protein coupled receptor signaling pathway (inferred) AND FOUND IN integral component of membrane (inferred) AND plasma membrane (infe…	0	Rat	NA	0.782409	0
Ache	11.7	10.94	1.7	0.0165	0.3295	acetylcholinesterase; UFM1-specific peptidase 1 (non-functional) [Source:RGD Symbol;Acc:7536909]; ENCODES a protein that exhibits acetylcholine binding AND acetylcholinesterase activity AND choline binding AND INVOLVED IN acetylcholine catabolic process AND acetylcholine metabolic process AND choline metabolic process AND PARTICIPATES IN acetylcholine metabolic pathway AND acetylcholine signaling…	0	Rat	NA	0.765535	0
Aqp7	4	5.23	-2.34	0.0165	0.3299	aquaporin 7	0	Rat	NA	-1.22651	0
Gata5	3.57	4.75	-2.26	0.0166	0.3322	GATA binding protein 5	0	Rat	NA	-1.17632	0
Rab11fip1	10.32	9.9	1.34	0.0168	0.334	RAB11 family interacting protein 1 (class I)	0	Rat	NA	0.422233	0
Trpv4	6.31	7.38	-2.1	0.0168	0.3345	transient receptor potential cation channel, subfamily V, member 4	0	Rat	NA	-1.07039	0
Zbtb34	7.73	9.35	-3.08	0.0169	0.3349	zinc finger and BTB domain containing 34	0	Rat	NA	-1.62293	0
Trpt1	7.92	7.06	1.81	0.0169	0.3349	tRNA phosphotransferase 1	0	Rat	NA	0.85599	0
Polr3f	7.49	8.24	-1.69	0.0169	0.3349	polymerase (RNA) III (DNA directed) polypeptide F	0	Rat	NA	-0.757023	0
Cryba2	3.93	4.89	-1.95	0.0169	0.335	crystallin, beta A2	0	Rat	NA	-0.963474	0
Inpp5a	7.96	9.24	-2.42	0.017	0.335	inositol polyphosphate-5-phosphatase A	0	Rat	NA	-1.27501	0
Plcb2	5.32	5.96	-1.57	0.017	0.335	phospholipase C, beta 2	0	Rat	NA	-0.650765	0
Ms4a4c	4.43	5.3	-1.82	0.017	0.335	membrane-spanning 4-domains, subfamily A, member 4C	0	Rat	NA	-0.863939	1
Ms4a4b	4.43	5.3	-1.82	0.017	0.335	membrane-spanning 4-domains, subfamily A, member 4C	0	Rat	NA	-0.863939	0
Ms4a4d	4.43	5.3	-1.82	0.017	0.335	membrane-spanning 4-domains, subfamily A, member 4C	0	Rat	NA	-0.863939	1
Gnpat	9.53	8.94	1.51	0.017	0.3356	glyceronephosphate O-acyltransferase	0	Rat	NA	0.594549	0
Tmprss4	9.02	8.45	1.48	0.0173	0.3398	transmembrane protease, serine 4	0	Rat	NA	0.565597	0
Tsen2	5.22	5.94	-1.64	0.0173	0.3398	TSEN2 tRNA splicing endonuclease subunit	0	Rat	NA	-0.713696	0
Scgb1b2	5.48	6.17	-1.62	0.0174	0.3418	lacrimal gland protein; similar to androgen-binding protein eta; androgen-binding protein eta [Source:RGD Symbol;Acc:1596105]; androgen-binding protein eta	0	Rat	NA	-0.695994	0
Izumo1r	5.86	6.54	-1.6	0.0174	0.3418	IZUMO1 receptor, JUNO	0	Rat	NA	-0.678072	0
Alg14	6.47	7.11	-1.55	0.0174	0.3418	ALG14, UDP-N-acetylglucosaminyltransferase subunit	0	Rat	NA	-0.632268	0
Slc25a42	9.32	8.7	1.54	0.0176	0.3441	solute carrier family 25, member 42	0	Rat	NA	0.62293	0
Syn3	3.96	4.6	-1.56	0.0176	0.3445	synapsin III	0	Rat	NA	-0.641546	0
Rhox6	6.35	7.53	-2.27	0.0177	0.3461	reproductive homeobox 9	0	Rat	NA	-1.18269	0
Rhox9	6.35	7.53	-2.27	0.0177	0.3461	reproductive homeobox 9	0	Rat	NA	-1.18269	0
Slc6a2	4.79	5.38	-1.5	0.0178	0.3462	solute carrier family 6 (neurotransmitter transporter), member 2	0	Rat	NA	-0.584963	0
Mstn	10.85	10.28	1.49	0.0178	0.3462	myostatin	0	Rat	NA	0.575312	0
Barx2	7.38	8.04	-1.58	0.0178	0.3462	BARX homeobox 2	0	Rat	Esophagus	-0.659925	0
Dlk1	5.82	7.08	-2.4	0.0178	0.3462	delta-like 1 homolog (Drosophila)	0	Rat	NA	-1.26303	0
Arhgef16	6.09	6.99	-1.87	0.0179	0.3477	Rho guanine nucleotide exchange factor (GEF) 16	0	Rat	NA	-0.903038	0
Npl	9.74	8.87	1.83	0.018	0.3495	N-acetylneuraminate pyruvate lyase	0	Rat	NA	0.871844	0
Col1a2	9.35	10.32	-1.95	0.0181	0.3495	collagen, type I, alpha 2	0	Rat	NA	-0.963474	0
Rnf180	5.88	6.84	-1.95	0.0181	0.3495	ring finger protein 180	0	Rat	NA	-0.963474	0
Gck	3.74	3.18	1.48	0.0181	0.35	glucokinase	0	Rat	NA	0.565597	0
Slc40a1	9.3	10.2	-1.86	0.0182	0.3508	solute carrier family 40 (iron-regulated transporter), member 1	0	Rat	Duodenum	-0.895303	0
Slc40a1	9.3	10.2	-1.86	0.0182	0.3508	solute carrier family 40 (iron-regulated transporter), member 1	0	Rat	Jejunum	-0.895303	0
Gabrp	4.02	6.53	-5.67	0.0182	0.3512	gamma-aminobutyric acid (GABA-A) receptor, pi	0	Rat	NA	-2.50335	0
Shroom4	7.61	8.35	-1.67	0.0183	0.3534	shroom family member 4	0	Rat	NA	-0.739848	0
Arg1	6.68	5.99	1.62	0.0184	0.3534	arginase 1	0	Rat	Liver	0.695994	0
Bard1	6.91	6.22	1.62	0.0184	0.3534	BRCA1 associated RING domain 1	0	Rat	NA	0.695994	0
Hmox1	8.6	9.67	-2.09	0.0184	0.3534	heme oxygenase 1	0	Rat	NA	-1.0635	0
Zfp750	10.3	9.74	1.47	0.0184	0.3534	zinc finger protein 750	0	Rat	NA	0.555816	0
Spata3	4.65	5.27	-1.54	0.0184	0.3534	spermatogenesis associated 3	0	Rat	NA	-0.62293	0
Plce1	11.45	10.51	1.92	0.0184	0.3534	phospholipase C, epsilon 1	0	Rat	NA	0.941106	0
Armc2	6.99	6.23	1.7	0.0184	0.3534	armadillo repeat containing 2	0	Rat	NA	0.765535	0
Rab40b	8.31	6.58	3.31	0.0185	0.3547	Rab40b, member RAS oncogene family	0	Rat	NA	1.72683	0
Serpina6	5.25	6.81	-2.95	0.0186	0.3551	serpin peptidase inhibitor, clade A (alpha-1 antiproteinase, antitrypsin), member 6	0	Rat	Liver	-1.56072	0
Cst7	15.15	14.18	1.95	0.0187	0.3559	cystatin F (leukocystatin)	0	Rat	NA	0.963474	0
Alg2	6.92	6.14	1.71	0.0187	0.3562	ALG2, alpha-1,3/1,6-mannosyltransferase	0	Rat	Brain	0.773996	0
Cdkal1	11.09	10.17	1.89	0.0187	0.3562	CDK5 regulatory subunit associated protein 1-like 1	0	Rat	NA	0.918386	0
Hp	5.4	6.11	-1.64	0.0188	0.3564	haptoglobin	0	Rat	Liver	-0.713696	0
Olfr777	4.22	4.99	-1.7	0.0188	0.3564	olfactory receptor 920	0	Rat	NA	-0.765535	0
Olfr800	4.22	4.99	-1.7	0.0188	0.3564	olfactory receptor 920	0	Rat	NA	-0.765535	0
Tagap1	9.13	7.93	2.31	0.0189	0.3569	T-cell activation RhoGTPase activating protein	0	Rat	NA	1.20789	0
Tagap	9.13	7.93	2.31	0.0189	0.3569	T-cell activation RhoGTPase activating protein	0	Rat	NA	1.20789	0
Stac3	4.82	5.72	-1.87	0.0189	0.3571	SH3 and cysteine rich domain 3	0	Rat	NA	-0.903038	0
Axin2	8.19	7.35	1.79	0.0189	0.3576	axin 2	0	Rat	NA	0.83996	0
Stk39	12.13	11.54	1.51	0.019	0.3581	serine threonine kinase 39	0	Rat	NA	0.594549	0
2200002J24Rik	3.86	4.67	-1.75	0.0191	0.3592	hypothetical protein LOC688924; FOUND IN integral component of membrane (inferred); hypothetical protein LOC688924 (LOC688924), mRNA.	0	Rat	NA	-0.807355	0
Srpk1	12.16	11.47	1.62	0.0191	0.3594	SRSF protein kinase 1	0	Rat	NA	0.695994	0
Ms4a7	5.55	6.37	-1.77	0.0191	0.3594	membrane-spanning 4-domains, subfamily A, member 7	0	Rat	NA	-0.823749	0
Tgm1	12.73	11.87	1.81	0.0191	0.3594	transglutaminase 1	0	Rat	Esophagus	0.85599	0
Pld1	11.58	10.77	1.75	0.0191	0.3594	phospholipase D1, phosphatidylcholine-specific	0	Rat	NA	0.807355	0
Fam50b	3.44	2.87	1.48	0.0191	0.3594	family with sequence similarity 50, member B	0	Rat	NA	0.565597	0
Kif18b	9.25	8.39	1.81	0.0192	0.3594	kinesin family member 18B	0	Rat	NA	0.85599	0
Pfdn6	9.06	10.52	-2.75	0.0192	0.3594	prefoldin subunit 6	0	Rat	NA	-1.45943	0
Il18rap	5.47	6.28	-1.75	0.0192	0.3594	Interleukin-18 receptor accessory protein (Small); Protein Il18rap; interleukin 18 receptor accessory protein; ENCODES a protein that exhibits interleukin-18 binding (inferred) AND INVOLVED IN cellular response to cytokine stimulus AND cellular response to hydrogen peroxide AND PARTICIPATES IN interleukin-12 signaling pathway AND interleukin-23 signaling pathway AND ASSOCIATED WITH Bronchial Hype…	0	Rat	NA	-0.807355	0
Mylk4	7.09	6.19	1.87	0.0192	0.3596	myosin light chain kinase family, member 4 [Source:RGD Symbol;Acc:6494757]; ENCODES a protein that exhibits ATP binding (inferred) AND protein serine/threonine kinase activity (inferred) AND INVOLVED IN protein phosphorylation (inferred) AND FOUND IN extracellular vesicular exosome (ortholog) AND INTERACTS WITH 17beta-estradiol (ortholog) AND amiodarone (ortholog) AND benzo[a]pyrene (ortholog)	0	Rat	NA	0.903038	0
Trpc7	3.46	3.97	-1.43	0.0193	0.3596	transient receptor potential cation channel, subfamily C, member 7	0	Rat	NA	-0.516015	0
Cthrc1	4.45	5.37	-1.89	0.0193	0.3596	collagen triple helix repeat containing 1	0	Rat	NA	-0.918386	0
Cytip	7.8	6.73	2.09	0.0193	0.3598	cytohesin 1 interacting protein	0	Rat	Ileum	1.0635	0
Poc1a	7.72	8.63	-1.88	0.0193	0.3603	POC1 centriolar protein A	0	Rat	NA	-0.910733	0
Klra17	7.18	8.41	-2.35	0.0194	0.3611	immunoreceptor Ly49si1; killer cell lectin-like receptor, subfamily A, member 17; Protein Klra17; ENCODES a protein that exhibits carbohydrate binding (inferred) AND INTERACTS WITH indole-3-methanol	0	Rat	NA	-1.23266	0
Dsg3	8.79	8.07	1.65	0.0195	0.3621	desmoglein 3	0	Rat	NA	0.722466	0
Ppp1r9b	11.09	11.94	-1.8	0.0195	0.3621	protein phosphatase 1, regulatory subunit 9B	0	Rat	Brain	-0.847997	0
Defb25	7.52	6.67	1.81	0.0195	0.3625	defensin beta 25	0	Rat	NA	0.85599	0
Colec12	4.69	5.82	-2.19	0.0197	0.3647	collectin sub-family member 12	0	Rat	NA	-1.13093	0
Osbpl2	11.32	10.52	1.74	0.0197	0.3647	oxysterol binding protein-like 2	0	Rat	NA	0.799087	0
Klhl12	8.75	7.52	2.35	0.0198	0.3657	kelch-like family member 12	0	Rat	NA	1.23266	0
Osbpl10	8.27	9	-1.65	0.0198	0.3657	oxysterol binding protein-like 10	0	Rat	NA	-0.722466	0
Cnpy1	7.69	8.45	-1.69	0.0198	0.3657	canopy FGF signaling regulator 1 [Source:RGD Symbol;Acc:1583296]; canopy FGF signaling regulator 1; INTERACTS WITH valproic acid (ortholog)	0	Rat	NA	-0.757023	0
Mmachc	9.25	8.7	1.46	0.0199	0.3662	methylmalonic aciduria (cobalamin deficiency) cblC type, with homocystinuria	0	Rat	NA	0.545968	0
Atrn	10.79	11.47	-1.59	0.0199	0.3663	attractin	0	Rat	NA	-0.669027	0
Tap2	10.07	10.78	-1.64	0.02	0.3672	transporter 2, ATP-binding cassette, sub-family B (MDR/TAP) [Source:RGD Symbol;Acc:3818]; ENCODES a protein that exhibits ADP binding AND ATP binding AND MHC class I protein binding AND INVOLVED IN antigen processing and presentation of endogenous peptide antigen via MHC class I AND peptide transport AND positive regulation of antigen processing and presentation of peptide antigen via MHC class I…	0	Rat	NA	-0.713696	0
Adck2	7.58	6.7	1.84	0.02	0.368	aarF domain containing kinase 2	0	Rat	NA	0.879706	0
F5	4.48	5.43	-1.93	0.0201	0.3681	coagulation factor V (proaccelerin, labile factor)	0	Rat	NA	-0.948601	0
Cxcr3	4.34	5.38	-2.05	0.0201	0.3684	chemokine (C-X-C motif) receptor 3	0	Rat	NA	-1.03562	0
Efcab11	6.3	5.19	2.16	0.0202	0.3693	EF-hand calcium binding domain 11	0	Rat	NA	1.11103	0
Pof1b	8.12	7.11	2	0.0202	0.3693	premature ovarian failure 1B	0	Rat	NA	1	0
Cd72	9.69	9.11	1.5	0.0202	0.3694	Cd72 molecule	0	Rat	NA	0.584963	0
Clcn4	5.45	4.36	2.13	0.0203	0.3696	chloride channel, voltage-sensitive 4	0	Rat	NA	1.09085	0
1700028J19Rik	4.3	4.96	-1.58	0.0203	0.3696	hypothetical protein LOC687913 [Source:RGD Symbol;Acc:1594935]; uncharacterized LOC102552731; Uncharacterized protein [Source:UniProtKB/TrEMBL;Acc:D3ZG23]	0	Rat	NA	-0.659925	0
Lipf	4.04	5.13	-2.12	0.0203	0.3696	lipase, gastric	0	Rat	NA	-1.08406	0
Kti12	12.08	12.71	-1.55	0.0203	0.3696	KTI12 chromatin associated homolog; thioredoxin domain containing 12 (endoplasmic reticulum)	0	Rat	NA	-0.632268	0
Txndc12	12.08	12.71	-1.55	0.0203	0.3696	KTI12 chromatin associated homolog; thioredoxin domain containing 12 (endoplasmic reticulum)	0	Rat	NA	-0.632268	0
Clic3	7.73	6.97	1.7	0.0203	0.3697	chloride intracellular channel 3	0	Rat	NA	0.765535	0
Homez	6.84	5.65	2.27	0.0204	0.3697	homeobox and leucine zipper encoding	0	Rat	NA	1.18269	0
Atf7ip2	6.63	7.82	-2.29	0.0204	0.3697	activating transcription factor 7 interacting protein 2	0	Rat	NA	-1.19535	0
Mras	9.55	10.37	-1.76	0.0204	0.3698	muscle RAS oncogene homolog	0	Rat	Brain	-0.815575	0
Rnase1	5.15	5.75	-1.52	0.0205	0.3713	ribonuclease, RNase A family, 1-like 2 (pancreatic)	0	Rat	NA	-0.604071	0
Gm6812	4.03	3.33	1.62	0.0205	0.3713	RGD1564599 (RGD1564599), mRNA; hypothetical protein LOC689600	0	Rat	NA	0.695994	0
1700020N15Rik	4.03	3.33	1.62	0.0205	0.3713	RGD1564599 (RGD1564599), mRNA; hypothetical protein LOC689600	0	Rat	NA	0.695994	0
Dnajc21	11.36	10.52	1.78	0.0205	0.3714	DnaJ (Hsp40) homolog, subfamily C, member 21	0	Rat	NA	0.831877	0
Pld4	7.24	7.84	-1.51	0.0206	0.3728	phospholipase D family, member 4	0	Rat	NA	-0.594549	0
Il1rap	10.24	9.23	2	0.0207	0.3728	interleukin 1 receptor accessory protein	0	Rat	NA	1	0
Ntrk3	5.89	7.04	-2.22	0.0207	0.3728	neurotrophic tyrosine kinase, receptor, type 3	0	Rat	NA	-1.15056	0
Parp9	11.82	12.45	-1.55	0.0207	0.3728	poly (ADP-ribose) polymerase family, member 9	0	Rat	NA	-0.632268	1
Islr2	8.79	8.11	1.6	0.0207	0.373	immunoglobulin superfamily containing leucine-rich repeat 2	0	Rat	NA	0.678072	0
Frem2	5.19	4.21	1.97	0.0207	0.373	Fras1 related extracellular matrix protein 2	0	Rat	NA	0.978196	0
Klk4	5.27	6.1	-1.77	0.0208	0.373	kallikrein-related peptidase 4	0	Rat	NA	-0.823749	0
Slc12a3	2.92	3.73	-1.75	0.0208	0.373	solute carrier family 12 (sodium/chloride transporter), member 3	0	Rat	Kidney	-0.807355	0
Sp110	10.37	11.01	-1.56	0.0208	0.373	SP110 nuclear body protein	0	Rat	NA	-0.641546	0
Fstl1	12.17	12.9	-1.66	0.0209	0.3737	follistatin-like 1	0	Rat	NA	-0.731183	0
Bbs12	6.97	5.81	2.22	0.0209	0.3738	Bardet-Biedl syndrome 12	0	Rat	NA	1.15056	0
Erich1	8.71	7.96	1.68	0.0209	0.3738	glutamate-rich 1	0	Rat	NA	0.748461	0
Rab3b	6.35	7.14	-1.72	0.0209	0.3738	RAB3B, member RAS oncogene family	0	Rat	NA	-0.782409	0
Kdm4b	6.72	6.08	1.56	0.0211	0.3757	lysine (K)-specific demethylase 4B	0	Rat	NA	0.641546	0
Slc29a4	3.82	4.76	-1.92	0.0212	0.3777	solute carrier family 29 (equilibrative nucleoside transporter), member 4	0	Rat	NA	-0.941106	0
Slc29a2	7.48	6.66	1.77	0.0213	0.3777	solute carrier family 29 (equilibrative nucleoside transporter), member 2 (Slc29a2), mRNA; equilibrative nucleoside transporter 2-like	0	Rat	NA	0.823749	0
Atp2c2	7.03	6.21	1.76	0.0213	0.3777	ATPase, Ca++ transporting, type 2C, member 2	0	Rat	NA	0.815575	0
Sigirr	8.76	9.53	-1.7	0.0214	0.3793	single immunoglobulin and toll-interleukin 1 receptor (TIR) domain	0	Rat	NA	-0.765535	0
Gprin3	9.29	8.2	2.13	0.0214	0.3793	GPRIN family member 3	0	Rat	NA	1.09085	0
Kremen1	11.67	10.93	1.67	0.0215	0.3797	kringle containing transmembrane protein 1	0	Rat	NA	0.739848	0
Inhbe	4.41	3.72	1.62	0.0216	0.3803	inhibin beta E	0	Rat	Liver	0.695994	0
Ifih1	10.6	11.74	-2.21	0.0216	0.381	interferon induced with helicase C domain 1	0	Rat	NA	-1.14405	1
Ciart	7.2	6.19	2.02	0.0217	0.381	circadian associated repressor of transcription; ENCODES a protein that exhibits core promoter sequence-specific DNA binding (ortholog) AND E-box binding (ortholog) AND INVOLVED IN circadian regulation of gene expression (ortholog) AND locomotor rhythm (ortholog) AND negative regulation of transcription DNA-templated (ortholog) AND FOUND IN nucleus (ortholog) AND INTERACTS WITH (-)-epigallocatech…	0	Rat	NA	1.01436	0
Htatip2	9.21	8.31	1.87	0.0217	0.381	HIV-1 Tat interactive protein 2	0	Rat	NA	0.903038	0
Sult1c1	7.73	6.4	2.51	0.0217	0.381	sulfotransferase family, cytosolic, 1C, member 3	0	Rat	Liver	1.32769	0
Fbln2	5.56	7.04	-2.8	0.0218	0.3825	fibulin 2	0	Rat	NA	-1.48543	0
Aqp8	5.58	6.61	-2.04	0.0218	0.3825	aquaporin 8	0	Rat	NA	-1.02857	0
Pik3c2g	6.98	5.83	2.21	0.0218	0.3825	phosphatidylinositol-4-phosphate 3-kinase, catalytic subunit type 2 gamma	0	Rat	NA	1.14405	0
Prkd1	8.57	7.76	1.76	0.0219	0.3833	protein kinase D1	0	Rat	NA	0.815575	0
Fam167a	9.78	8.97	1.75	0.0219	0.3833	family with sequence similarity 167, member A	0	Rat	NA	0.807355	0
Sele	4.78	5.6	-1.78	0.022	0.3837	selectin E	0	Rat	NA	-0.831877	0
Ifnar2	12.28	12.89	-1.52	0.022	0.3839	interferon (alpha, beta and omega) receptor 2	0	Rat	NA	-0.604071	0
Card6	7.05	7.8	-1.68	0.022	0.3839	caspase recruitment domain family, member 6	0	Rat	NA	-0.748461	0
Olfr1360	4.49	3.83	1.58	0.0221	0.3842	olfactory receptor 1654	0	Rat	NA	0.659925	0
Olfr1359	4.49	3.83	1.58	0.0221	0.3842	olfactory receptor 1654	0	Rat	NA	0.659925	0
Ccdc18	6.2	5	2.31	0.0221	0.3842	coiled-coil domain containing 18 [Source:RGD Symbol;Acc:1564165]; Protein Ccdc18; coiled-coil domain containing 18; INTERACTS WITH (-)-epigallocatechin 3-gallate (ortholog) AND 1-nitropyrene (ortholog) AND 2 3 7 8-tetrachlorodibenzodioxine (ortholog); Uncharacterized protein [Source:UniProtKB/TrEMBL;Acc:D3ZKA3]	0	Rat	NA	1.20789	0
Tmem200a	8.78	9.79	-2.02	0.0221	0.3842	transmembrane protein 200A	0	Rat	NA	-1.01436	0
Htra3	9.41	9.94	-1.45	0.0222	0.3844	HtrA serine peptidase 3	0	Rat	NA	-0.536053	0
Slc35b4	9.65	9	1.56	0.0223	0.3861	solute carrier family 35 (UDP-xylose/UDP-N-acetylglucosamine transporter), member B4	0	Rat	NA	0.641546	0
Grb7	9.73	9.17	1.48	0.0223	0.3864	growth factor receptor bound protein 7	0	Rat	NA	0.565597	0
Gk5	7.68	8.49	-1.75	0.0223	0.3864	Protein Gk5; glycerol kinase 5 (putative) [Source:RGD Symbol;Acc:1311223]; glycerol kinase 5 (putative); ENCODES a protein that exhibits kinase activity (inferred) AND phosphotransferase activity alcohol group as acceptor (inferred) AND INVOLVED IN carbohydrate metabolic process (inferred) AND phosphorylation (inferred) AND INTERACTS WITH 2 3 7 8-tetrachlorodibenzodioxine (ortholog) AND amiodaron…	0	Rat	NA	-0.807355	0
1500009L16Rik	5.58	6.48	-1.87	0.0225	0.3885	uncharacterized LOC100910996; RIKEN cDNA 1500009L16 gene; Uncharacterized protein; ENCODES a protein that exhibits core promoter binding (ortholog) AND core promoter sequence-specific DNA binding (ortholog) AND double-stranded DNA binding (ortholog) AND INVOLVED IN circadian regulation of gene expression (ortholog) AND circadian rhythm (ortholog) AND DNA damage induced protein phosphorylation (or…	0	Rat	NA	-0.903038	0
Cry1	5.58	6.48	-1.87	0.0225	0.3885	uncharacterized LOC100910996; RIKEN cDNA 1500009L16 gene; Uncharacterized protein; ENCODES a protein that exhibits core promoter binding (ortholog) AND core promoter sequence-specific DNA binding (ortholog) AND double-stranded DNA binding (ortholog) AND INVOLVED IN circadian regulation of gene expression (ortholog) AND circadian rhythm (ortholog) AND DNA damage induced protein phosphorylation (or…	0	Rat	NA	-0.903038	0
Tbccd1	7.16	6.23	1.91	0.0225	0.3885	TBCC domain containing 1	0	Rat	NA	0.933573	0
Egfl8	6.12	5.53	1.51	0.0225	0.3885	EGF-like-domain, multiple 8	0	Rat	NA	0.594549	0
Tigd3	5.32	4.7	1.53	0.0226	0.3893	tigger transposable element derived 3	0	Rat	NA	0.613532	0
Wdfy1	10.65	11.27	-1.54	0.0227	0.3899	WD repeat and FYVE domain containing 1	0	Rat	NA	-0.62293	0
Ttc7b	8.96	8.59	1.29	0.0227	0.3903	tetratricopeptide repeat domain 7B	0	Rat	NA	0.367371	0
Ppp1r18	8.31	7.59	1.65	0.0227	0.3907	nurim (nuclear envelope membrane protein)	0	Rat	NA	0.722466	0
Ptges2	7.18	7.92	-1.67	0.0228	0.391	prostaglandin E synthase 2	0	Rat	NA	-0.739848	0
Tmprss11a	8.19	6.36	3.55	0.0228	0.391	transmembrane protease, serine 11A	0	Rat	Esophagus	1.82782	0
Serpinb13	3.86	5.05	-2.28	0.0228	0.3913	serpin peptidase inhibitor, clade B (ovalbumin), member 13	0	Rat	NA	-1.18903	0
Rasgrp1	11.72	10.71	2.02	0.0229	0.3917	RAS guanyl releasing protein 1 (calcium and DAG-regulated)	0	Rat	Brain	1.01436	0
Snx11	11.89	11.05	1.79	0.0229	0.3923	sorting nexin 11	0	Rat	NA	0.83996	0
Spink5	10.24	9.29	1.93	0.023	0.3923	Uncharacterized protein; serine protease inhibitor Kazal-type 5-like [Source:RGD Symbol;Acc:6496266]; serine protease inhibitor Kazal-type 5-like; INTERACTS WITH 17beta-estradiol (ortholog) AND 8-bromo-3' 5'-cyclic AMP (ortholog) AND aflatoxin B1 (ortholog)	0	Rat	NA	0.948601	0
Dqx1	7.11	6.44	1.59	0.023	0.3923	DEAQ box RNA-dependent ATPase 1	0	Rat	NA	0.669027	0
Creb3l4	9.11	8.44	1.59	0.0231	0.3935	cAMP responsive element binding protein 3-like 4	0	Rat	NA	0.669027	0
Cd7	7.66	9.33	-3.17	0.0231	0.3935	Cd7 molecule	0	Rat	NA	-1.66448	0
Hoxc13	4.63	3.96	1.59	0.0231	0.3935	homeobox C13	0	Rat	NA	0.669027	0
Arid3c	3.44	3.92	-1.4	0.0231	0.3935	AT rich interactive domain 3C (BRIGHT-like)	0	Rat	NA	-0.485427	0
Gemin4	11.52	10.83	1.61	0.0231	0.3935	glyoxalase domain containing 4	0	Rat	NA	0.687061	0
C77080	8.61	9.27	-1.58	0.0232	0.3935	similar to mKIAA1522 protein	0	Rat	NA	-0.659925	0
Nt5c1b	3.57	4.24	-1.59	0.0232	0.3936	5-nucleotidase, cytosolic IB	0	Rat	NA	-0.669027	0
Ppef2	6.23	5.28	1.94	0.0232	0.3936	protein phosphatase, EF hand calcium-binding domain 2	0	Rat	NA	0.956057	0
Grn	12.46	13.18	-1.65	0.0232	0.3936	granulin	0	Rat	NA	-0.722466	0
Fbxo39	5.09	5.81	-1.64	0.0233	0.3943	F-box protein 39	0	Rat	NA	-0.713696	0
Fut7	6.58	5.77	1.75	0.0233	0.3943	fucosyltransferase 7 (alpha (1,3) fucosyltransferase)	0	Rat	NA	0.807355	0
Cd93	6.82	8.11	-2.44	0.0233	0.3944	CD93 molecule	0	Rat	NA	-1.28688	0
Synpr	6.07	5.66	1.32	0.0234	0.3951	Chalmel, et. al. AceView Annotation Synpr.bSep08 Testis-expressed Unannotated Transcripts (TUTs)	0	Rat	Brain	0.400538	0
Tlr4	6.34	5.25	2.14	0.0234	0.3951	toll-like receptor 4	0	Rat	NA	1.09761	0
Akr1c6	5.58	4.79	1.73	0.0236	0.3975	aldo-keto reductase family 1, member C1	0	Rat	NA	0.790772	0
Akr1c20	5.58	4.79	1.73	0.0236	0.3975	aldo-keto reductase family 1, member C1	0	Rat	NA	0.790772	0
Ncoa1	13.93	13.15	1.72	0.0236	0.3975	nuclear receptor coactivator 1	0	Rat	NA	0.782409	0
Cldn12	8.83	9.28	-1.37	0.0236	0.3975	claudin 12	0	Rat	NA	-0.454176	0
Fam162a	7.48	8.12	-1.56	0.0236	0.3975	similar to growth and transformation-dependent protein [Source:RGD Symbol;Acc:1306484]; INVOLVED IN cellular response to hypoxia (inferred) AND neuron apoptotic process (inferred) AND positive regulation of apoptotic process (inferred) AND FOUND IN mitochondrion (inferred) AND INTERACTS WITH (-)-epigallocatechin 3-gallate (ortholog) AND all-trans-retinoic acid (ortholog) AND cobalt dichloride (or…	0	Rat	NA	-0.641546	0
Cyp8b1	3.68	4.35	-1.6	0.0237	0.3975	cytochrome P450, family 8, subfamily b, polypeptide 1	0	Rat	Liver	-0.678072	0
Fbxo5	9.17	8.17	2	0.0238	0.3986	F-box protein 5	0	Rat	NA	1	0
Gdpd3	7.23	6.32	1.88	0.0238	0.3994	glycerophosphodiester phosphodiesterase domain containing 3	0	Rat	NA	0.910733	0
Olfr804	5.23	4.61	1.54	0.0239	0.3996	olfactory receptor 951	0	Rat	NA	0.62293	0
Cngb1	5.52	5.01	1.43	0.0239	0.3996	cyclic nucleotide gated channel beta 1	0	Rat	NA	0.516015	0
Tbx21	5.58	6.27	-1.62	0.0239	0.4001	T-box 21	0	Rat	NA	-0.695994	0
Nos2	9.52	10.14	-1.54	0.024	0.4007	nitric oxide synthase 2, inducible	0	Rat	NA	-0.62293	0
Vwa3a	6.93	7.46	-1.45	0.024	0.4007	von Willebrand factor A domain containing 3A	0	Rat	NA	-0.536053	0
Bbs9	7.51	6.87	1.55	0.0241	0.4014	Bardet-Biedl syndrome 9	0	Rat	NA	0.632268	0
Skiv2l	8.29	7.68	1.53	0.0241	0.4014	SKI2 homolog, superkiller viralicidic activity 2-like	0	Rat	NA	0.613532	0
Gm9495	6.13	7.17	-2.06	0.0241	0.4014	similar to ankyrin repeat domain 26	0	Rat	NA	-1.04264	0
Gm7697	6.13	7.17	-2.06	0.0241	0.4014	similar to ankyrin repeat domain 26	0	Rat	NA	-1.04264	0
Adgrg7	6.01	6.61	-1.52	0.0241	0.4014	adhesion G protein-coupled receptor G7	0	Rat	NA	-0.604071	0
Pusl1	8.61	7.7	1.87	0.0242	0.4019	pseudouridylate synthase-like 1	0	Rat	NA	0.903038	0
Taf1c	6.89	6.3	1.51	0.0242	0.4019	TATA box binding protein (Tbp)-associated factor, RNA polymerase I, C	0	Rat	NA	0.594549	0
Pde10a	4.78	3.8	1.97	0.0244	0.4033	cAMP and cAMP-inhibited cGMP 3',5'-cyclic phosphodiesterase 10A [Source:UniProtKB/Swiss-Prot;Acc:Q9QYJ6] Chalmel, et. al. Testis-expressed Unannotated Transcripts (TUTs); cAMP and cAMP-inhibited cGMP 3',5'-cyclic phosphodiesterase 10A [Source:UniProtKB/Swiss-Prot;Acc:Q9QYJ6] Chalmel, et. al. Testis-expressed Unannotated Transcripts (TUTs) Chalmel, et. al. Testis-expressed Unannotated Transcripts …	0	Rat	NA	0.978196	0
Atp2b4	10.97	9.97	2	0.0244	0.4033	ATPase, Ca++ transporting, plasma membrane 4	0	Rat	NA	1	0
Klrb1f	4.86	5.79	-1.91	0.0244	0.4037	killer cell lectin-like receptor subfamily B member 1C	0	Rat	NA	-0.933573	0
Atp4a	7.36	8.8	-2.72	0.0244	0.4039	ATPase, H+/K+ exchanging, alpha polypeptide	0	Rat	Stomach	-1.44361	0
Il5ra	13.84	12.01	3.56	0.0245	0.4039	interleukin 5 receptor, alpha	0	Rat	NA	1.83188	0
Mkln1	13.13	12.5	1.55	0.0245	0.4039	muskelin 1, intracellular mediator containing kelch motifs	0	Rat	NA	0.632268	0
Sgcg	6.69	7.55	-1.8	0.0245	0.404	sarcoglycan, gamma	0	Rat	NA	-0.847997	0
Sv2c	7.7	6.88	1.76	0.0245	0.404	synaptic vesicle glycoprotein 2c	0	Rat	NA	0.815575	0
Olfr1181	5.13	4.4	1.65	0.0246	0.4046	olfactory receptor 631	0	Rat	NA	0.722466	0
Olfr1182	5.13	4.4	1.65	0.0246	0.4046	olfactory receptor 631	0	Rat	NA	0.722466	0
Mfsd2a	6.32	5.62	1.63	0.0247	0.4051	major facilitator superfamily domain containing 2A	0	Rat	NA	0.704872	0
Reln	11.27	10.22	2.07	0.0247	0.4052	reelin	0	Rat	NA	1.04963	0
Slc30a8	4.12	3.56	1.48	0.0248	0.4052	solute carrier family 30 (zinc transporter), member 8	0	Rat	NA	0.565597	0
Dnajc16	8.08	6.72	2.57	0.0248	0.4052	DnaJ (Hsp40) homolog, subfamily C, member 16	0	Rat	NA	1.36177	0
Casp2	10.24	10.73	-1.41	0.0248	0.4052	caspase 2	0	Rat	NA	-0.495695	0
Ska1	6.38	5.62	1.7	0.0248	0.4052	spindle and kinetochore associated complex subunit 1	0	Rat	NA	0.765535	0
Slc6a12	5.37	4.31	2.09	0.0249	0.4058	solute carrier family 6 (neurotransmitter transporter), member 12	0	Rat	NA	1.0635	0
Tg	5.16	4.11	2.07	0.0249	0.4059	thyroglobulin	0	Rat	NA	1.04963	0
Cutal	4.66	4.04	1.54	0.0249	0.4059	similar to divalent cation tolerant protein CUTA	0	Rat	NA	0.62293	0
Wdr27	6.24	6.77	-1.44	0.0249	0.4059	WD repeat domain 27; uncharacterized LOC102547091; FOUND IN nucleus (ortholog) AND INTERACTS WITH 2 3 7 8-tetrachlorodibenzodioxine AND 3 4-methylenedioxymethamphetamine (ortholog) AND lead(0) (ortholog); PREDICTED: WD repeat domain 27 (Wdr27), mRNA.	0	Rat	NA	-0.526069	0
Mppe1	5.89	7	-2.15	0.0249	0.4063	metallophosphoesterase 1	0	Rat	NA	-1.10434	0
Lurap1l	8.39	7.67	1.64	0.0251	0.4071	leucine rich adaptor protein 1-like	0	Rat	NA	0.713696	0
Acss3	8.67	9.61	-1.91	0.0251	0.4071	acyl-CoA synthetase short-chain family member 3	0	Rat	NA	-0.933573	0
Cxcr1	3.72	4.09	-1.29	0.0251	0.4071	chemokine (C-X-C motif) receptor 1	0	Rat	NA	-0.367371	0
Cbln1	10.17	8.88	2.44	0.0252	0.4071	cerebellin 1 precursor	0	Rat	Brain	1.28688	0
Clrn3	8.81	10.52	-3.28	0.0252	0.4071	clarin 3	0	Rat	NA	-1.7137	0
Hira	8.19	8.89	-1.62	0.0253	0.4071	histone cell cycle regulator	0	Rat	NA	-0.695994	0
Crygn	3.75	4.5	-1.69	0.0253	0.4071	crystallin, gamma N	0	Rat	NA	-0.757023	0
Mapk13	7.1	6.23	1.83	0.0253	0.4071	mitogen activated protein kinase 13	0	Rat	NA	0.871844	0
Hmgn3	12.36	11.32	2.06	0.0254	0.4091	high mobility group nucleosomal binding domain 3	0	Rat	NA	1.04264	0
Oplah	11.48	10.81	1.59	0.0255	0.4094	5-oxoprolinase (ATP-hydrolysing)	0	Rat	NA	0.669027	0
Iqgap3	7.18	8.22	-2.05	0.0255	0.4094	IQ motif containing GTPase activating protein 3	0	Rat	NA	-1.03562	0
Pald1	9.5	8.69	1.75	0.0256	0.4094	phosphatase domain containing, paladin 1	0	Rat	Liver	0.807355	0
Erc2	4.35	3.83	1.43	0.0256	0.4094	ERC protein 2 [Source:UniProtKB/Swiss-Prot;Acc:Q8K3M6] Chalmel, et. al. Testis-expressed Unannotated Transcripts (TUTs)	0	Rat	NA	0.516015	0
Antxr2	10.55	11.43	-1.84	0.0256	0.4094	anthrax toxin receptor 2	0	Rat	NA	-0.879706	0
Fat3	9.29	8.56	1.66	0.0256	0.4094	FAT atypical cadherin 3	0	Rat	NA	0.731183	0
Cdh8	9.56	10.96	-2.63	0.0256	0.4094	cadherin 8	0	Rat	NA	-1.39506	0
Pus1	9.6	9.15	1.36	0.0256	0.4098	pseudouridylate synthase 1	0	Rat	NA	0.443607	0
Kcna4	5.87	4.93	1.91	0.0257	0.41	potassium channel, voltage gated shaker related subfamily A, member 4	0	Rat	NA	0.933573	0
Ndufaf1	8.66	8.05	1.53	0.0257	0.4107	NADH dehydrogenase (ubiquinone) complex I, assembly factor 1	0	Rat	NA	0.613532	0
Atp13a1	11.09	11.71	-1.54	0.0258	0.4116	ATPase type 13A1	0	Rat	NA	-0.62293	0
Spata5l1	5.88	5	1.84	0.0259	0.4127	spermatogenesis associated 5-like 1	0	Rat	NA	0.879706	0
Brinp2	8.79	7.34	2.72	0.0259	0.4127	bone morphogenetic protein/retinoic acid inducible neural-specific 2	0	Rat	NA	1.44361	0
Tnnt1	4.61	5.03	-1.34	0.0259	0.4127	troponin T type 1 (skeletal, slow)	0	Rat	NA	-0.422233	0
Lrrc39	5.81	4.92	1.85	0.026	0.413	leucine rich repeat containing 39	0	Rat	NA	0.887525	0
Zfp143	9.98	9.15	1.78	0.026	0.413	zinc finger protein 143	0	Rat	NA	0.831877	0
Stfa1	8.04	9.37	-2.51	0.026	0.413	similar to stefin A2; ENCODES a protein that exhibits cysteine-type endopeptidase inhibitor activity (inferred) AND INVOLVED IN negative regulation of endopeptidase activity (inferred) AND FOUND IN intracellular (inferred) AND INTERACTS WITH (-)-demecolcine (ortholog) AND 17beta-estradiol (ortholog) AND 2 3 7 8-tetrachlorodibenzodioxine (ortholog)	0	Rat	NA	-1.32769	0
Cx3cl1	10.61	9.32	2.45	0.026	0.413	chemokine (C-X3-C motif) ligand 1	0	Rat	Brain	1.29278	0
Angpt1	6.64	5.53	2.17	0.0261	0.4137	angiopoietin 1	0	Rat	NA	1.1177	0
Trmt44	5.9	6.64	-1.67	0.0262	0.4143	tRNA methyltransferase 44 homolog (S. cerevisiae)	0	Rat	NA	-0.739848	0
Rfwd3	5.69	4.73	1.94	0.0262	0.4143	ENCODES a protein that exhibits MDM2/MDM4 family protein binding (ortholog) AND p53 binding (ortholog) AND ubiquitin-protein transferase activity (ortholog) AND INVOLVED IN mitotic G1 DNA damage checkpoint (ortholog) AND protein ubiquitination (ortholog) AND regulation of DNA damage checkpoint (ortholog) AND FOUND IN nucleus (ortholog) AND site of double-strand break (ortholog) AND INTERACTS WITH…	0	Rat	NA	0.956057	0
Chga	5.32	6.34	-2.03	0.0262	0.4143	chromogranin A	0	Rat	NA	-1.02148	0
Slc22a7	6.82	6.12	1.63	0.0264	0.417	solute carrier family 22 (organic anion transporter), member 7	0	Rat	NA	0.704872	0
Ell3	5.87	4.78	2.13	0.0265	0.4175	elongation factor RNA polymerase II-like 3	0	Rat	NA	1.09085	0
Cyp2j12	6.69	7.62	-1.91	0.0265	0.4175	cytochrome P450, family 2, subfamily j, polypeptide 10 [Source:RGD Symbol;Acc:1563215]; cytochrome P450, family 2, subfamily j, polypeptide 13; ENCODES a protein that exhibits heme binding (inferred) AND iron ion binding (inferred) AND monooxygenase activity (inferred) AND INVOLVED IN oxidation-reduction process (inferred) AND INTERACTS WITH 17beta-estradiol (ortholog) AND 2 3 7 8-tetrachlorodibe…	0	Rat	NA	-0.933573	0
Cdkl4	7.65	6.62	2.04	0.0265	0.4175	cyclin-dependent kinase-like 4 [Source:RGD Symbol;Acc:1583704]; cyclin-dependent kinase-like 4; ENCODES a protein that exhibits ATP binding (inferred) AND protein serine/threonine kinase activity (inferred) AND INVOLVED IN protein phosphorylation (inferred) AND INTERACTS WITH lead diacetate AND scopolamine AND 4-(ethoxymethylene)-2-phenyloxazol-5-one (ortholog)	0	Rat	NA	1.02857	0
Myh11	8.08	9.2	-2.17	0.0266	0.4175	myosin, heavy chain 11, smooth muscle	0	Rat	Colon	-1.1177	0
Sgsm2	9.33	10.23	-1.87	0.0266	0.4175	small G protein signaling modulator 2	0	Rat	NA	-0.903038	0
Ces5a	3.64	4.23	-1.5	0.0266	0.4175	carboxylesterase 5A	0	Rat	NA	-0.584963	0
Arl4c	6.63	7.23	-1.52	0.0266	0.4175	ADP-ribosylation factor-like 4C	0	Rat	NA	-0.604071	0
Cacnb4	4.5	3.71	1.72	0.0266	0.418	calcium channel, voltage-dependent, beta 4 subunit	0	Rat	NA	0.782409	0
Sdr9c7	11.49	9.99	2.82	0.0267	0.4182	short chain dehydrogenase/reductase family 9C, member 7	0	Rat	NA	1.4957	0
Slc15a5	4.88	4	1.84	0.0267	0.4185	solute carrier family 15, member 5	0	Rat	NA	0.879706	0
Myl9	13.24	14.05	-1.76	0.0267	0.4185	myosin, light chain 9, regulatory	0	Rat	NA	-0.815575	0
C1qtnf1	9.68	10.33	-1.58	0.0268	0.4188	C1q and tumor necrosis factor related protein 1	0	Rat	NA	-0.659925	0
Astn2	6.16	7.6	-2.71	0.027	0.42	astrotactin 2	0	Rat	NA	-1.43829	0
Nphp3	5.12	5.75	-1.54	0.027	0.42	nephronophthisis 3 (adolescent)	0	Rat	NA	-0.62293	0
Dpysl2	9.04	10.07	-2.05	0.027	0.42	dihydropyrimidinase-like 2	0	Rat	Brain	-1.03562	0
Rhobtb2	5.58	6.8	-2.33	0.027	0.42	Rho-related BTB domain containing 2	0	Rat	NA	-1.22033	0
Klk8	7.37	6.48	1.86	0.027	0.42	kallikrein related-peptidase 8	0	Rat	NA	0.895303	0
Cyp4f18	4.05	4.58	-1.44	0.0271	0.42	cytochrome P450, family 4, subfamily f, polypeptide 18	0	Rat	NA	-0.526069	0
Dusp3	7.84	8.46	-1.54	0.0271	0.42	dual specificity phosphatase 3	0	Rat	NA	-0.62293	0
Pabpc1l	4.63	3.91	1.65	0.0271	0.42	poly(A) binding protein, cytoplasmic 1-like	0	Rat	NA	0.722466	0
Ythdc2	9.51	10.01	-1.41	0.0274	0.4233	YTH domain containing 2 [Source:RGD Symbol;Acc:1563192]; ENCODES a protein that exhibits poly(A) RNA binding (ortholog) AND RNA polymerase binding (ortholog) AND RNA-dependent ATPase activity (ortholog) AND INVOLVED IN ATP catabolic process (ortholog) AND positive regulation by host of viral genome replication (ortholog) AND response to interleukin-1 (ortholog) AND FOUND IN endoplasmic reticulum …	0	Rat	NA	-0.495695	0
Cryba4	5.12	5.94	-1.76	0.0274	0.4234	crystallin, beta A4	0	Rat	NA	-0.815575	0
Gna15	8.87	8.17	1.63	0.0275	0.4243	guanine nucleotide binding protein, alpha 15	0	Rat	NA	0.704872	0
Parp4	8.83	7.74	2.13	0.0275	0.4243	Chalmel, et. al. AceView Annotation Parp4.cSep08 Testis-expressed Unannotated Transcripts (TUTs)	0	Rat	NA	1.09085	0
Bhlha15	7.01	6.24	1.71	0.0276	0.4248	basic helix-loop-helix family, member a15	0	Rat	NA	0.773996	0
2310039H08Rik	7.53	6.57	1.95	0.0276	0.4252	hypothetical protein LOC681367	0	Rat	NA	0.963474	0
Fam217b	7.46	6.98	1.4	0.0277	0.426	family with sequence similarity 217, member B	0	Rat	NA	0.485427	0
Fgf12	7.65	8.16	-1.43	0.0277	0.4261	fibroblast growth factor 12	0	Rat	NA	-0.516015	0
Ces1d	7.4	8.4	-1.99	0.0278	0.4263	carboxylesterase 1D	0	Rat	Kidney	-0.992768	0
Ces1d	7.4	8.4	-1.99	0.0278	0.4263	carboxylesterase 1D	0	Rat	Liver	-0.992768	0
St3gal6	10.06	10.65	-1.5	0.0278	0.4263	ST3 beta-galactoside alpha-2,3-sialyltransferase 6	0	Rat	NA	-0.584963	0
Fcgr3	9.54	10.15	-1.53	0.0278	0.4263	Fc gamma receptor II beta; low affinity immunoglobulin gamma Fc region receptor III; low affinity immunoglobulin gamma Fc region receptor III [Source:RGD Symbol;Acc:9127992]; Fc gamma receptor II beta, mRNA (cDNA clone MGC:188666 IMAGE:7459664), complete cds.; Low affinity immunoglobulin gamma Fc region receptor III-like; INTERACTS WITH cytarabine (ortholog) AND heparin (ortholog) AND methotrexat…	0	Rat	NA	-0.613532	0
Lst1	8.94	7.75	2.29	0.0278	0.4263	leukocyte specific transcript 1	0	Rat	NA	1.19535	0
Bcat1	6.68	7.53	-1.81	0.0279	0.4266	branched chain amino acid transaminase 1, cytosolic	0	Rat	Brain	-0.85599	0
Cilp	4.8	6.42	-3.08	0.0279	0.4269	cartilage intermediate layer protein, nucleotide pyrophosphohydrolase	0	Rat	NA	-1.62293	0
Abcb9	5.68	5.37	1.24	0.0281	0.4285	ATP-binding cassette, subfamily B (MDR/TAP), member 9	0	Rat	NA	0.31034	0
Gpr55	5.72	4.91	1.76	0.0281	0.4285	G protein-coupled receptor 55	0	Rat	NA	0.815575	0
Krt72	6.97	5.23	3.35	0.0281	0.4286	keratin 72, type II	0	Rat	NA	1.74416	0
Anxa9	6.61	5.74	1.82	0.0281	0.4286	annexin A9	0	Rat	Esophagus	0.863938	0
Ift27	10.37	10.9	-1.45	0.0282	0.4292	intraflagellar transport 27	0	Rat	NA	-0.536053	0
Zfp867	7.37	6.7	1.59	0.0282	0.4292	zinc finger protein 867	0	Rat	NA	0.669027	0
Cst9	3.62	4.37	-1.68	0.0283	0.4295	cystatin 9-like	0	Rat	NA	-0.748461	0
St6galnac2	11.48	12.09	-1.52	0.0283	0.4295	ST6 (alpha-N-acetyl-neuraminyl-2,3-beta-galactosyl-1,3)-N-acetylgalactosaminide alpha-2,6-sialyltransferase 2	0	Rat	NA	-0.604071	0
Spag17	5.7	6.42	-1.65	0.0283	0.4295	sperm associated antigen 17 [Source:MGI Symbol;Acc:MGI:1921612]; sperm associated antigen 17; FOUND IN cytoplasm (ortholog) AND nucleus (ortholog) AND sperm flagellum (ortholog) AND INTERACTS WITH lead diacetate (ortholog) AND titanium dioxide (ortholog) AND valproic acid (ortholog); Uncharacterized protein [Source:UniProtKB/TrEMBL;Acc:D3ZXP4]	0	Rat	NA	-0.722466	0
Pag1	6.69	7.17	-1.39	0.0283	0.4295	phosphoprotein membrane anchor with glycosphingolipid microdomains 1	0	Rat	NA	-0.475085	0
Nlrp3	5.58	6.08	-1.41	0.0283	0.4299	NLR family, pyrin domain containing 3	0	Rat	NA	-0.495695	0
Mapre2	10.03	10.7	-1.6	0.0284	0.4299	microtubule-associated protein, RP/EB family, member 2; Uncharacterized protein; microtubule-associated protein RP/EB family member 2-like [Source:RGD Symbol;Acc:6489637]; microtubule-associated protein, RP/EB family, member 2 [Source:RGD Symbol;Acc:1590736]; ENCODES a protein that exhibits microtubule binding (inferred) AND INVOLVED IN mitotic nuclear division (inferred) AND FOUND IN microtubule…	0	Rat	NA	-0.678072	0
Tgfb3	7.17	7.83	-1.58	0.0284	0.4299	transforming growth factor, beta 3	0	Rat	NA	-0.659925	0
Agk	9.97	9.13	1.78	0.0284	0.4299	acylglycerol kinase	0	Rat	NA	0.831877	0
Manba	11.88	11.04	1.78	0.0284	0.4301	mannosidase, beta A, lysosomal	0	Rat	NA	0.831877	0
Lrrc4c	7.22	5.88	2.53	0.0285	0.4307	leucine rich repeat containing 4C	0	Rat	NA	1.33914	0
Kdf1	9.69	8.79	1.87	0.0286	0.4315	keratinocyte differentiation factor 1	0	Rat	NA	0.903038	0
Grin2b	5.16	4.51	1.56	0.0286	0.4318	glutamate receptor, ionotropic, N-methyl D-aspartate 2B	0	Rat	NA	0.641546	0
Cxcl10	12.9	13.81	-1.88	0.0287	0.4318	chemokine (C-X-C motif) ligand 10	0	Rat	NA	-0.910733	1
Pnpla7	5.73	6.43	-1.63	0.0287	0.432	INVOLVED IN lipid metabolic process (inferred); patatin-like phospholipase domain containing 7	0	Rat	NA	-0.704872	0
Prl2c1	4.17	3.54	1.54	0.0287	0.432	Prolactin family 2, subfamily c, member 1	0	Rat	NA	0.62293	0
Prl2c5	4.17	3.54	1.54	0.0287	0.432	Prolactin family 2, subfamily c, member 1	0	Rat	NA	0.62293	0
Ptger2	4.16	4.86	-1.63	0.0287	0.4323	prostaglandin E receptor 2 (subtype EP2); prostaglandin E receptor 2 (subtype EP2) (Ptger2), mRNA. NM_031088; ENCODES a protein that exhibits prostaglandin E receptor activity AND INVOLVED IN adenylate cyclase-activating G-protein coupled receptor signaling pathway (ortholog) AND cellular response to prostaglandin E stimulus (ortholog) AND regulation of cell proliferation (ortholog) AND ASSOCIATE…	0	Rat	NA	-0.704872	0
Apmap	8.47	7.86	1.52	0.0289	0.4332	adipocyte plasma membrane associated protein	0	Rat	Kidney	0.604071	0
Gjc1	7.65	8.36	-1.64	0.0289	0.4332	gap junction protein, gamma 1	0	Rat	NA	-0.713696	0
Rad51c	8.49	7.63	1.81	0.029	0.434	RAD51 paralog C	0	Rat	NA	0.85599	0
Cfap77	7.16	7.85	-1.62	0.029	0.434	cilia and flagella associated protein 77	0	Rat	NA	-0.695994	0
Klrd1	4.6	5.32	-1.65	0.0292	0.4361	killer cell lectin-like receptor, subfamily D, member 1	0	Rat	NA	-0.722466	0
Ust	11.21	10.6	1.52	0.0293	0.4365	uronyl-2-sulfotransferase	0	Rat	NA	0.604071	0
Vmn1r67	5.61	4.35	2.39	0.0293	0.4365	vomeronasal 1 receptor 110	0	Rat	NA	1.25701	0
Ccnyl1	9.54	8.86	1.61	0.0293	0.4367	cyclin Y-like 1	0	Rat	NA	0.687061	0
Atoh7	3.91	4.67	-1.69	0.0295	0.4389	atonal bHLH transcription factor 7	0	Rat	NA	-0.757023	0
Rd3	9.43	8.6	1.77	0.0296	0.4389	retinal degeneration 3	0	Rat	NA	0.823749	0
Pdx1	4.7	5.23	-1.45	0.0296	0.4389	pancreatic and duodenal homeobox 1	0	Rat	Duodenum	-0.536053	0
Pdx1	4.7	5.23	-1.45	0.0296	0.4389	pancreatic and duodenal homeobox 1	0	Rat	Jejunum	-0.536053	0
Sbsn	13.4	11.93	2.78	0.0296	0.4389	suprabasin	0	Rat	Stomach	1.47508	0
Sbsn	13.4	11.93	2.78	0.0296	0.4389	suprabasin	0	Rat	Esophagus	1.47508	0
1520401A03Rik	4.88	5.68	-1.74	0.0296	0.4389	uncharacterized LOC102553977; long intergenic non-protein coding RNA 514	0	Rat	NA	-0.799087	0
Tectb	13.34	12.05	2.45	0.0298	0.4406	tectorin beta	0	Rat	NA	1.29278	0
Olfr521	5.49	5.08	1.33	0.0299	0.4406	olfactory receptor 36; olfactory receptor 35	0	Rat	NA	0.411426	0
Olfr520	5.49	5.08	1.33	0.0299	0.4406	olfactory receptor 36; olfactory receptor 35	0	Rat	NA	0.411426	0
Trpv5	5.04	5.68	-1.56	0.0299	0.4406	transient receptor potential cation channel, subfamily V, member 5	0	Rat	NA	-0.641546	0
Tat	3.01	3.64	-1.55	0.0299	0.4406	tyrosine aminotransferase	0	Rat	Liver	-0.632268	0
Tmem184b	13.02	12.36	1.58	0.0299	0.4406	transmembrane protein 184B	0	Rat	NA	0.659925	0
Napsa	5.93	6.93	-2	0.0299	0.4406	napsin A aspartic peptidase	0	Rat	Kidney	-1	0
B4galt5	9.94	10.78	-1.79	0.0299	0.4407	UDP-Gal:betaGlcNAc beta 1,4-galactosyltransferase, polypeptide 5	0	Rat	NA	-0.83996	0
Copz1	11.11	11.7	-1.5	0.0299	0.4407	coatomer protein complex, subunit zeta 1	0	Rat	NA	-0.584963	0
Il10	6.11	7.6	-2.83	0.03	0.4407	interleukin 10	0	Rat	NA	-1.5008	0
Ccdc90b	11.3	10.51	1.73	0.03	0.4411	coiled-coil domain containing 90B	0	Rat	NA	0.790772	0
Slc26a11	5.77	6.58	-1.75	0.0301	0.4414	solute carrier family 26 (anion exchanger), member 11 [Source:RGD Symbol;Acc:1306178]; ENCODES a protein that exhibits anion transmembrane transporter activity (ortholog) AND INVOLVED IN sulfate transport (ortholog) AND FOUND IN endoplasmic reticulum (ortholog) AND extracellular vesicular exosome (ortholog) AND Golgi apparatus (ortholog) AND INTERACTS WITH 17beta-estradiol (ortholog) AND 2-methyl…	0	Rat	NA	-0.807355	0
Olfml3	7.11	8.51	-2.63	0.0301	0.4421	olfactomedin-like 3	0	Rat	NA	-1.39506	0
Dcaf5	10.08	9.47	1.53	0.0303	0.4433	DDB1 and CUL4 associated factor 5	0	Rat	NA	0.613532	0
Tmem106a	9.53	10.34	-1.76	0.0305	0.4445	transmembrane protein 106A	0	Rat	NA	-0.815575	0
Tekt5	6.79	5.49	2.46	0.0305	0.4445	tektin 5	0	Rat	NA	1.29866	0
Maob	6.2	7.06	-1.81	0.0305	0.4445	monoamine oxidase B	0	Rat	NA	-0.85599	0
Gabrq	3.37	4	-1.54	0.0305	0.4445	gamma-aminobutyric acid (GABA) A receptor, theta	0	Rat	NA	-0.62293	0
Chsy1	5.4	6.25	-1.8	0.0305	0.4445	chondroitin sulfate synthase 1	0	Rat	NA	-0.847997	0
Hck	6.54	7.62	-2.11	0.0305	0.4445	hemopoietic cell kinase	0	Rat	NA	-1.07724	0
Rbp1	11.66	12.16	-1.41	0.0306	0.445	retinol binding protein 1, cellular	0	Rat	Kidney	-0.495695	0
Rbp1	11.66	12.16	-1.41	0.0306	0.445	retinol binding protein 1, cellular	0	Rat	Liver	-0.495695	0
Npc1	10.34	10.71	-1.29	0.0306	0.445	Niemann-Pick disease, type C1	0	Rat	NA	-0.367371	0
Cndp2	7.92	9.05	-2.19	0.0306	0.445	CNDP dipeptidase 2 (metallopeptidase M20 family)	0	Rat	NA	-1.13093	0
Vil1	6.86	7.46	-1.51	0.0306	0.445	villin 1	0	Rat	Ileum	-0.594549	0
Vil1	6.86	7.46	-1.51	0.0306	0.445	villin 1	0	Rat	Duodenum	-0.594549	0
Vil1	6.86	7.46	-1.51	0.0306	0.445	villin 1	0	Rat	Jejunum	-0.594549	0
Rbpms2	10.85	10.19	1.58	0.0307	0.4457	RNA binding protein with multiple splicing 2	0	Rat	NA	0.659925	0
Scn5a	8.36	7.97	1.32	0.0307	0.4457	sodium channel, voltage-gated, type V, alpha subunit	0	Rat	NA	0.400538	0
Srrd	9.01	8.48	1.45	0.0307	0.4458	SRR1 domain containing	0	Rat	NA	0.536053	0
Rce1	9.55	9.04	1.42	0.0308	0.4463	Ras converting CAAX endopeptidase 1	0	Rat	NA	0.505891	0
Ntrk1	4.9	5.53	-1.54	0.0308	0.4463	neurotrophic tyrosine kinase, receptor, type 1	0	Rat	NA	-0.62293	0
Nr1i2	5.14	5.84	-1.62	0.0309	0.4468	nuclear receptor subfamily 1, group I, member 2	0	Rat	NA	-0.695994	0
Add1	12.61	12.11	1.42	0.0309	0.4473	adducin 1 (alpha)	0	Rat	NA	0.505891	0
Ptpn1	14.72	14.21	1.42	0.0311	0.4491	protein tyrosine phosphatase, non-receptor type 1	0	Rat	NA	0.505891	0
Flcn	7.89	7.51	1.3	0.0311	0.4496	folliculin	0	Rat	NA	0.378512	0
Gjc2	6.76	7.42	-1.58	0.0312	0.4498	gap junction protein, gamma 2	0	Rat	NA	-0.659925	0
Prss35	3.5	4.25	-1.69	0.0312	0.4507	protease, serine, 35	0	Rat	NA	-0.757023	0
Aldh18a1	10.71	11.48	-1.7	0.0313	0.4513	aldehyde dehydrogenase 18 family, member A1	0	Rat	NA	-0.765535	0
Dffb	6.3	7.17	-1.83	0.0314	0.4527	DNA fragmentation factor, 40kDa, beta polypeptide (caspase-activated DNase)	0	Rat	NA	-0.871844	0
Apob	10.78	9.68	2.14	0.0314	0.4527	apolipoprotein B	0	Rat	NA	1.09761	0
Allc	3.53	4.12	-1.51	0.0315	0.4527	allantoicase	0	Rat	NA	-0.594549	0
Dolk	7.24	6.74	1.42	0.0315	0.453	dolichol kinase	0	Rat	NA	0.505891	0
Lad1	15.43	14.76	1.59	0.0315	0.453	ladinin 1	0	Rat	NA	0.669027	0
Lynx1	5.74	4.99	1.67	0.0316	0.4533	Ly6/neurotoxin 1	0	Rat	NA	0.739848	0
Tnfsf12	7.22	7.77	-1.47	0.0316	0.4533	tumor necrosis factor ligand superfamily member 12; ENCODES a protein that exhibits cytokine activity (inferred) AND tumor necrosis factor receptor binding (inferred) AND INVOLVED IN extrinsic apoptotic signaling pathway (ortholog) AND positive regulation of extrinsic apoptotic signaling pathway (ortholog) AND PARTICIPATES IN cytokine mediated signaling pathway AND FOUND IN extracellular region (…	0	Rat	NA	-0.555816	0
Timm8a1	7.46	7.92	-1.37	0.0316	0.4533	translocase of inner mitochondrial membrane 8 homolog A1 (yeast) [Source:RGD Symbol;Acc:621801]	0	Rat	NA	-0.454176	0
Obsl1	6.57	7.51	-1.92	0.0318	0.4552	obscurin-like 1	0	Rat	NA	-0.941106	0
Olfr180	4.81	3.15	3.14	0.032	0.457	olfactory receptor 1558	0	Rat	NA	1.65076	0
Olfr181	4.81	3.15	3.14	0.032	0.457	olfactory receptor 1558	0	Rat	NA	1.65076	0
Cd276	10.05	10.91	-1.81	0.032	0.457	Cd276 molecule	0	Rat	NA	-0.85599	0
Tmem74	4.94	4.05	1.85	0.0322	0.4585	transmembrane protein 74	0	Rat	NA	0.887525	0
Arhgef9	4.52	5.16	-1.56	0.0322	0.4585	Cdc42 guanine nucleotide exchange factor (GEF) 9	0	Rat	Brain	-0.641546	0
Icam1	13.95	13.49	1.38	0.0322	0.4585	intercellular adhesion molecule 1	0	Rat	NA	0.464668	0
Chst9	6.79	5.3	2.81	0.0322	0.4585	carbohydrate (N-acetylgalactosamine 4-0) sulfotransferase 9	0	Rat	NA	1.49057	0
Tmem28	4.87	5.65	-1.71	0.0322	0.4585	family with sequence similarity 155, member B	0	Rat	NA	-0.773996	0
9130008F23Rik	9.47	10.04	-1.48	0.0323	0.4593	hypothetical protein LOC688459; hypothetical protein LOC688548; INTERACTS WITH 5-aza-2'-deoxycytidine (ortholog) AND aflatoxin B1 (ortholog) AND all-trans-retinoic acid (ortholog)	0	Rat	NA	-0.565597	0
Cars	8.45	9.62	-2.24	0.0324	0.4597	cysteinyl-tRNA synthetase	0	Rat	NA	-1.1635	0
Fkbp4	11.1	10.34	1.69	0.0324	0.4597	FK506 binding protein 4	0	Rat	NA	0.757023	0
Ak1	6.04	6.81	-1.7	0.0326	0.4621	adenylate kinase 1	0	Rat	Quadriceps	-0.765535	0
Ros1	5.5	4.33	2.24	0.0327	0.4623	ROS proto-oncogene 1 , receptor tyrosine kinase	0	Rat	NA	1.1635	0
Lgmn	14.24	14.77	-1.44	0.0327	0.4623	legumain	0	Rat	Kidney	-0.526069	0
Kcna3	6.9	5.98	1.89	0.0327	0.4623	potassium channel, voltage gated shaker related subfamily A, member 3	0	Rat	NA	0.918386	0
Ttc9c	11.52	10.97	1.47	0.0327	0.4623	tetratricopeptide repeat domain 9C	0	Rat	NA	0.555816	0
Rtbdn	5.5	4.53	1.96	0.0328	0.4623	retbindin	0	Rat	NA	0.970854	0
Adamts5	4.77	5.42	-1.57	0.0328	0.4623	ADAM metallopeptidase with thrombospondin type 1 motif, 5	0	Rat	NA	-0.650765	0
Zfp81	8.63	6.95	3.21	0.0329	0.4634	similar to zinc finger protein 101 [Source:RGD Symbol;Acc:1583951]; zinc finger protein 101; similar to zinc finger protein 101; ENCODES a protein that exhibits metal ion binding (inferred) AND nucleic acid binding (inferred) AND INVOLVED IN regulation of transcription DNA-templated (inferred) AND FOUND IN intracellular (inferred) AND INTERACTS WITH 2 3 7 8-tetrachlorodibenzodioxine (ortholog) AN…	0	Rat	NA	1.68257	0
Trex2	5.54	3.95	3.01	0.0329	0.4634	three prime repair exonuclease 2	0	Rat	Esophagus	1.58976	0
Frzb	4.85	5.49	-1.57	0.0329	0.4634	frizzled-related protein	0	Rat	NA	-0.650765	0
Tgds	8.58	7.7	1.85	0.033	0.4638	TDP-glucose 4,6-dehydratase	0	Rat	NA	0.887525	0
Chn1	9.39	8.3	2.12	0.0331	0.4648	chimerin 1	0	Rat	Brain	1.08406	0
Tor1b	8.73	9.35	-1.54	0.0331	0.4651	torsin family 1, member B	0	Rat	NA	-0.62293	0
Ldlrad3	8.39	9.3	-1.87	0.0331	0.4655	Protein Ldlrad3; ENCODES a protein that exhibits beta-amyloid binding (ortholog) AND INVOLVED IN receptor-mediated endocytosis (ortholog) AND regulation of protein processing (ortholog) AND FOUND IN cell junction (ortholog) AND membrane (ortholog) AND plasma membrane (ortholog) AND INTERACTS WITH (-)-epigallocatechin 3-gallate (ortholog) AND (S)-nicotine (ortholog) AND 17beta-estradiol (ortholog)	0	Rat	NA	-0.903038	0
Dbn1	10.35	10.92	-1.48	0.0332	0.4666	drebrin 1	0	Rat	NA	-0.565597	0
Serpina1f	4.07	4.54	-1.38	0.0333	0.4667	serine (or cysteine) peptidase inhibitor, clade A, member 1F	0	Rat	NA	-0.464668	0
Mylk2	6.74	5.52	2.33	0.0333	0.4667	myosin light chain kinase 2	0	Rat	Esophagus	1.22033	0
Mylk2	6.74	5.52	2.33	0.0333	0.4667	myosin light chain kinase 2	0	Rat	Quadriceps	1.22033	0
Ebf3	6.83	7.88	-2.07	0.0334	0.4677	early B-cell factor 3	0	Rat	NA	-1.04963	0
Chgb	5	5.78	-1.71	0.0335	0.4677	chromogranin B	0	Rat	Brain	-0.773996	0
Snrpa1	10.21	9.53	1.6	0.0335	0.4677	small nuclear ribonucleoprotein polypeptide A	0	Rat	NA	0.678072	0
Fgl2	7.98	8.87	-1.86	0.0335	0.4677	fibrinogen-like 2	0	Rat	NA	-0.895303	0
Rab29	13.01	12.33	1.6	0.0335	0.4677	RAB29, member RAS oncogene family	0	Rat	Kidney	0.678072	0
Clcc1	7.85	8.44	-1.51	0.0336	0.4684	chloride channel CLIC-like 1	0	Rat	NA	-0.594549	0
Masp2	4.36	5.28	-1.89	0.0337	0.4693	mannan-binding lectin serine peptidase 2	0	Rat	Liver	-0.918386	0
Il2rb	7.48	8.3	-1.76	0.0337	0.47	interleukin 2 receptor, beta	0	Rat	NA	-0.815575	0
Tmem102	8.43	7.7	1.67	0.0338	0.4702	transmembrane protein 102	0	Rat	NA	0.739848	0
Agap2	5.2	6.06	-1.82	0.0338	0.4702	ArfGAP with GTPase domain, ankyrin repeat and PH domain 2	0	Rat	Brain	-0.863939	0
Hlx	7.41	6.73	1.61	0.0338	0.4702	H2.0-like homeobox	0	Rat	NA	0.687061	0
Akr1c13	6.28	5.25	2.05	0.0339	0.4713	aldo-keto reductase family 1, member C13	0	Rat	Liver	1.03562	0
Akr1c12	6.28	5.25	2.05	0.0339	0.4713	aldo-keto reductase family 1, member C13	0	Rat	Liver	1.03562	0
Calcr	3.63	4.36	-1.66	0.034	0.4722	calcitonin receptor	0	Rat	NA	-0.731183	0
Vmn1r226	5.01	4.34	1.59	0.0341	0.473	vomeronasal 1 receptor 8; vomeronasal 1 receptor 6	0	Rat	NA	0.669027	0
Ido1	14.66	13.33	2.51	0.0342	0.4742	indoleamine 2,3-dioxygenase 1	0	Rat	NA	1.32769	0
Nrsn2	3.8	3.18	1.53	0.0345	0.4769	neurensin 2	0	Rat	Brain	0.613532	0
Ints9	10.96	11.42	-1.38	0.0345	0.4769	integrator complex subunit 9-like	0	Rat	NA	-0.464668	0
Sorbs2	10.07	9.57	1.42	0.0346	0.4776	sorbin and SH3 domain containing 2	0	Rat	NA	0.505891	0
Npm2	5.4	6.02	-1.54	0.0346	0.4782	nucleophosmin/nucleoplasmin 2	0	Rat	NA	-0.62293	0
Pja2	11.21	10.59	1.54	0.0348	0.4799	praja ring finger 2, E3 ubiquitin protein ligase	0	Rat	Brain	0.62293	0
Clec2i	5.3	4.75	1.46	0.0349	0.481	similar to osteoclast inhibitory lectin (LOC500331), mRNA; similar to osteoclast inhibitory lectin; ENCODES a protein that exhibits carbohydrate binding (inferred) AND FOUND IN integral to membrane (inferred) AND plasma membrane (inferred); similar to osteoclast inhibitory lectin (LOC500331), mRNA.	0	Rat	NA	0.545968	0
Clec2d	5.3	4.75	1.46	0.0349	0.481	similar to osteoclast inhibitory lectin (LOC500331), mRNA; similar to osteoclast inhibitory lectin; ENCODES a protein that exhibits carbohydrate binding (inferred) AND FOUND IN integral to membrane (inferred) AND plasma membrane (inferred); similar to osteoclast inhibitory lectin (LOC500331), mRNA.	0	Rat	NA	0.545968	0
Edaradd	7.02	5.6	2.67	0.0349	0.481	EDAR-associated death domain	0	Rat	NA	1.41684	0
Pla2g3	4.91	5.41	-1.41	0.0351	0.4829	phospholipase A2, group III	0	Rat	NA	-0.495695	0
Olfr211	4.01	3.25	1.69	0.0351	0.4833	olfactory receptor 823	0	Rat	NA	0.757023	0
Bst1	7.2	6.59	1.52	0.0351	0.4834	bone marrow stromal cell antigen 1	0	Rat	Ileum	0.604071	0
Bst1	7.2	6.59	1.52	0.0351	0.4834	bone marrow stromal cell antigen 1	0	Rat	Duodenum	0.604071	0
Bst1	7.2	6.59	1.52	0.0351	0.4834	bone marrow stromal cell antigen 1	0	Rat	Jejunum	0.604071	0
Mgmt	9.74	10.44	-1.63	0.0352	0.4836	O-6-methylguanine-DNA methyltransferase	0	Rat	NA	-0.704872	0
Wfdc1	4.8	5.35	-1.47	0.0353	0.484	WAP four-disulfide core domain 1	0	Rat	NA	-0.555816	0
Nqo2	10.28	11.02	-1.67	0.0353	0.4845	NAD(P)H dehydrogenase, quinone 2	0	Rat	NA	-0.739848	0
Abi3bp	12.8	11.62	2.26	0.0354	0.4851	ABI family, member 3 (NESH) binding protein	0	Rat	NA	1.17632	0
Chek2	7.76	7.04	1.64	0.0355	0.4855	checkpoint kinase 2	0	Rat	NA	0.713696	0
Rhobtb1	7.49	6.62	1.82	0.0355	0.4855	Rho-related BTB domain containing 1	0	Rat	NA	0.863938	0
Timd2	6.1	6.82	-1.65	0.0356	0.4857	T-cell immunoglobulin and mucin domain containing 2	0	Rat	Liver	-0.722466	0
Herc1	11.31	10.6	1.64	0.0356	0.4857	HECT and RLD domain containing E3 ubiquitin protein ligase family member 1; PREDICTED: hect (homologous to the E6-AP (UBE3A) carboxyl terminus) domain and RCC1 (CHC1)-like domain (RLD) 1 (Herc1), mRNA.	0	Rat	NA	0.713696	0
Panx1	8.35	8.99	-1.56	0.0357	0.4858	Pannexin 1	0	Rat	NA	-0.641546	0
Fezf2	15.3	14.67	1.55	0.0357	0.4858	Fez family zinc finger 2	0	Rat	NA	0.632268	0
Acvr1	9.87	10.37	-1.42	0.0357	0.4858	activin A receptor, type I	0	Rat	NA	-0.505891	0
Plcb3	6.97	7.57	-1.52	0.0358	0.4864	phospholipase C, beta 3 (phosphatidylinositol-specific)	0	Rat	NA	-0.604071	0
Ar	12.88	11.64	2.37	0.0358	0.4864	androgen receptor	0	Rat	NA	1.24489	0
Olfr1428	5.27	4.76	1.42	0.0358	0.4864	olfactory receptor 325	0	Rat	NA	0.505891	0
Glb1l2	5.35	4.45	1.87	0.0359	0.4871	galactosidase, beta 1-like 2	0	Rat	NA	0.903038	0
Olfr640	4.25	4.87	-1.53	0.0359	0.4871	olfactory receptor 142	0	Rat	NA	-0.613532	0
Nsun4	8.16	9.13	-1.96	0.0359	0.4871	NOP2/Sun domain family, member 4 (Nsun4), mRNA; 5-methylcytosine rRNA methyltransferase NSUN4; Uncharacterized protein; FOUND IN mitochondrial large ribosomal subunit (ortholog) AND mitochondrion (ortholog) AND INTERACTS WITH diuron AND perfluorooctanoic acid AND 2 3 7 8-tetrachlorodibenzodioxine (ortholog); sperm head and tail associated protein-like	0	Rat	NA	-0.970854	0
Hoxb9	3.33	4.19	-1.82	0.0361	0.488	homeo box B9	0	Rat	NA	-0.863939	0
Accsl	3.86	4.5	-1.56	0.0361	0.4881	1-aminocyclopropane-1-carboxylate synthase homolog (Arabidopsis)(non-functional)-like	0	Rat	NA	-0.641546	0
Prrxl1	4.63	5.09	-1.37	0.0362	0.4881	dorsal root ganglia homeobox	0	Rat	NA	-0.454176	0
Melk	7.74	6.96	1.72	0.0362	0.4881	maternal embryonic leucine zipper kinase	0	Rat	NA	0.782409	0
Mtif3	6.46	5.91	1.46	0.0362	0.4881	mitochondrial translational initiation factor 3	0	Rat	NA	0.545968	0
Ppp1r1a	6.55	7.33	-1.71	0.0363	0.4881	protein phosphatase 1, regulatory (inhibitor) subunit 1A	0	Rat	NA	-0.773996	0
Itpka	4.17	3.57	1.51	0.0363	0.4881	inositol-trisphosphate 3-kinase A	0	Rat	NA	0.594549	0
H2-Ab1	16.78	16.19	1.5	0.0363	0.4881	RT1 class II, locus Bb	0	Rat	NA	0.584963	0
Pde6d	11.16	10.54	1.53	0.0363	0.4881	phosphodiesterase 6D, cGMP-specific, rod, delta	0	Rat	NA	0.613532	0
Gphb5	4.26	4.92	-1.58	0.0363	0.4881	glycoprotein hormone beta 5	0	Rat	NA	-0.659925	0
Cd52	7.85	7.13	1.65	0.0364	0.4881	CD52 molecule	0	Rat	NA	0.722466	0
Wfdc2	7.39	8.22	-1.78	0.0364	0.4881	WAP four-disulfide core domain 2	0	Rat	NA	-0.831877	0
Cers6	9.2	10.06	-1.82	0.0364	0.4881	ceramide synthase 6	0	Rat	NA	-0.863939	0
Bfar	9.55	10.15	-1.51	0.0364	0.4881	bifunctional apoptosis regulator; similar to RIKEN cDNA 3110001I22	0	Rat	NA	-0.594549	0
P3h4	10.58	9.77	1.75	0.0365	0.4887	prolyl 3-hydroxylase family member 4	0	Rat	NA	0.807355	0
Cd96	7.33	6.44	1.84	0.0365	0.4887	CD96 molecule	0	Rat	NA	0.879706	0
Tbl3	10.09	9.41	1.6	0.0365	0.4887	transducin (beta)-like 3	0	Rat	NA	0.678072	0
Klk12	5.12	4.16	1.96	0.0366	0.489	kallikrein related-peptidase 12	0	Rat	Esophagus	0.970854	0
Sval2	3.71	4.39	-1.6	0.0366	0.4891	seminal vesicle antigen-like 2	0	Rat	NA	-0.678072	0
Kank3	7.25	6.57	1.59	0.0366	0.4892	KN motif and ankyrin repeat domains 3	0	Rat	NA	0.669027	0
Olfr923	3.84	3.29	1.46	0.0367	0.4895	olfactory receptor 1266	0	Rat	NA	0.545968	0
Pctp	7.34	8.46	-2.17	0.0367	0.4895	phosphatidylcholine transfer protein	0	Rat	NA	-1.1177	0
Mobp	5.45	4.78	1.59	0.0368	0.4897	myelin-associated oligodendrocyte basic protein	0	Rat	Brain	0.669027	0
Dmap1	8.76	9.43	-1.59	0.0368	0.4897	DNA methyltransferase 1-associated protein 1	0	Rat	NA	-0.669027	0
Prdm5	5.94	5.01	1.91	0.0368	0.4897	PR domain containing 5	0	Rat	NA	0.933573	0
Sntg2	4.96	4.5	1.38	0.0368	0.4897	syntrophin, gamma 2	0	Rat	NA	0.464668	0
Nr4a3	8.37	8.96	-1.51	0.0369	0.4897	nuclear receptor subfamily 4, group A, member 3	0	Rat	NA	-0.594549	0
Fbxl4	7.65	6.98	1.59	0.0369	0.4897	F-box and leucine-rich repeat protein 4	0	Rat	NA	0.669027	0
Neto2	11.36	10.58	1.72	0.0369	0.4897	neuropilin (NRP) and tolloid (TLL)-like 2	0	Rat	NA	0.782409	0
Snx27	10.16	9.64	1.44	0.0369	0.4897	sorting nexin family member 27	0	Rat	NA	0.526069	0
Dctn1	9.1	8.45	1.57	0.037	0.4899	dynactin 1	0	Rat	NA	0.650765	0
Casr	7.73	6.61	2.16	0.0372	0.4917	calcium-sensing receptor	0	Rat	NA	1.11103	0
Mc2r	4.47	3.99	1.4	0.0372	0.4919	melanocortin 2 receptor (adrenocorticotropic hormone)	0	Rat	NA	0.485427	0
Szt2	6.02	6.52	-1.41	0.0373	0.492	seizure threshold 2 homolog (mouse)	0	Rat	NA	-0.495695	0
Clnk	7.53	6.81	1.65	0.0373	0.492	INVOLVED IN intracellular signal transduction (ortholog) AND transmembrane receptor protein tyrosine kinase signaling pathway (ortholog) AND INTERACTS WITH 2 3 7 8-tetrachlorodibenzodioxine (ortholog) AND potassium dichromate (ortholog) AND trimellitic anhydride (ortholog)	0	Rat	NA	0.722466	0
Cmklr1	7.03	6	2.04	0.0373	0.492	chemokine-like receptor 1	0	Rat	NA	1.02857	0
Adrb1	6.71	7.41	-1.62	0.0373	0.492	adrenoceptor beta 1	0	Rat	NA	-0.695994	0
Wbp2nl	3.18	3.96	-1.71	0.0373	0.492	WBP2 N-terminal like	0	Rat	NA	-0.773996	0
Pla2g4e	5.58	6.65	-2.11	0.0374	0.4924	phospholipase A2, group IVE	0	Rat	NA	-1.07724	0
Galnt7	6.46	5.78	1.61	0.0375	0.4927	polypeptide N-acetylgalactosaminyltransferase 7	0	Rat	NA	0.687061	0
Col6a6	6.16	7.1	-1.92	0.0375	0.4928	collagen, type VI, alpha 6	0	Rat	NA	-0.941106	0
Sfrp4	5.57	6.94	-2.58	0.0375	0.4928	secreted frizzled-related protein 4	0	Rat	NA	-1.36737	0
Ano7	4.57	5.38	-1.76	0.0376	0.4929	anoctamin 7	0	Rat	NA	-0.815575	0
Col19a1	8.07	7.25	1.76	0.0376	0.4932	collagen, type XIX, alpha 1	0	Rat	NA	0.815575	0
Rbm12b2	4.94	4.11	1.77	0.0377	0.4935	RNA-binding protein 12B-A-like; ENCODES a protein that exhibits poly(A) RNA binding (ortholog) AND INTERACTS WITH 2 3 7 8-tetrachlorodibenzodioxine AND ketamine AND 3 4-methylenedioxymethamphetamine (ortholog)	0	Rat	NA	0.823749	0
4930568D16Rik	4.63	3.76	1.83	0.0378	0.4938	glycoprotein, alpha-galactosyltransferase 1-like 1	0	Rat	NA	0.871844	0
Dph2	4.74	5.56	-1.77	0.0378	0.4938	DPH2 homolog	0	Rat	NA	-0.823749	0
Tk1	10.02	9.48	1.45	0.0378	0.4944	thymidine kinase 1, soluble	0	Rat	NA	0.536053	0
Acacb	7.94	7.28	1.58	0.0379	0.4945	acetyl-CoA carboxylase beta	0	Rat	NA	0.659925	0
Adam8	12.98	12.24	1.68	0.0379	0.4945	ADAM metallopeptidase domain 8	0	Rat	NA	0.748461	0
Zfp879	4.99	4.48	1.42	0.0379	0.4945	zinc finger protein 879	0	Rat	NA	0.505891	0
Acad11	8.74	7.7	2.06	0.038	0.4947	acyl-CoA dehydrogenase family, member 11	0	Rat	NA	1.04264	0
Naglu	6.63	6.06	1.48	0.038	0.4947	N-acetylglucosaminidase, alpha	0	Rat	NA	0.565597	0
Scgb3a1	6.38	6.95	-1.48	0.038	0.4949	secretoglobin, family 3A, member 1	0	Rat	NA	-0.565597	0
Akr1c19	8.39	6.8	3.02	0.038	0.4949	aldo-keto reductase family 1, member C19	0	Rat	NA	1.59455	0
Morn3	6.6	5.92	1.6	0.0381	0.4951	MORN repeat containing 3	0	Rat	NA	0.678072	0
Gja3	6.63	5.81	1.76	0.0381	0.4952	gap junction protein, alpha 3	0	Rat	NA	0.815575	0
Aph1b	8.93	9.37	-1.36	0.0381	0.4952	APH1B gamma secretase subunit	0	Rat	NA	-0.443607	0
Aph1c	8.93	9.37	-1.36	0.0381	0.4952	APH1B gamma secretase subunit	0	Rat	NA	-0.443607	0
Nrp2	12.46	11.91	1.46	0.0381	0.4952	neuropilin 2	0	Rat	NA	0.545968	0
Agmo	4.25	4.84	-1.5	0.0382	0.4954	alkylglycerol monooxygenase	0	Rat	NA	-0.584963	0
AU018091	3.87	4.59	-1.65	0.0383	0.4954	similar to solute carrier family 7 (cationic amino acid transporter, y+ system), member 3; expressed sequence AU018091; ENCODES a protein that exhibits amino acid transmembrane transporter activity (inferred) AND INVOLVED IN amino acid transmembrane transport (inferred) AND FOUND IN integral component of membrane (inferred) AND INTERACTS WITH hydroquinone O-beta-D-glucopyranoside (ortholog)	0	Rat	NA	-0.722466	0
Rras2	10.34	10.87	-1.45	0.0383	0.4954	related RAS viral (r-ras) oncogene homolog 2	0	Rat	NA	-0.536053	0
Pik3c2b	7.38	8.18	-1.74	0.0383	0.4954	phosphatidylinositol-4-phosphate 3-kinase, catalytic subunit type 2 beta	0	Rat	NA	-0.799087	0
Fam124a	5.1	4.49	1.53	0.0383	0.4954	family with sequence similarity 124 member A	0	Rat	NA	0.613532	0
Zp1	5.41	6.16	-1.68	0.0384	0.4954	zona pellucida glycoprotein 1 (sperm receptor)	0	Rat	NA	-0.748461	0
Dmrta1	6.96	6.38	1.5	0.0384	0.4954	DMRT-like family A1	0	Rat	NA	0.584963	0
Adra2b	5.43	6.03	-1.52	0.0384	0.4954	adrenoceptor alpha 2B	0	Rat	NA	-0.604071	0
Lsm8	11.51	10.71	1.74	0.0384	0.4954	LSM8 homolog, U6 small nuclear RNA associated	0	Rat	NA	0.799087	0
Trat1	7.04	5.89	2.23	0.0385	0.4954	T cell receptor associated transmembrane adaptor 1	0	Rat	NA	1.15704	0
Defb23	3.24	4.36	-2.16	0.0385	0.4954	defensin beta 23	0	Rat	NA	-1.11103	0
Blzf1	11.35	10.87	1.4	0.0385	0.4954	basic leucine zipper nuclear factor 1	0	Rat	NA	0.485427	0
Cyp4f39	6.07	6.91	-1.79	0.0385	0.4954	cytochrome P450, family 4, subfamily f, polypeptide 17	0	Rat	NA	-0.83996	0
Fam227a	5.46	6.47	-2.01	0.0386	0.4954	family with sequence similarity 227, member A	0	Rat	NA	-1.0072	0
Gp1ba	5.8	4.99	1.75	0.0386	0.4954	glycoprotein Ib (platelet), alpha polypeptide	0	Rat	NA	0.807355	0
Phactr3	5.22	4.3	1.89	0.0387	0.4954	phosphatase and actin regulator 3; ENCODES a protein that exhibits actin binding AND FOUND IN nuclear matrix (inferred) AND nucleus (inferred) AND INTERACTS WITH ketamine AND 8-bromo-3' 5'-cyclic AMP (ortholog) AND copper atom (ortholog)	0	Rat	Brain	0.918386	0
Fetub	13.34	12.78	1.47	0.0387	0.4954	fetuin B	0	Rat	Liver	0.555816	0
Klhl22	8.01	8.64	-1.55	0.0387	0.4954	kelch-like family member 22	0	Rat	NA	-0.632268	0
Ptafr	5.33	6.47	-2.2	0.0387	0.4954	platelet-activating factor receptor	0	Rat	NA	-1.1375	0
Gm525	3.46	4	-1.45	0.0387	0.4954	FOUND IN extracellular region (inferred)	0	Rat	NA	-0.536053	0
Ogfr	10.33	10.91	-1.49	0.0388	0.4959	opioid growth factor receptor	0	Rat	NA	-0.575312	1
Tbx5	3.98	4.73	-1.68	0.0388	0.4963	T-box 5	0	Rat	NA	-0.748461	0
Caly	3.91	4.86	-1.93	0.0389	0.4966	calcyon neuron-specific vesicular protein	0	Rat	Brain	-0.948601	0
Rogdi	8.86	8.4	1.37	0.0389	0.4966	rogdi homolog	0	Rat	NA	0.454176	0
Cyth3	9.9	9.21	1.62	0.0389	0.4966	cytohesin 3	0	Rat	NA	0.695994	0
Olfr624	3.85	3.32	1.45	0.039	0.4966	olfactory receptor 120	0	Rat	NA	0.536053	0
Uhmk1	8.04	7.39	1.56	0.039	0.4968	U2AF homology motif (UHM) kinase 1	0	Rat	NA	0.641546	0
Ang	7.15	6.67	1.39	0.039	0.4968	angiogenin, ribonuclease A family, member 2	0	Rat	NA	0.475085	0
Ang2	7.15	6.67	1.39	0.039	0.4968	angiogenin, ribonuclease A family, member 2	0	Rat	NA	0.475085	0
Ang4	7.15	6.67	1.39	0.039	0.4968	angiogenin, ribonuclease A family, member 2	0	Rat	NA	0.475085	0
Ang6	7.15	6.67	1.39	0.039	0.4968	angiogenin, ribonuclease A family, member 2	0	Rat	NA	0.475085	0
Tfap2c	8.04	7.05	1.99	0.0391	0.4971	transcription factor AP-2 gamma	0	Rat	NA	0.992768	0
Ptprm	7.84	8.46	-1.54	0.0391	0.4971	protein tyrosine phosphatase, receptor type, M	0	Rat	NA	-0.62293	0
Slc25a15	6.03	5.36	1.59	0.0392	0.4974	solute carrier family 25 (mitochondrial carrier; ornithine transporter) member 15	0	Rat	NA	0.669027	0
Tmem132e	6.84	5.93	1.87	0.0392	0.4974	transmembrane protein 132E	0	Rat	NA	0.903038	0
Jsrp1	5.89	5.4	1.4	0.0392	0.4974	junctional sarcoplasmic reticulum protein 1	0	Rat	Esophagus	0.485427	0
Jsrp1	5.89	5.4	1.4	0.0392	0.4974	junctional sarcoplasmic reticulum protein 1	0	Rat	Quadriceps	0.485427	0
Scube2	4.62	5.22	-1.51	0.0393	0.498	signal peptide, CUB domain, EGF-like 2	0	Rat	NA	-0.594549	0
Olfr133	3.79	3.26	1.44	0.0394	0.4981	olfactory receptor 1681	0	Rat	NA	0.526069	0
Olfr134	3.79	3.26	1.44	0.0394	0.4981	olfactory receptor 1681	0	Rat	NA	0.526069	0
Olfr135	3.79	3.26	1.44	0.0394	0.4981	olfactory receptor 1681	0	Rat	NA	0.526069	0
Nup93	11.16	10.8	1.29	0.0394	0.4981	nucleoporin 93	0	Rat	NA	0.367371	0
Ppcs	8.82	8.12	1.63	0.0394	0.4981	phosphopantothenoylcysteine synthetase	0	Rat	NA	0.704872	0
Rbbp5	10.77	11.63	-1.8	0.0394	0.4981	retinoblastoma binding protein 5	0	Rat	NA	-0.847997	0
Srprb	11.21	11.96	-1.67	0.0395	0.4988	transferrin; signal recognition particle receptor, B subunit	0	Rat	Brain	-0.739848	0
Srprb	11.21	11.96	-1.67	0.0395	0.4988	transferrin; signal recognition particle receptor, B subunit	0	Rat	Liver	-0.739848	0
Trf	11.21	11.96	-1.67	0.0395	0.4988	transferrin; signal recognition particle receptor, B subunit	0	Rat	Brain	-0.739848	0
Trf	11.21	11.96	-1.67	0.0395	0.4988	transferrin; signal recognition particle receptor, B subunit	0	Rat	Liver	-0.739848	0
Slc45a1	3.78	4.31	-1.45	0.0395	0.4988	solute carrier family 45, member 1	0	Rat	NA	-0.536053	0
Lrrc42	12.58	12.04	1.45	0.0395	0.4988	leucine rich repeat containing 42	0	Rat	NA	0.536053	0
Mpo	3.68	6.62	-7.72	0.0396	0.4992	myeloperoxidase	0	Rat	NA	-2.9486	0
Vgll3	8.61	7.88	1.66	0.0396	0.4993	vestigial-like family member 3	0	Rat	NA	0.731183	0
Trim31	5.13	6.08	-1.94	0.0397	0.4995	tripartite motif-containing 31	0	Rat	NA	-0.956057	0
Megf9	10.84	10.2	1.56	0.0399	0.5018	multiple EGF-like-domains 9	0	Rat	NA	0.641546	0
Gbp3	7.06	8.3	-2.36	0.0401	0.5041	guanylate binding protein 4	0	Rat	NA	-1.23879	1
Ctsz	10.21	10.85	-1.55	0.0402	0.5041	cathepsin Z	0	Rat	NA	-0.632268	0
Exosc4	5.79	4.94	1.8	0.0402	0.5041	exosome component 4	0	Rat	NA	0.847997	0
Kif21a	9.01	8.28	1.66	0.0402	0.5041	kinesin family member 21A	0	Rat	NA	0.731183	0
Col4a1	9.71	10.2	-1.41	0.0403	0.5045	collagen, type IV, alpha 1	0	Rat	NA	-0.495695	0
Stat2	9.95	10.33	-1.3	0.0403	0.5045	signal transducer and activator of transcription 2	0	Rat	NA	-0.378512	0
Cd83	12.85	11.53	2.49	0.0403	0.5047	CD83 molecule	0	Rat	NA	1.31615	0
Lipc	6.53	5.47	2.09	0.0405	0.5063	lipase, hepatic	0	Rat	Liver	1.0635	0
Zfp870	5.15	6.2	-2.07	0.0406	0.5063	zinc finger protein 870	0	Rat	NA	-1.04963	0
Plppr5	10.91	10.14	1.71	0.0406	0.5063	phospholipid phosphatase related 5	0	Rat	NA	0.773996	0
Elmod1	6.32	5.6	1.65	0.0406	0.5063	ELMO/CED-12 domain containing 1	0	Rat	Brain	0.722466	0
Chp2	4.44	5.05	-1.53	0.0406	0.5063	calcineurin-like EF hand protein 2	0	Rat	NA	-0.613532	0
Dagla	3.7	4.44	-1.66	0.0406	0.5063	diacylglycerol lipase, alpha	0	Rat	NA	-0.731183	0
Olfr1418	4.47	3.79	1.61	0.0408	0.5069	olfactory receptor 318	0	Rat	NA	0.687061	0
Olfr538	3.96	4.47	-1.43	0.0408	0.5073	olfactory receptor 305	0	Rat	NA	-0.516015	0
Olfr46	3.96	4.47	-1.43	0.0408	0.5073	olfactory receptor 305	0	Rat	NA	-0.516015	0
Mt4	9.24	8.12	2.18	0.0411	0.5096	metallothionein 4	0	Rat	Stomach	1.12433	0
Mt4	9.24	8.12	2.18	0.0411	0.5096	metallothionein 4	0	Rat	Esophagus	1.12433	0
Tac2	6.23	6.87	-1.55	0.0413	0.5113	tachykinin 3	0	Rat	NA	-0.632268	0
Mmp20	4.56	5.8	-2.36	0.0413	0.5113	matrix metallopeptidase 20	0	Rat	NA	-1.23879	0
Mrps9	8.64	7.84	1.73	0.0413	0.5113	mitochondrial ribosomal protein S9	0	Rat	NA	0.790772	0
Mcm3ap	7.9	8.32	-1.34	0.0414	0.5126	minichromosome maintenance complex component 3 associated protein	0	Rat	NA	-0.422233	0
Gm12253	5.94	7.65	-3.28	0.0415	0.5128	RoBo-1; INVOLVED IN bone remodeling AND FOUND IN extracellular region (inferred)	0	Rat	NA	-1.7137	0
Mob3c	5.47	6.71	-2.35	0.0416	0.5128	MOB kinase activator 3C	0	Rat	NA	-1.23266	0
Olfr507	4.55	3.82	1.66	0.0416	0.5128	olfactory receptor 272	0	Rat	NA	0.731183	0
Myh6	8.19	7.54	1.58	0.0416	0.5134	myosin, heavy chain 6, cardiac muscle, alpha; microRNA 208a	0	Rat	Heart	0.659925	0
Get4	10.61	10.08	1.44	0.0418	0.5134	golgi to ER traffic protein 4	0	Rat	NA	0.526069	0
Dab2	9.39	10.17	-1.71	0.0418	0.5134	disabled 2, mitogen-responsive phosphoprotein	0	Rat	Kidney	-0.773996	0
Slc45a3	3.49	4.08	-1.5	0.0418	0.5134	solute carrier family 45, member 3	0	Rat	NA	-0.584963	0
Shf	6.47	5.65	1.76	0.0419	0.5145	Src homology 2 domain containing F	0	Rat	NA	0.815575	0
Dnase2b	3.47	4.22	-1.69	0.042	0.5145	deoxyribonuclease II beta	0	Rat	NA	-0.757023	0
Synpo2	12.83	12.29	1.45	0.042	0.5145	synaptopodin 2	0	Rat	NA	0.536053	0
Sema6d	11.54	12.23	-1.61	0.042	0.5145	sema domain, transmembrane domain (TM), and cytoplasmic domain, (semaphorin) 6D	0	Rat	NA	-0.687061	0
Nkd1	7.32	6.59	1.65	0.0421	0.5149	naked cuticle homolog 1 (Drosophila)	0	Rat	NA	0.722466	0
Nup62	10.87	10.13	1.67	0.0422	0.5151	nucleoporin 62	0	Rat	NA	0.739848	0
Muc6	3.78	4.25	-1.39	0.0422	0.5151	mucin 6, gastric	0	Rat	NA	-0.475085	0
Alpk1	5.46	6.21	-1.68	0.0422	0.5154	alpha-kinase 1	0	Rat	NA	-0.748461	0
Plk1	10.39	9.68	1.64	0.0423	0.5158	polo-like kinase 1	0	Rat	NA	0.713696	0
Csdc2	5.47	4.92	1.47	0.0424	0.5165	cold shock domain containing C2, RNA binding	0	Rat	Brain	0.555816	0
C2cd2	10.94	10.51	1.35	0.0424	0.5165	C2 calcium-dependent domain containing 2	0	Rat	NA	0.432959	0
Tcf19	11.11	10.51	1.52	0.0425	0.5167	transcription factor 19	0	Rat	NA	0.604071	0
Olfm5	3.85	4.39	-1.46	0.0425	0.5171	similar to RIKEN cDNA E030002O03	0	Rat	NA	-0.545968	0
Bin1	14.32	13.5	1.77	0.0426	0.5175	bridging integrator 1	0	Rat	NA	0.823749	0
Nars2	7.95	7.47	1.39	0.0426	0.5175	asparaginyl-tRNA synthetase 2 (mitochondrial)(putative)	0	Rat	NA	0.475085	0
Olfr1013	4.46	3.99	1.38	0.0426	0.5178	olfactory receptor 456	0	Rat	NA	0.464668	0
Cntnap2	4.75	3.86	1.85	0.0427	0.5183	mKIAA0868 protein-like [Source:RGD Symbol;Acc:2321568]; ENCODES a protein that exhibits protease binding AND enzyme binding (ortholog) AND INVOLVED IN adult behavior (ortholog) AND cellular protein localization (ortholog) AND cerebral cortex development (ortholog) AND ASSOCIATED WITH Autistic Disorder (ortholog) AND Cortical Dysplasia-Focal Epilepsy Syndrome (ortholog) AND FOUND IN axolemma (orth…	0	Rat	NA	0.887525	0
Plch2	9.3	8.9	1.32	0.0428	0.5183	phospholipase C, eta 2	0	Rat	NA	0.400538	0
Gm5617	8.37	7.26	2.16	0.0428	0.5183	similar to hypothetical protein FLJ20010	0	Rat	NA	1.11103	0
Rabif	7.52	7	1.44	0.0428	0.5183	RAB interacting factor	0	Rat	NA	0.526069	0
Sstr4	4.02	4.66	-1.55	0.0429	0.5189	somatostatin receptor 4	0	Rat	NA	-0.632268	0
Commd5	6.18	6.94	-1.7	0.0429	0.5189	COMM domain containing 5 (Commd5), mRNA; INVOLVED IN cell cycle arrest AND FOUND IN nucleus (inferred) AND INTERACTS WITH ammonium chloride AND ketamine AND ochratoxin A	0	Rat	NA	-0.765535	0
Ccl28	3.5	4.41	-1.89	0.043	0.5194	chemokine (C-C motif) ligand 28	0	Rat	NA	-0.918386	0
Lyg1	7.12	7.6	-1.39	0.0431	0.5198	lysozyme G-like 1	0	Rat	NA	-0.475085	0
Wdpcp	8.3	7.7	1.52	0.0431	0.5198	WD repeat containing planar cell polarity effector	0	Rat	NA	0.604071	0
Lpar4	4.82	5.64	-1.76	0.0432	0.5198	lysophosphatidic acid receptor 4	0	Rat	NA	-0.815575	0
Polq	7.15	6.29	1.81	0.0432	0.5198	polymerase (DNA directed), theta	0	Rat	NA	0.85599	0
Msi2	12.67	13.12	-1.36	0.0432	0.5198	musashi RNA-binding protein 2 [Source:RGD Symbol;Acc:1560397]; Protein Msi2; ENCODES a protein that exhibits poly(A) RNA binding (ortholog) AND poly(U) RNA binding (ortholog) AND single-stranded RNA binding (ortholog) AND INVOLVED IN stem cell development (ortholog) AND PARTICIPATES IN mRNA decay pathway AND FOUND IN cytoplasm (ortholog) AND polysome (ortholog) AND INTERACTS WITH chloroprene AND …	0	Rat	NA	-0.443607	0
Serpinh1	14.16	14.81	-1.56	0.0432	0.5198	serpin peptidase inhibitor, clade H (heat shock protein 47), member 1, (collagen binding protein 1)	0	Rat	NA	-0.641546	0
Gucy2c	6.16	6.9	-1.67	0.0433	0.5205	guanylate cyclase 2C; guanylate cyclase 2C (Gucy2c), mRNA. NM_013170; ENCODES a protein that exhibits guanylate cyclase activity AND toxin binding AND INVOLVED IN cGMP biosynthetic process (ortholog) AND regulation of cell proliferation (ortholog) AND response to toxin (ortholog) AND PARTICIPATES IN purine metabolic pathway AND FOUND IN integral to membrane (inferred) AND intracellular (inferred)…	0	Rat	NA	-0.739848	0
Ptn	13.01	13.58	-1.48	0.0433	0.5205	pleiotrophin	0	Rat	NA	-0.565597	0
Camkv	3.87	4.76	-1.86	0.0434	0.5209	CaM kinase-like vesicle-associated	0	Rat	Brain	-0.895303	0
Man2b2	11.55	11.16	1.31	0.0435	0.5209	mannosidase, alpha, class 2B, member 2	0	Rat	NA	0.389567	0
Spns2	6.02	5.45	1.48	0.0435	0.5209	spinster homolog 2; spinster homolog 2 (Spns2), mRNA; ENCODES a protein that exhibits sphingolipid transporter activity (ortholog) AND INVOLVED IN B cell homeostasis (ortholog) AND bone development (ortholog) AND lipid transport (ortholog) AND FOUND IN integral component of membrane (inferred) AND INTERACTS WITH 2 3 7 8-tetrachlorodibenzodioxine (ortholog) AND aflatoxin B1 (ortholog) AND all-tran…	0	Rat	NA	0.565597	0
Insrr	5.13	5.85	-1.66	0.0435	0.5209	insulin receptor-related receptor	0	Rat	NA	-0.731183	0
Slc29a1	7.04	6.18	1.81	0.0435	0.5209	solute carrier family 29 (equilibrative nucleoside transporter), member 1	0	Rat	NA	0.85599	0
Psors1c2	8.91	7.93	1.97	0.0435	0.5209	psoriasis susceptibility 1 candidate 2 (human)	0	Rat	Esophagus	0.978196	0
Pdgfa	10.26	10.76	-1.41	0.0435	0.5209	platelet-derived growth factor alpha polypeptide	0	Rat	NA	-0.495695	0
Cps1	5.7	4.78	1.89	0.0436	0.5209	carbamoyl-phosphate synthetase 1	0	Rat	NA	0.918386	0
Spag6l	5.28	5.79	-1.42	0.0436	0.5209	sperm associated antigen 6-like	0	Rat	NA	-0.505891	0
Irx2	5.84	4.85	1.99	0.0436	0.5212	iroquois homeobox 2	0	Rat	NA	0.992768	0
Folr2	8.97	8.09	1.85	0.0436	0.5212	folate receptor 2 (fetal)	0	Rat	NA	0.887525	0
Srcin1	6.06	5.12	1.92	0.0437	0.5213	SRC kinase signaling inhibitor 1	0	Rat	NA	0.941106	0
Ferd3l	4.2	3.63	1.48	0.0437	0.5213	Fer3-like bHLH transcription factor	0	Rat	NA	0.565597	0
Trim11	7.72	7.21	1.43	0.0438	0.5213	tripartite motif-containing 11	0	Rat	NA	0.516015	0
Nfatc1	7.42	8.05	-1.55	0.0438	0.5213	nuclear factor of activated T-cells, cytoplasmic, calcineurin-dependent 1	0	Rat	NA	-0.632268	0
Rbm7	12.57	13.06	-1.41	0.0438	0.5213	RNA binding motif protein 7	0	Rat	NA	-0.495695	0
Rasl11b	5.41	6.29	-1.85	0.0439	0.5213	RAS-like family 11 member B; ENCODES a protein that exhibits GTP binding (inferred) AND INVOLVED IN GTP catabolic process (inferred) AND small GTPase mediated signal transduction (inferred) AND ASSOCIATED WITH Breast Neoplasms (ortholog) AND FOUND IN membrane (inferred) AND INTERACTS WITH 1 3-dinitrobenzene AND 2 3 7 8-tetrachlorodibenzodioxine AND 3 3' 4 4' 5-pentachlorobiphenyl; RAS-like family…	0	Rat	NA	-0.887525	0
Aasdh	7.74	7.13	1.53	0.0439	0.5213	aminoadipate-semialdehyde dehydrogenase	0	Rat	NA	0.613532	0
Hoxd13	3.31	4	-1.61	0.044	0.5213	homeo box D13	0	Rat	NA	-0.687061	0
Saxo1	4.77	5.37	-1.51	0.044	0.5213	stabilizer of axonemal microtubules 1	0	Rat	NA	-0.594549	0
Dnajc18	9.55	8.89	1.58	0.0441	0.522	DnaJ (Hsp40) homolog, subfamily C, member 18	0	Rat	NA	0.659925	0
Dusp15	5.4	4.83	1.49	0.0441	0.5222	dual specificity phosphatase 15	0	Rat	NA	0.575312	0
Jph2	5.71	6.6	-1.85	0.0442	0.5227	junctophilin 2	0	Rat	Heart	-0.887525	0
Jph2	5.71	6.6	-1.85	0.0442	0.5227	junctophilin 2	0	Rat	Quadriceps	-0.887525	0
Csgalnact2	8.17	8.77	-1.52	0.0442	0.5227	chondroitin sulfate N-acetylgalactosaminyltransferase 2	0	Rat	NA	-0.604071	0
Lsm3	10.92	10.49	1.34	0.0444	0.5232	LSM3 homolog, U6 small nuclear RNA and mRNA degradation associated	0	Rat	NA	0.422233	0
Trps1	9.66	8.99	1.59	0.0444	0.5232	trichorhinophalangeal syndrome I	0	Rat	NA	0.669027	0
Hmgxb4	8.61	8.18	1.35	0.0444	0.5232	HMG box domain containing 4	0	Rat	NA	0.432959	0
Ehbp1	9.49	8.51	1.97	0.0444	0.5232	EH domain binding protein 1	0	Rat	NA	0.978196	0
Ift88	8.33	8.89	-1.47	0.0445	0.5234	intraflagellar transport 88	0	Rat	NA	-0.555816	0
Slc2a8	5.85	6.34	-1.4	0.0445	0.5234	solute carrier family 2, (facilitated glucose transporter) member 8	0	Rat	NA	-0.485427	0
Fastkd2	10.53	9.94	1.5	0.0446	0.5239	FAST kinase domains 2	0	Rat	NA	0.584963	0
Gpn1	10.96	10.58	1.3	0.0447	0.5243	GPN-loop GTPase 1	0	Rat	NA	0.378512	0
Myh10	9.58	10.17	-1.51	0.0449	0.525	myosin, heavy chain 10, non-muscle	0	Rat	NA	-0.594549	0
Dip2a	5.76	6.74	-1.98	0.0449	0.525	disco-interacting protein 2 homolog A	0	Rat	NA	-0.9855	0
Hspa5	15.77	15.27	1.41	0.045	0.525	heat shock protein 5	0	Rat	NA	0.495695	0
Mrps10	10.33	9.33	2	0.045	0.525	mitochondrial ribosomal protein S10	0	Rat	NA	1	0
Palld	13.16	13.84	-1.6	0.045	0.525	Protein LOC100360205; palladin, cytoskeletal associated protein [Source:RGD Symbol;Acc:2322545]; ENCODES a protein that exhibits actin binding (inferred) AND INVOLVED IN cellular response to hypoxia AND neuron projection development AND positive regulation of podosome assembly AND ASSOCIATED WITH Brain Injuries AND Carcinoma Pancreatic Ductal (ortholog) AND Pancreatic Neoplasms (ortholog) AND FOU…	0	Rat	NA	-0.678072	0
Oxa1l	11.43	12.05	-1.53	0.045	0.5252	oxidase (cytochrome c) assembly 1-like	0	Rat	NA	-0.613532	0
Wdr76	7.26	6.55	1.63	0.0451	0.5252	WD repeat domain 76	0	Rat	NA	0.704872	0
Epm2a	5.33	6.69	-2.58	0.0451	0.5254	epilepsy, progressive myoclonus type 2A; ENCODES a protein that exhibits carbohydrate phosphatase activity (ortholog) AND protein serine/threonine phosphatase activity (ortholog) AND protein tyrosine phosphatase activity (ortholog) AND INVOLVED IN habituation (ortholog) AND nervous system development (ortholog) AND peptidyl-tyrosine dephosphorylation (ortholog) AND ASSOCIATED WITH Lafora Disease …	0	Rat	NA	-1.36737	0
Soga3	6.11	5.59	1.44	0.0452	0.5259	SOGA family member 3 [Source:RGD Symbol;Acc:1307525]	0	Rat	NA	0.526069	0
Ptdss2	9.46	9	1.38	0.0452	0.5259	phosphatidylserine synthase 2	0	Rat	NA	0.464668	0
Ncf1	7.39	7.93	-1.45	0.0452	0.526	neutrophil cytosolic factor 1	0	Rat	NA	-0.536053	0
Kcne1	3.58	3.05	1.44	0.0454	0.5268	uncharacterized LOC102548448; Chalmel, et. al. AceView Annotation Kcne1.bSep08 Testis-expressed Unannotated Transcripts (TUTs)	0	Rat	Pancreas	0.526069	0
Dmd	10.4	9.82	1.49	0.0454	0.5268	dystrophin	0	Rat	NA	0.575312	0
Il23a	11.65	10.5	2.22	0.0454	0.5268	Interleukin 23, alpha subunit p19	0	Rat	NA	1.15056	0
Dmkn	9.52	8.3	2.34	0.0454	0.5268	dermokine	0	Rat	Stomach	1.22651	0
Dmkn	9.52	8.3	2.34	0.0454	0.5268	dermokine	0	Rat	Esophagus	1.22651	0
Hsd17b3	5.21	6.37	-2.23	0.0456	0.5283	hydroxysteroid (17-beta) dehydrogenase 3	0	Rat	Stomach	-1.15704	0
Fam107b	10.08	9.63	1.37	0.0456	0.5283	family with sequence similarity 107, member B	0	Rat	NA	0.454176	0
Smco1	5	4.35	1.57	0.0456	0.5286	single-pass membrane protein with coiled-coil domains 1	0	Rat	NA	0.650765	0
Ficd	6.36	5.74	1.54	0.0457	0.5286	FIC domain containing	0	Rat	NA	0.62293	0
Usp11	11.74	11.3	1.35	0.0458	0.5299	ubiquitin specific peptidase 11	0	Rat	NA	0.432959	0
Loxl3	5.28	4.61	1.6	0.0458	0.5299	lysyl oxidase-like 3	0	Rat	NA	0.678072	0
Irf5	10.43	9.97	1.38	0.0459	0.5304	interferon regulatory factor 5	0	Rat	NA	0.464668	0
Olfr771	6.48	5.88	1.51	0.0459	0.5304	olfactory receptor 1845; olfactory receptor 908	0	Rat	NA	0.594549	0
Tmed8	6.68	6.01	1.58	0.046	0.5305	transmembrane p24 trafficking protein family member 8	0	Rat	NA	0.659925	0
Zfp516	7.67	8.73	-2.09	0.046	0.5305	zinc finger protein 516	0	Rat	NA	-1.0635	0
Taf8	3.99	4.43	-1.35	0.0462	0.5319	ENCODES a protein that exhibits protein heterodimerization activity (inferred) AND INVOLVED IN inner cell mass cell proliferation (inferred) AND maintenance of protein location in nucleus (inferred) AND positive regulation of transcription DNA-templated (inferred) AND FOUND IN perinuclear region of cytoplasm (inferred) AND transcription factor TFIID complex (inferred) AND INTERACTS WITH crocidoli…	0	Rat	NA	-0.432959	0
Arhgef3	12.03	11.57	1.37	0.0462	0.5319	Rho guanine nucleotide exchange factor (GEF) 3	0	Rat	NA	0.454176	0
Scn4b	8.06	7.14	1.9	0.0462	0.5319	sodium channel, voltage-gated, type IV, beta subunit	0	Rat	NA	0.925999	0
Slc25a48	7.2	8.02	-1.76	0.0463	0.5319	solute carrier family 25, member 48	0	Rat	NA	-0.815575	0
Olfr315	4.34	3.87	1.38	0.0463	0.5319	ENCODES a protein that exhibits olfactory receptor activity (inferred) AND INVOLVED IN detection of chemical stimulus involved in sensory perception of smell (inferred) AND G-protein coupled receptor signaling pathway (inferred) AND FOUND IN integral component of membrane (inferred) AND INTERACTS WITH indole-3-methanol AND N-acetyl-L-cysteine AND N-nitrosodiethylamine	0	Rat	NA	0.464668	0
Sptlc1	8.7	8.19	1.43	0.0464	0.5329	serine palmitoyltransferase, long chain base subunit 1	0	Rat	NA	0.516015	0
C1rl	4.66	5.51	-1.8	0.0464	0.5333	complement component 1, r subcomponent-like	0	Rat	NA	-0.847997	0
Slc38a6	7.88	6.54	2.54	0.0465	0.5334	solute carrier family 38, member 6	0	Rat	NA	1.34483	0
Lipm	7.04	5.86	2.26	0.0465	0.5334	lipase, family member M	0	Rat	NA	1.17632	0
Elp6	5.46	4.77	1.61	0.0465	0.5334	elongator acetyltransferase complex subunit 6	0	Rat	NA	0.687061	0
Zfp617	6.03	7.65	-3.06	0.0466	0.5335	zinc finger protein 844-like	0	Rat	NA	-1.61353	0
Mcm4	13.62	12.92	1.63	0.0466	0.5335	minichromosome maintenance complex component 4	0	Rat	NA	0.704872	0
Ocel1	8.5	7.85	1.57	0.0467	0.5335	occludin/ELL domain containing 1	0	Rat	NA	0.650765	0
Oog3	3.66	3.25	1.33	0.0467	0.5335	oogenesin 3	0	Rat	NA	0.411426	0
Oog2	3.66	3.25	1.33	0.0467	0.5335	oogenesin 3	0	Rat	NA	0.411426	0
Rnf114	12.25	12.9	-1.56	0.0467	0.5335	ring finger protein 114	0	Rat	NA	-0.641546	1
Galc	7.88	6.54	2.52	0.0468	0.5335	galactosylceramidase	0	Rat	NA	1.33342	0
Lyz2	12.02	12.98	-1.95	0.0468	0.5335	lysozyme 2	0	Rat	Duodenum	-0.963474	0
Lyz2	12.02	12.98	-1.95	0.0468	0.5335	lysozyme 2	0	Rat	Jejunum	-0.963474	0
Lyz2	12.02	12.98	-1.95	0.0468	0.5335	lysozyme 2	0	Rat	Ileum	-0.963474	0
Lyz1	12.02	12.98	-1.95	0.0468	0.5335	lysozyme 2	0	Rat	Duodenum	-0.963474	0
Lyz1	12.02	12.98	-1.95	0.0468	0.5335	lysozyme 2	0	Rat	Jejunum	-0.963474	0
Lyz1	12.02	12.98	-1.95	0.0468	0.5335	lysozyme 2	0	Rat	Ileum	-0.963474	0
Olfr221	4.23	3.23	2	0.0468	0.5335	olfactory receptor 1638	0	Rat	NA	1	0
Aacs	11.01	10.1	1.87	0.0468	0.5335	acetoacetyl-CoA synthetase	0	Rat	NA	0.903038	0
Tmem168	13.15	12.63	1.44	0.0469	0.5335	transmembrane protein 168	0	Rat	NA	0.526069	0
Gfod2	8.06	8.43	-1.29	0.0469	0.5335	glucose-fructose oxidoreductase domain containing 2	0	Rat	NA	-0.367371	0
Mutyh	7.95	7.3	1.57	0.0469	0.5339	mutY DNA glycosylase	0	Rat	NA	0.650765	0
Mgp	8.81	9.32	-1.42	0.047	0.5341	matrix Gla protein	0	Rat	NA	-0.505891	0
Hoxd9	4.3	5.22	-1.89	0.047	0.5341	homeo box D9	0	Rat	NA	-0.918386	0
Kcnh3	7.55	7.02	1.44	0.0471	0.535	potassium channel, voltage gated eag related subfamily H, member 3	0	Rat	NA	0.526069	0
Gpr35	6.32	6.54	-1.17	0.0472	0.5355	G protein-coupled receptor 35	0	Rat	NA	-0.226509	0
Lrp8	11.05	10.54	1.42	0.0472	0.5355	low density lipoprotein receptor-related protein 8, apolipoprotein e receptor	0	Rat	NA	0.505891	0
AU021092	7.35	8.35	-2.01	0.0472	0.5355	similar to MGC45438 protein	0	Rat	NA	-1.0072	0
Cxcl12	10.37	9.61	1.69	0.0473	0.5356	chemokine (C-X-C motif) ligand 12	0	Rat	NA	0.757023	0
4930578I06Rik	3.84	4.34	-1.42	0.0473	0.5356	similar to 4930578I06Rik protein	0	Rat	NA	-0.505891	0
Usp26	3.16	3.71	-1.47	0.0474	0.536	ubiquitin specific peptidase 26	0	Rat	NA	-0.555816	0
Mrc1	6.57	7.49	-1.89	0.0474	0.536	mannose receptor, C type 1	0	Rat	NA	-0.918386	0
Bpifb4	4.19	5.01	-1.76	0.0474	0.536	BPI fold containing family B, member 4	0	Rat	NA	-0.815575	0
Tmco5b	5.13	4.53	1.52	0.0475	0.536	transmembrane and coiled-coil domains 5B	0	Rat	NA	0.604071	0
Psd2	5.27	5.92	-1.58	0.0475	0.536	pleckstrin and Sec7 domain containing 2	0	Rat	NA	-0.659925	0
Prdx3	10.2	9.58	1.53	0.0475	0.536	peroxiredoxin 3	0	Rat	NA	0.613532	0
Fam120c	7.27	6.38	1.85	0.0475	0.536	Protein FAM120C; family with sequence similarity 120C; ENCODES a protein that exhibits poly(A) RNA binding (ortholog) AND INTERACTS WITH nickel dichloride AND 2-methylcholine (ortholog) AND 4 4'-diaminodiphenylmethane (ortholog)	0	Rat	NA	0.887525	0
Plppr2	5.15	5.98	-1.77	0.0476	0.5366	phospholipid phosphatase related 2	0	Rat	Brain	-0.823749	0
Olfr69	4.31	5.1	-1.73	0.0476	0.5366	olfactory receptor 126	0	Rat	NA	-0.790772	0
Olfr68	4.31	5.1	-1.73	0.0476	0.5366	olfactory receptor 126	0	Rat	NA	-0.790772	0
Utf1	8.54	7.5	2.06	0.0477	0.5366	undifferentiated embryonic cell transcription factor 1	0	Rat	NA	1.04264	0
Sftpb	3.29	3.92	-1.55	0.0477	0.537	surfactant protein B	0	Rat	NA	-0.632268	0
Ank	12.84	12.19	1.56	0.0477	0.537	ANKH inorganic pyrophosphate transport regulator	0	Rat	NA	0.641546	0
Agbl3	6.87	5.63	2.37	0.0478	0.537	ATP/GTP binding protein-like 3	0	Rat	NA	1.24489	0
Wipf3	8.1	8.66	-1.47	0.0479	0.5378	WAS/WASL interacting protein family, member 3	0	Rat	NA	-0.555816	0
Olfr789	5.1	4.46	1.56	0.0481	0.5396	olfactory receptor 1012	0	Rat	NA	0.641546	0
Lrrc46	5.94	5.22	1.65	0.0482	0.5398	leucine rich repeat containing 46	0	Rat	NA	0.722466	0
Adgre1	9.34	8.02	2.49	0.0482	0.5398	adhesion G protein-coupled receptor E1	0	Rat	NA	1.31615	0
Hpgd	11.05	11.66	-1.53	0.0482	0.5398	hydroxyprostaglandin dehydrogenase 15 (NAD)	0	Rat	NA	-0.613532	0
H2-T24	10.53	11.55	-2.02	0.0483	0.5402	RT1 class I, locus T24, gene 4; RT1 class I, locus T24, gene 3	0	Rat	NA	-1.01436	1
Fut11	8.12	7.69	1.34	0.0484	0.5409	fucosyltransferase 11 (alpha (1,3) fucosyltransferase)	0	Rat	NA	0.422233	0
Ksr2	5.6	4.82	1.72	0.0484	0.5409	kinase suppressor of ras 2	0	Rat	NA	0.782409	0
Mtr	8.29	9.11	-1.77	0.0484	0.5409	5-methyltetrahydrofolate-homocysteine methyltransferase	0	Rat	NA	-0.823749	0
Sez6	5.43	4.35	2.12	0.0485	0.5412	seizure related 6 homolog (mouse)	0	Rat	NA	1.08406	0
Lrg1	3.59	4.16	-1.48	0.0485	0.5412	leucine-rich alpha-2-glycoprotein 1	0	Rat	NA	-0.565597	0
Hbegf	10.61	11.7	-2.12	0.0485	0.5412	heparin-binding EGF-like growth factor	0	Rat	NA	-1.08406	0
Smim4	7.81	6.93	1.85	0.0486	0.5412	LOC361111 (Predicted), isoform CRA_a; Protein Snhg8; FOUND IN mitochondrion (ortholog) AND INTERACTS WITH paracetamol (ortholog) AND phenobarbital (ortholog) AND valproic acid (ortholog); small integral membrane protein 4; PREDICTED: small nucleolar RNA host gene (non-protein coding) 8 (Snhg8), mRNA.	0	Rat	NA	0.887525	0
1700006A11Rik	4.45	4.96	-1.42	0.0486	0.5412	hypothetical LOC295483	0	Rat	NA	-0.505891	0
Slc35d1	7.46	8.12	-1.58	0.0486	0.5412	solute carrier family 35 (UDP-GlcA/UDP-GalNAc transporter), member D1	0	Rat	NA	-0.659925	0
Il1b	10.17	11.25	-2.12	0.0487	0.5419	interleukin 1 beta	0	Rat	NA	-1.08406	0
Sgms2	11.66	11.03	1.56	0.0488	0.542	sphingomyelin synthase 2	0	Rat	NA	0.641546	0
Fbp1	7.91	6.94	1.97	0.0488	0.542	fructose-1,6-bisphosphatase 1	0	Rat	Liver	0.978196	0
Fbp1	7.91	6.94	1.97	0.0488	0.542	fructose-1,6-bisphosphatase 1	0	Rat	Kidney	0.978196	0
Ift122	8.16	7.49	1.58	0.0488	0.542	intraflagellar transport 122	0	Rat	NA	0.659925	0
Grap	11.73	10.25	2.79	0.0488	0.5422	GRB2-related adaptor protein	0	Rat	NA	1.48027	0
Thap3	6.96	6.54	1.33	0.0489	0.543	THAP domain containing, apoptosis associated protein 3	0	Rat	NA	0.411426	0
Sfrp2	5.16	4.43	1.66	0.049	0.5435	secreted frizzled-related protein 2	0	Rat	NA	0.731183	0
Cngb3	4.28	3.6	1.6	0.049	0.5435	cyclic nucleotide gated channel beta 3	0	Rat	NA	0.678072	0
Sprr2d	9.15	7.93	2.33	0.049	0.5435	small proline-rich protein 2H-like	0	Rat	NA	1.22033	0
Btbd17	4.25	4.6	-1.27	0.0491	0.5438	BTB (POZ) domain containing 17	0	Rat	NA	-0.344828	0
Lrrn1	9.48	8.72	1.69	0.0494	0.5458	leucine rich repeat neuronal 1; FOUND IN integral to membrane (inferred) AND INTERACTS WITH cocaine AND L-methionine (ortholog) AND acetohydrazide (ortholog)	0	Rat	NA	0.757023	0
Rmdn3	10.13	10.72	-1.51	0.0495	0.5463	regulator of microtubule dynamics 3	0	Rat	NA	-0.594549	0
Prss3	9.52	8.55	1.95	0.0495	0.5465	protease, serine, 2	0	Rat	NA	0.963474	0
Gm5771	9.52	8.55	1.95	0.0495	0.5465	protease, serine, 2	0	Rat	NA	0.963474	0
Prss1	9.52	8.55	1.95	0.0495	0.5465	protease, serine, 2	0	Rat	NA	0.963474	0
Mif	9.22	9.65	-1.35	0.0496	0.5466	macrophage migration inhibitory factor (glycosylation-inhibiting factor)	0	Rat	NA	-0.432959	0
Adamdec1	4.08	3.63	1.37	0.0496	0.5466	ADAM-like, decysin 1	0	Rat	NA	0.454176	0
Bap1	9.96	9.29	1.6	0.0496	0.5466	BRCA1 associated protein-1 (ubiquitin carboxy-terminal hydrolase)	0	Rat	NA	0.678072	0
Thbd	7.02	8.45	-2.69	0.0496	0.5466	thrombomodulin	0	Rat	NA	-1.42761	0
Stxbp6	13.45	12.74	1.63	0.0496	0.5466	syntaxin binding protein 6 (amisyn)	0	Rat	NA	0.704872	0
Olfr1490	5.33	4.73	1.52	0.0497	0.5467	olfactory receptor 372	0	Rat	NA	0.604071	0
Tbc1d7	8.87	8.19	1.6	0.0497	0.5469	TBC1 domain family, member 7	0	Rat	NA	0.678072	0
Nol4l	10.45	11.37	-1.89	0.0497	0.5469	nucleolar protein 4-like	0	Rat	NA	-0.918386	0
Gcsam	6.47	7.75	-2.43	0.0498	0.547	germinal center-associated, signaling and motility	0	Rat	NA	-1.28096	0
Trappc4	11.84	11.26	1.5	0.0498	0.547	trafficking protein particle complex 4	0	Rat	NA	0.584963	0
Fblim1	10.32	10.79	-1.38	0.0498	0.547	filamin binding LIM protein 1	0	Rat	NA	-0.464668	0
Miip	8.09	8.78	-1.61	0.0499	0.547	migration and invasion inhibitory protein (Miip), mRNA; migration and invasion inhibitory protein [Source:RGD Symbol;Acc:1587376]; invasion inhibitory protein 45, mRNA (cDNA clone MGC:93984 IMAGE:7115212), complete cds.; migration and invasion inhibitory protein; INTERACTS WITH furan AND benzene (ortholog) AND copper(2+) sulfate (ortholog); migration and invasion inhibitory protein (Miip), mRNA.	0	Rat	NA	-0.687061	0
Cxcr2	4.43	5.34	-1.88	0.0499	0.547	chemokine (C-X-C motif) receptor 2	0	Rat	NA	-0.910733	0
Cabp1	3.94	3.4	1.45	0.0499	0.547	calcium binding protein 1	0	Rat	Brain	0.536053	0
Pot1a	8.51	7.84	1.59	0.05	0.547	protection of telomeres 1	0	Rat	NA	0.669027	0
Kif22	7.46	6.84	1.54	0.05	0.547	kinesin family member 22; Kinesin-like protein KIF22; ENCODES a protein that exhibits ATP binding (inferred) AND DNA binding (inferred) AND microtubule binding (inferred) AND INVOLVED IN DNA repair (inferred) AND metabolic process (inferred) AND microtubule-based movement (inferred) AND FOUND IN chromatin (ortholog) AND cytoplasm (ortholog) AND focal adhesion (ortholog) AND INTERACTS WITH 3 3' 4 …	0	Rat	NA	0.62293	0
Krt4	8.04	9.13	-2.13	0.0501	0.547	keratin 4, type II	0	Rat	Esophagus	-1.09085	0
Alox12b	7.49	6.43	2.09	0.0501	0.547	arachidonate 12-lipoxygenase, 12R type	0	Rat	Esophagus	1.0635	0
Fam181b	10.38	10.84	-1.38	0.0501	0.547	family with sequence similarity 181, member B	0	Rat	NA	-0.464668	0
Lrrc57	9.96	9.37	1.5	0.0502	0.5471	leucine rich repeat containing 57	0	Rat	NA	0.584963	0
Ces2a	5.89	6.73	-1.79	0.0502	0.5471	carboxylesterase 2A [Source:RGD Symbol;Acc:708353]; ENCODES a protein that exhibits carboxylic ester hydrolase activity AND INVOLVED IN retinoid metabolic process (inferred) AND FOUND IN intracellular membrane-bounded organelle AND INTERACTS WITH (4-nitrophenyl)acetic acid (ortholog) AND 2-arachidonoylglycerol (ortholog) AND 3-methylcholanthrene (ortholog)	0	Rat	NA	-0.83996	0
Olfr820	5.48	4.98	1.42	0.0502	0.5471	ENCODES a protein that exhibits G-protein coupled receptor activity (inferred) AND olfactory receptor activity (inferred) AND INVOLVED IN detection of chemical stimulus involved in sensory perception of smell (inferred) AND G-protein coupled receptor signaling pathway (inferred) AND FOUND IN integral component of membrane (inferred) AND plasma membrane (inferred) AND INTERACTS WITH cadmium dichlo…	0	Rat	NA	0.505891	0
Adcy1	5.36	6.24	-1.84	0.0503	0.5473	adenylate cyclase 1 (brain)	0	Rat	Brain	-0.879706	0
Ifitm7	13.09	13.92	-1.78	0.0503	0.5473	interferon induced transmembrane protein 1	0	Rat	NA	-0.831877	0
Ifitm1	13.09	13.92	-1.78	0.0503	0.5473	interferon induced transmembrane protein 1	0	Rat	NA	-0.831877	0
Brinp1	8.74	8.27	1.38	0.0504	0.5473	bone morphogenetic protein/retinoic acid inducible neural-specific 1	0	Rat	Brain	0.464668	0
Nme7	11.75	11.15	1.52	0.0504	0.5473	NME/NM23 family member 7	0	Rat	NA	0.604071	0
Htr1f	3.57	3.11	1.38	0.0504	0.5473	5-hydroxytryptamine (serotonin) receptor 1F, G protein-coupled	0	Rat	NA	0.464668	0
Vmn2r28	4.39	3.75	1.55	0.0505	0.5473	vomeronasal 2 receptor, 30	0	Rat	NA	0.632268	0
Vmn2r30	4.39	3.75	1.55	0.0505	0.5473	vomeronasal 2 receptor, 30	0	Rat	NA	0.632268	0
Vmn2r31	4.39	3.75	1.55	0.0505	0.5473	vomeronasal 2 receptor, 30	0	Rat	NA	0.632268	0
Vmn2r32	4.39	3.75	1.55	0.0505	0.5473	vomeronasal 2 receptor, 30	0	Rat	NA	0.632268	0
Vmn2r34	4.39	3.75	1.55	0.0505	0.5473	vomeronasal 2 receptor, 30	0	Rat	NA	0.632268	0
Vmn2r42	4.39	3.75	1.55	0.0505	0.5473	vomeronasal 2 receptor, 30	0	Rat	NA	0.632268	0
Vmn2r43	4.39	3.75	1.55	0.0505	0.5473	vomeronasal 2 receptor, 30	0	Rat	NA	0.632268	0
Vmn2r39	4.39	3.75	1.55	0.0505	0.5473	vomeronasal 2 receptor, 30	0	Rat	NA	0.632268	0
Vmn2r37	4.39	3.75	1.55	0.0505	0.5473	vomeronasal 2 receptor, 30	0	Rat	NA	0.632268	0
Vmn2r48	4.39	3.75	1.55	0.0505	0.5473	vomeronasal 2 receptor, 30	0	Rat	NA	0.632268	0
Vmn2r50	4.39	3.75	1.55	0.0505	0.5473	vomeronasal 2 receptor, 30	0	Rat	NA	0.632268	0
Ednra	6.56	7.33	-1.7	0.0505	0.5473	endothelin receptor type A; ENCODES a protein that exhibits endothelin receptor activity AND INVOLVED IN aging AND cellular response to mechanical stimulus AND fibroblast proliferation AND PARTICIPATES IN endothelin signaling pathway AND inflammatory response pathway AND Rho/Rac/Cdc42 mediated signaling pathway AND ASSOCIATED WITH acute pancreas inflammation AND glomerulosclerosis AND heart left …	0	Rat	NA	-0.765535	0
Tle6	4.39	3.75	1.55	0.0505	0.5473	transducin-like enhancer of split 6 [Source:RGD Symbol;Acc:1561530]; Protein RGD1561530; INVOLVED IN regulation of transcription DNA-templated (inferred) AND FOUND IN cell cortex (ortholog) AND protein complex (ortholog) AND INTERACTS WITH 2 3 7 8-tetrachlorodibenzodioxine (ortholog) AND 4 4'-diaminodiphenylmethane (ortholog) AND all-trans-retinoic acid (ortholog); transducin-like enhancer of spl…	0	Rat	NA	0.632268	0
Ngb	5.03	5.73	-1.63	0.0506	0.5473	neuroglobin	0	Rat	NA	-0.704872	0
Asb15	7.42	8.17	-1.69	0.0506	0.5473	ankyrin repeat and SOCS box containing 15	0	Rat	NA	-0.757023	0
Hspb2	6.5	5.77	1.66	0.0506	0.5473	heat shock protein B2	0	Rat	NA	0.731183	0
Ablim3	7.33	6.52	1.76	0.0506	0.5473	actin binding LIM protein family, member 3	0	Rat	NA	0.815575	0
Arhgap44	7.81	8.45	-1.56	0.0506	0.5473	Rho GTPase activating protein 44	0	Rat	NA	-0.641546	0
Crabp1	9.58	10.74	-2.22	0.0507	0.5473	cellular retinoic acid binding protein 1	0	Rat	NA	-1.15056	0
Atp13a4	7.46	6.27	2.29	0.0507	0.5473	ATPase type 13A4	0	Rat	NA	1.19535	0
Mgl2	6.35	6.96	-1.53	0.0507	0.5473	C-type lectin domain family 10, member A	0	Rat	NA	-0.613532	0
Clec10a	6.35	6.96	-1.53	0.0507	0.5473	C-type lectin domain family 10, member A	0	Rat	NA	-0.613532	0
Tas2r118	4.71	3.61	2.14	0.0507	0.5473	taste receptor, type 2, member 118	0	Rat	NA	1.09761	0
Celf2	14.1	13.38	1.65	0.0507	0.5473	CUGBP, Elav-like family member 2	0	Rat	NA	0.722466	0
Paqr6	5.82	5.46	1.28	0.0508	0.5473	progestin and adipoQ receptor family member VI	0	Rat	NA	0.356144	0
Chrna2	4.13	5.22	-2.13	0.0508	0.5473	cholinergic receptor, nicotinic, alpha 2	0	Rat	NA	-1.09085	0
Gsg1l	6.46	7.04	-1.5	0.0509	0.548	Germ cell-specific gene 1-like protein; GSG1-like; INVOLVED IN regulation of alpha-amino-3-hydroxy-5-methyl-4-isoxazole propionate selective glutamate receptor activity AND FOUND IN asymmetric synapse (ortholog) AND INTERACTS WITH benzo[a]pyrene AND 3 4-methylenedioxymethamphetamine (ortholog) AND dibutyl phthalate (ortholog)	0	Rat	NA	-0.584963	0
Lcn9	4.37	4.98	-1.53	0.0509	0.548	lipocalin 9	0	Rat	NA	-0.613532	0
Arfgef3	7.95	6.61	2.55	0.0509	0.548	ARFGEF family member 3	0	Rat	NA	1.3505	0
Cdca7	8.54	7.92	1.54	0.051	0.5484	cell division cycle associated 7	0	Rat	NA	0.62293	0
Syt11	8.6	7.79	1.75	0.0512	0.5491	synaptotagmin XI	0	Rat	Brain	0.807355	0
Sugp2	6.73	6.12	1.52	0.0512	0.5491	SURP and G patch domain containing 2	0	Rat	NA	0.604071	0
Olfr1216	4.5	3.59	1.87	0.0512	0.5491	olfactory receptor 673	0	Rat	NA	0.903038	0
Olfr1218	4.5	3.59	1.87	0.0512	0.5491	olfactory receptor 673	0	Rat	NA	0.903038	0
Neurod6	3.88	3.32	1.48	0.0513	0.5496	neuronal differentiation 6	0	Rat	NA	0.565597	0
Samm50	9.99	9.54	1.37	0.0513	0.5496	SAMM50 sorting and assembly machinery component	0	Rat	NA	0.454176	0
Csgalnact1	8.51	8.1	1.33	0.0514	0.55	chondroitin sulfate N-acetylgalactosaminyltransferase 1	0	Rat	NA	0.411426	0
Clcn6	8.81	8.15	1.58	0.0514	0.55	chloride channel, voltage-sensitive 6	0	Rat	NA	0.659925	0
Oma1	7.26	6.77	1.41	0.0515	0.5503	OMA1 zinc metallopeptidase	0	Rat	NA	0.495695	0
Col3a1	7.31	8.37	-2.09	0.0517	0.5518	collagen, type III, alpha 1	0	Rat	NA	-1.0635	0
Sema6b	7.39	8.11	-1.64	0.0517	0.5518	sema domain, transmembrane domain (TM), and cytoplasmic domain, (semaphorin) 6B	0	Rat	NA	-0.713696	0
Scml4	5.25	5.85	-1.52	0.0517	0.5518	sex comb on midleg-like 4 (Drosophila)	0	Rat	NA	-0.604071	0
Irx6	4.82	4.2	1.53	0.0517	0.5518	iroquois homeobox 6	0	Rat	NA	0.613532	0
Galnt12	7.02	7.54	-1.44	0.0518	0.5518	polypeptide N-acetylgalactosaminyltransferase 12	0	Rat	NA	-0.526069	0
Slc6a20a	7.42	8.23	-1.75	0.0518	0.5518	solute carrier family 6 (proline IMINO transporter), member 20	0	Rat	NA	-0.807355	0
Mrgprd	4.02	4.42	-1.31	0.052	0.5533	MAS-related GPR, member D	0	Rat	NA	-0.389567	0
Mrgprb5	4.86	4.09	1.7	0.052	0.5533	MAS-related G protein-coupled receptor, member B5; ENCODES a protein that exhibits G-protein coupled receptor activity (inferred) AND INVOLVED IN G-protein coupled receptor signaling pathway (inferred) AND FOUND IN integral component of membrane (inferred) AND INTERACTS WITH fonofos (ortholog) AND methotrexate (ortholog) AND parathion (ortholog)	0	Rat	NA	0.765535	0
Mrgprb4	4.86	4.09	1.7	0.052	0.5533	MAS-related G protein-coupled receptor, member B5; ENCODES a protein that exhibits G-protein coupled receptor activity (inferred) AND INVOLVED IN G-protein coupled receptor signaling pathway (inferred) AND FOUND IN integral component of membrane (inferred) AND INTERACTS WITH fonofos (ortholog) AND methotrexate (ortholog) AND parathion (ortholog)	0	Rat	NA	0.765535	0
Oprm1	2.99	3.17	-1.13	0.052	0.5537	opioid receptor, mu 1	0	Rat	NA	-0.176323	0
Slc25a23	7.85	7.11	1.67	0.0521	0.5546	solute carrier family 25 (mitochondrial carrier; phosphate carrier), member 23	0	Rat	NA	0.739848	0
Gabbr2	5.29	5.77	-1.4	0.0522	0.5548	gamma-aminobutyric acid (GABA) B receptor 2	0	Rat	Brain	-0.485427	0
Anapc15-ps	13.2	12.68	1.44	0.0522	0.5549	anaphase promoting complex subunit 15	0	Rat	NA	0.526069	0
Anapc15	13.2	12.68	1.44	0.0522	0.5549	anaphase promoting complex subunit 15	0	Rat	NA	0.526069	0
Klk13	6.93	6.26	1.59	0.0523	0.5551	kallikrein related-peptidase 13	0	Rat	Esophagus	0.669027	0
Gng8	5.32	5.83	-1.43	0.0523	0.5551	guanine nucleotide binding protein (G protein), gamma 8	0	Rat	NA	-0.516015	0
Fndc1	6.32	5.39	1.91	0.0523	0.5551	fibronectin type III domain containing 1	0	Rat	NA	0.933573	0
Prim1	15.55	14.8	1.68	0.0524	0.5551	primase, DNA, polypeptide 1	0	Rat	NA	0.748461	0
Tmed1	8.29	7.68	1.53	0.0525	0.5551	transmembrane p24 trafficking protein 1	0	Rat	NA	0.613532	0
Olfr167	4.77	4.26	1.42	0.0525	0.5551	olfactory receptor 1568	0	Rat	NA	0.505891	0
Kcnip3	14.54	13.99	1.46	0.0525	0.5551	Kv channel interacting protein 3, calsenilin	0	Rat	NA	0.545968	0
Grid2ip	3.58	4.2	-1.54	0.0526	0.5551	glutamate receptor, ionotropic, delta 2 (Grid2) interacting protein	0	Rat	NA	-0.62293	0
Accs	7.22	6.4	1.76	0.0526	0.5551	1-aminocyclopropane-1-carboxylate synthase homolog (Arabidopsis)(non-functional)	0	Rat	NA	0.815575	0
Olfr25	5.52	5.09	1.35	0.0527	0.5551	ENCODES a protein that exhibits G-protein coupled receptor activity (inferred) AND olfactory receptor activity (inferred) AND INVOLVED IN detection of chemical stimulus involved in sensory perception of smell (inferred) AND G-protein coupled receptor signaling pathway (inferred) AND FOUND IN integral component of membrane (inferred) AND plasma membrane (inferred); olfactory receptor 1228	0	Rat	NA	0.432959	0
Eqtn	7.47	6.26	2.3	0.0527	0.5551	equatorin, sperm acrosome associated	0	Rat	NA	1.20163	0
Nol4	4.68	4	1.61	0.0527	0.5551	nucleolar protein 4	0	Rat	NA	0.687061	0
Nup210	7.48	6.31	2.25	0.0527	0.5551	nucleoporin 210	0	Rat	NA	1.16993	0
Vmn1r85	3.6	5.31	-3.26	0.053	0.5571	vomeronasal 1 receptor 61	0	Rat	NA	-1.70487	0
Stx12	7.66	8.21	-1.46	0.053	0.5571	syntaxin 12	0	Rat	NA	-0.545968	0
Cdk1	10.9	10	1.86	0.0531	0.5571	cyclin-dependent kinase 1	0	Rat	NA	0.895303	0
Apol7a	7.54	8.79	-2.38	0.0531	0.5571	similar to apolipoprotein L2; apolipoprotein L-II (RGD1309808), mRNA; apolipoprotein L3-like [Source:RGD Symbol;Acc:6496055]; apolipoprotein L3-like; similar to apolipoprotein L2; apolipoprotein L-II	0	Rat	NA	-1.25096	0
Apol7b	7.54	8.79	-2.38	0.0531	0.5571	similar to apolipoprotein L2; apolipoprotein L-II (RGD1309808), mRNA; apolipoprotein L3-like [Source:RGD Symbol;Acc:6496055]; apolipoprotein L3-like; similar to apolipoprotein L2; apolipoprotein L-II	0	Rat	NA	-1.25096	0
Apol7c	7.54	8.79	-2.38	0.0531	0.5571	similar to apolipoprotein L2; apolipoprotein L-II (RGD1309808), mRNA; apolipoprotein L3-like [Source:RGD Symbol;Acc:6496055]; apolipoprotein L3-like; similar to apolipoprotein L2; apolipoprotein L-II	0	Rat	NA	-1.25096	0
Apol7e	7.54	8.79	-2.38	0.0531	0.5571	similar to apolipoprotein L2; apolipoprotein L-II (RGD1309808), mRNA; apolipoprotein L3-like [Source:RGD Symbol;Acc:6496055]; apolipoprotein L3-like; similar to apolipoprotein L2; apolipoprotein L-II	0	Rat	NA	-1.25096	0
Gnal	8.21	8.71	-1.41	0.0531	0.5571	guanine nucleotide binding protein, alpha activating activity polypeptide, olfactory type	0	Rat	NA	-0.495695	0
Cdo1	8.28	8.77	-1.4	0.0531	0.5572	cysteine dioxygenase type 1	0	Rat	Liver	-0.485427	0
Cdkn3	10.37	11.08	-1.63	0.0532	0.5572	cyclin-dependent kinase inhibitor 3	0	Rat	NA	-0.704872	0
Myh3	5.45	6	-1.46	0.0533	0.5585	myosin, heavy chain 3, skeletal muscle, embryonic	0	Rat	NA	-0.545968	0
Slc4a7	7.61	8.45	-1.79	0.0533	0.5585	solute carrier family 4, sodium bicarbonate cotransporter, member 7	0	Rat	Duodenum	-0.83996	0
Slc4a7	7.61	8.45	-1.79	0.0533	0.5585	solute carrier family 4, sodium bicarbonate cotransporter, member 7	0	Rat	Jejunum	-0.83996	0
Uggt2	6.97	8.28	-2.47	0.0534	0.5588	UDP-glucose glycoprotein glucosyltransferase 2; INTERACTS WITH choline (ortholog) AND cyclosporin A (ortholog) AND folic acid (ortholog); Uncharacterized protein [Source:UniProtKB/TrEMBL;Acc:D3Z8C0]	0	Rat	NA	-1.30451	0
Srek1ip1	9.72	9.25	1.38	0.0535	0.5595	SREK1-interacting protein 1	0	Rat	NA	0.464668	0
E2f1	7.08	6.56	1.44	0.0535	0.5595	E2F transcription factor 1	0	Rat	NA	0.526069	0
Drd2	4.82	5.62	-1.73	0.0535	0.5596	dopamine receptor D2	0	Rat	NA	-0.790772	0
Pkmyt1	7.74	7.05	1.62	0.0536	0.5598	protein kinase, membrane associated tyrosine/threonine 1	0	Rat	NA	0.695994	0
Gm11127	9.23	9.83	-1.52	0.0536	0.5598	RT1 class Ib, locus O1	0	Rat	NA	-0.604071	0
Gm7030	9.23	9.83	-1.52	0.0536	0.5598	RT1 class Ib, locus O1	0	Rat	NA	-0.604071	0
Ppp1r27	8.44	7.19	2.38	0.0536	0.5598	protein phosphatase 1, regulatory subunit 27	0	Rat	Esophagus	1.25096	0
Ppp1r27	8.44	7.19	2.38	0.0536	0.5598	protein phosphatase 1, regulatory subunit 27	0	Rat	Quadriceps	1.25096	0
Cryl1	12.96	12.3	1.58	0.0538	0.5605	crystallin, lambda 1	0	Rat	Kidney	0.659925	0
Ccdc73	5.69	4.98	1.64	0.0538	0.5605	coiled-coil domain containing 73	0	Rat	NA	0.713696	0
Tcirg1	10.76	11.13	-1.29	0.0539	0.5608	T-cell, immune regulator 1, ATPase, H+ transporting, lysosomal V0 subunit A3	0	Rat	NA	-0.367371	0
Tmem63c	5.69	6.66	-1.95	0.0539	0.5608	transmembrane protein 63c	0	Rat	NA	-0.963474	0
Gm973	5.96	5.55	1.33	0.0539	0.5608	similar to KIAA2012 protein [Source:RGD Symbol;Acc:1562029]; similar to KIAA2012 protein; Uncharacterized protein [Source:UniProtKB/TrEMBL;Acc:D3ZB16]	0	Rat	NA	0.411426	0
Spock1	4.29	5.04	-1.68	0.0539	0.5608	sparc/osteonectin, cwcv and kazal-like domains proteoglycan (testican) 1	0	Rat	Brain	-0.748461	0
Olfr509	5.13	4.51	1.54	0.0539	0.5608	olfactory receptor 1875	0	Rat	NA	0.62293	0
Olfr747	5.02	4.37	1.57	0.054	0.5612	olfactory receptor 1633; olfactory receptor 1635	0	Rat	NA	0.650765	0
Olfr749	5.02	4.37	1.57	0.054	0.5612	olfactory receptor 1633; olfactory receptor 1635	0	Rat	NA	0.650765	0
Spock2	11.79	10.98	1.75	0.0541	0.5612	sparc/osteonectin, cwcv and kazal-like domains proteoglycan (testican) 2	0	Rat	Brain	0.807355	0
Cfap206	3.04	3.41	-1.29	0.0541	0.5612	cilia and flagella associated protein 206	0	Rat	NA	-0.367371	0
Mov10	10.46	10.98	-1.44	0.0541	0.5613	Mov10 RISC complex RNA helicase	0	Rat	NA	-0.526069	1
Ccr8	4.6	5.12	-1.43	0.0542	0.5618	chemokine (C-C motif) receptor 8	0	Rat	NA	-0.516015	0
Cercam	6.12	6.67	-1.47	0.0542	0.5618	cerebral endothelial cell adhesion molecule	0	Rat	NA	-0.555816	0
Clca2	12.94	11.91	2.05	0.0542	0.5618	chloride channel calcium activated 2	0	Rat	NA	1.03562	0
Cryga	5.16	5.84	-1.6	0.0543	0.5621	crystallin, gamma A; ENCODES a protein that exhibits structural constituent of eye lens (inferred) AND INVOLVED IN lens development in camera-type eye AND eye development (ortholog) AND INTERACTS WITH ammonium chloride AND indole-3-methanol AND N-acetyl-L-cysteine; uncharacterized LOC100911626	0	Rat	NA	-0.678072	0
Otor	5.37	5.9	-1.44	0.0544	0.5624	otoraplin	0	Rat	NA	-0.526069	0
Npy4r	4	4.54	-1.46	0.0544	0.5624	neuropeptide Y receptor Y4	0	Rat	NA	-0.545968	0
Kcnk6	11.17	10.37	1.74	0.0545	0.5624	potassium channel, two pore domain subfamily K, member 6	0	Rat	NA	0.799087	0
Cyb561a3	9.98	8.59	2.63	0.0545	0.5624	cytochrome b561 family, member A3	0	Rat	NA	1.39506	0
Zpbp	7.43	6.72	1.64	0.0546	0.5624	zona pellucida binding protein; INVOLVED IN acrosome assembly (ortholog) AND binding of sperm to zona pellucida (ortholog) AND FOUND IN acrosomal vesicle (ortholog) AND cell body (ortholog) AND nucleus (ortholog) AND INTERACTS WITH arsenite(3-) (ortholog) AND choline (ortholog) AND dioxygen (ortholog); zona pellucida binding protein (Zpbp), mRNA.	0	Rat	NA	0.713696	0
St3gal4	8.69	8.21	1.4	0.0546	0.5624	decapping enzyme, scavenger	0	Rat	NA	0.485427	0
Bricd5	5.98	5.2	1.71	0.0546	0.5624	BRICHOS domain containing 5	0	Rat	NA	0.773996	0
4930590J08Rik	5.46	5.06	1.32	0.0547	0.5625	similar to chromosome 3 open reading frame 20	0	Rat	NA	0.400538	0
Echs1	10.1	9.66	1.36	0.0547	0.5625	enoyl CoA hydratase, short chain, 1, mitochondrial	0	Rat	NA	0.443607	0
Olfr53	3.62	3.13	1.41	0.0547	0.5625	olfactory receptor 312	0	Rat	NA	0.495695	0
Olfr539	3.62	3.13	1.41	0.0547	0.5625	olfactory receptor 312	0	Rat	NA	0.495695	0
Olfr45	3.62	3.13	1.41	0.0547	0.5625	olfactory receptor 312	0	Rat	NA	0.495695	0
Ptprv	11.66	10.94	1.65	0.0547	0.5625	protein tyrosine phosphatase, receptor type, V	0	Rat	NA	0.722466	0
Rab11fip4	9.63	9.25	1.31	0.0548	0.5628	RAB11 family interacting protein 4 (class II)	0	Rat	NA	0.389567	0
Serinc5	10.51	9.83	1.6	0.0548	0.5628	serine incorporator 5	0	Rat	NA	0.678072	0
Tril	5.04	6.02	-1.98	0.0548	0.5628	TLR4 interactor with leucine-rich repeats	0	Rat	NA	-0.9855	0
Pofut2	10.68	9.75	1.91	0.0549	0.5628	protein O-fucosyltransferase 2	0	Rat	NA	0.933573	0
Rexo4	10.15	9.64	1.42	0.0549	0.563	REX4 homolog, 3-5 exonuclease	0	Rat	NA	0.505891	0
Tmem247	3.91	3.4	1.43	0.055	0.563	transmembrane protein 247	0	Rat	NA	0.516015	0
Zglp1	5.25	4.64	1.53	0.055	0.563	zinc finger, GATA-like protein 1 [Source:RGD Symbol;Acc:2322460]; ENCODES a protein that exhibits sequence-specific DNA binding (inferred) AND sequence-specific DNA binding transcription factor activity (inferred) AND zinc ion binding (inferred) AND INVOLVED IN negative regulation of transcription from RNA polymerase II promoter (ortholog) AND oocyte development (ortholog) AND spermatogenesis (or…	0	Rat	NA	0.613532	0
Fsd2	5.24	5.08	1.11	0.0551	0.5632	fibronectin type III and SPRY domain containing 2	0	Rat	NA	0.15056	0
Necab2	4.24	3.73	1.42	0.0551	0.5632	N-terminal EF-hand calcium binding protein 2	0	Rat	NA	0.505891	0
Nr1d1	11	10.13	1.82	0.0552	0.5632	nuclear receptor subfamily 1, group D, member 1	0	Rat	NA	0.863938	0
Prim2	10.28	9.56	1.64	0.0552	0.5632	primase, DNA, polypeptide 2	0	Rat	NA	0.713696	0
Kctd4	7.54	6.96	1.49	0.0552	0.5632	potassium channel tetramerization domain containing 4	0	Rat	NA	0.575312	0
Cdk18	6.48	5.89	1.51	0.0552	0.5632	cyclin-dependent kinase 18	0	Rat	NA	0.594549	0
Olfr1509	3.53	2.93	1.52	0.0552	0.5632	olfactory receptor 1643	0	Rat	NA	0.604071	0
Spsb1	5.09	5.54	-1.36	0.0552	0.5632	uncharacterized LOC102548614; Chalmel, et. al. AceView Annotation Spsb1.aSep08 Testis-expressed Unannotated Transcripts (TUTs)	0	Rat	NA	-0.443607	0
Parp11	8.91	9.34	-1.35	0.0553	0.5636	Protein Parp11; ENCODES a protein that exhibits NAD+ ADP-ribosyltransferase activity (inferred) AND INTERACTS WITH L-methionine (ortholog) AND choline (ortholog) AND copper(2+) sulfate (ortholog); PREDICTED: poly (ADP-ribose) polymerase family, member 11 (Parp11), mRNA.	0	Rat	NA	-0.432959	0
4930579G24Rik	8.72	8.18	1.46	0.0553	0.5636	RGD1560010	0	Rat	NA	0.545968	0
Zfp707	10.48	9.95	1.44	0.0554	0.5636	zinc finger protein 707	0	Rat	NA	0.526069	0
[truncated: 16,690 more rows]

## Sheet: Mouse A (Giraud et al)
SYMBOL	KO.log2EXP	HET.log2EXP	FC	P.VAL	FDR	DESCRIPTION	DE	Dataset	Tissue	Log2FC	ISG
Gatm	5.57	9.33	-13.54	6.12e-13	1.77e-08	glycine amidinotransferase (L-arginine:glycine amidinotransferase)	-1	Mouse A	Pancreas	-3.75916	0
Gatm	5.57	9.33	-13.54	6.12e-13	1.77e-08	glycine amidinotransferase (L-arginine:glycine amidinotransferase)	-1	Mouse A	Kidney	-3.75916	0
Nts	4.49	8.25	-13.56	5.61e-12	5.41e-08	neurotensin	-1	Mouse A	NA	-3.76129	0
Gpr50	5.2	8.84	-12.46	1.38e-11	6.15e-08	G-protein-coupled receptor 50	-1	Mouse A	NA	-3.63923	0
Oas1e	4.44	7.4	-7.81	1.39e-11	6.15e-08	2-5 oligoadenylate synthetase 1E	-1	Mouse A	NA	-2.96532	1
Pyy	6.74	9.31	-5.95	1.69e-11	6.15e-08	peptide YY	-1	Mouse A	NA	-2.57289	0
Mup7	3.98	8.65	-25.51	1.86e-11	6.15e-08	major urinary protein 7; major urinary protein 1	-1	Mouse A	Liver	-4.67299	0
Mup1	3.98	8.65	-25.51	1.86e-11	6.15e-08	major urinary protein 7; major urinary protein 1	-1	Mouse A	Liver	-4.67299	0
Mup19	3.85	8.27	-21.35	1.91e-11	6.15e-08	major urinary protein 19; major urinary protein 18; major urinary protein 14; major urinary protein 17; major urinary protein 13; major urinary protein, pseudogene 17; major urinary protein 11; major urinary protein 9	-1	Mouse A	NA	-4.41616	0
Mup18	3.85	8.27	-21.35	1.91e-11	6.15e-08	major urinary protein 19; major urinary protein 18; major urinary protein 14; major urinary protein 17; major urinary protein 13; major urinary protein, pseudogene 17; major urinary protein 11; major urinary protein 9	-1	Mouse A	NA	-4.41616	0
Mup14	3.85	8.27	-21.35	1.91e-11	6.15e-08	major urinary protein 19; major urinary protein 18; major urinary protein 14; major urinary protein 17; major urinary protein 13; major urinary protein, pseudogene 17; major urinary protein 11; major urinary protein 9	-1	Mouse A	Liver	-4.41616	0
Mup17	3.85	8.27	-21.35	1.91e-11	6.15e-08	major urinary protein 19; major urinary protein 18; major urinary protein 14; major urinary protein 17; major urinary protein 13; major urinary protein, pseudogene 17; major urinary protein 11; major urinary protein 9	-1	Mouse A	Liver	-4.41616	0
Mup13	3.85	8.27	-21.35	1.91e-11	6.15e-08	major urinary protein 19; major urinary protein 18; major urinary protein 14; major urinary protein 17; major urinary protein 13; major urinary protein, pseudogene 17; major urinary protein 11; major urinary protein 9	-1	Mouse A	NA	-4.41616	0
Mup-ps17	3.85	8.27	-21.35	1.91e-11	6.15e-08	major urinary protein 19; major urinary protein 18; major urinary protein 14; major urinary protein 17; major urinary protein 13; major urinary protein, pseudogene 17; major urinary protein 11; major urinary protein 9	-1	Mouse A	NA	-4.41616	0
Mup11	3.85	8.27	-21.35	1.91e-11	6.15e-08	major urinary protein 19; major urinary protein 18; major urinary protein 14; major urinary protein 17; major urinary protein 13; major urinary protein, pseudogene 17; major urinary protein 11; major urinary protein 9	-1	Mouse A	Liver	-4.41616	0
Mup9	3.85	8.27	-21.35	1.91e-11	6.15e-08	major urinary protein 19; major urinary protein 18; major urinary protein 14; major urinary protein 17; major urinary protein 13; major urinary protein, pseudogene 17; major urinary protein 11; major urinary protein 9	-1	Mouse A	NA	-4.41616	0
Mup16	4.05	8.24	-18.22	2.65e-11	7.68e-08	major urinary protein 16; major urinary protein 11; major urinary protein 9	-1	Mouse A	Liver	-4.18745	0
Mup11	4.05	8.24	-18.22	2.65e-11	7.68e-08	major urinary protein 16; major urinary protein 11; major urinary protein 9	-1	Mouse A	Liver	-4.18745	0
Mup9	4.05	8.24	-18.22	2.65e-11	7.68e-08	major urinary protein 16; major urinary protein 11; major urinary protein 9	-1	Mouse A	NA	-4.18745	0
Cyp1a2	4.65	7.9	-9.56	3.17e-11	7.72e-08	cytochrome P450, family 1, subfamily a, polypeptide 2	-1	Mouse A	Liver	-3.25701	0
Mup8	3.82	8.48	-25.31	3.2e-11	7.72e-08	major urinary protein 8; major urinary protein 1	-1	Mouse A	NA	-4.66164	0
Mup1	3.82	8.48	-25.31	3.2e-11	7.72e-08	major urinary protein 8; major urinary protein 1	-1	Mouse A	Liver	-4.66164	0
Fgg	5.19	7.68	-5.61	4.02e-11	8.23e-08	fibrinogen gamma chain	-1	Mouse A	Liver	-2.488	0
Mup10	3.94	8.39	-21.78	4.34e-11	8.23e-08	major urinary protein 10; major urinary protein 13; major urinary protein 8; major urinary protein 11; major urinary protein 2; major urinary protein 1; major urinary protein 9	-1	Mouse A	Liver	-4.44493	0
Mup13	3.94	8.39	-21.78	4.34e-11	8.23e-08	major urinary protein 10; major urinary protein 13; major urinary protein 8; major urinary protein 11; major urinary protein 2; major urinary protein 1; major urinary protein 9	-1	Mouse A	NA	-4.44493	0
Mup8	3.94	8.39	-21.78	4.34e-11	8.23e-08	major urinary protein 10; major urinary protein 13; major urinary protein 8; major urinary protein 11; major urinary protein 2; major urinary protein 1; major urinary protein 9	-1	Mouse A	NA	-4.44493	0
Mup11	3.94	8.39	-21.78	4.34e-11	8.23e-08	major urinary protein 10; major urinary protein 13; major urinary protein 8; major urinary protein 11; major urinary protein 2; major urinary protein 1; major urinary protein 9	-1	Mouse A	Liver	-4.44493	0
Mup2	3.94	8.39	-21.78	4.34e-11	8.23e-08	major urinary protein 10; major urinary protein 13; major urinary protein 8; major urinary protein 11; major urinary protein 2; major urinary protein 1; major urinary protein 9	-1	Mouse A	NA	-4.44493	0
Mup1	3.94	8.39	-21.78	4.34e-11	8.23e-08	major urinary protein 10; major urinary protein 13; major urinary protein 8; major urinary protein 11; major urinary protein 2; major urinary protein 1; major urinary protein 9	-1	Mouse A	Liver	-4.44493	0
Mup9	3.94	8.39	-21.78	4.34e-11	8.23e-08	major urinary protein 10; major urinary protein 13; major urinary protein 8; major urinary protein 11; major urinary protein 2; major urinary protein 1; major urinary protein 9	-1	Mouse A	NA	-4.44493	0
Mup2	3.92	8.28	-20.49	4.42e-11	8.23e-08	major urinary protein 2; major urinary protein 11; major urinary protein 13	-1	Mouse A	NA	-4.35685	0
Mup11	3.92	8.28	-20.49	4.42e-11	8.23e-08	major urinary protein 2; major urinary protein 11; major urinary protein 13	-1	Mouse A	Liver	-4.35685	0
Mup13	3.92	8.28	-20.49	4.42e-11	8.23e-08	major urinary protein 2; major urinary protein 11; major urinary protein 13	-1	Mouse A	NA	-4.35685	0
Akr1c18	5.04	9.43	-21.01	4.55e-11	8.23e-08	aldo-keto reductase family 1, member C18	-1	Mouse A	NA	-4.393	0
Prg4	5.18	8.04	-7.24	7.09e-11	1.18e-07	proteoglycan 4 (megakaryocyte stimulating factor, articular superficial zone protein)	-1	Mouse A	NA	-2.85599	0
Fam19a1	10.09	7.61	5.56	7.36e-11	1.18e-07	family with sequence similarity 19, member A1	1	Mouse A	NA	2.47508	0
LOC102642243	5.89	8.17	-4.85	1.28e-10	1.87e-07	isopentenyl-diphosphate delta-isomerase 2-like; predicted gene 9745 [Source:MGI Symbol;Acc:MGI:3704398]	-1	Mouse A	NA	-2.27798	0
Gm9745	5.89	8.17	-4.85	1.28e-10	1.87e-07	isopentenyl-diphosphate delta-isomerase 2-like; predicted gene 9745 [Source:MGI Symbol;Acc:MGI:3704398]	-1	Mouse A	NA	-2.27798	0
Mup14	4.04	7.83	-13.8	1.29e-10	1.87e-07	major urinary protein 14; major urinary protein 11	-1	Mouse A	Liver	-3.7866	0
Mup11	4.04	7.83	-13.8	1.29e-10	1.87e-07	major urinary protein 14; major urinary protein 11	-1	Mouse A	Liver	-3.7866	0
Mup16	3.66	7.33	-12.71	1.68e-10	2.28e-07	major urinary protein 16	-1	Mouse A	Liver	-3.66789	0
Rhox12	5.75	7.96	-4.63	1.73e-10	2.28e-07	reproductive homeobox 12	-1	Mouse A	NA	-2.21101	0
Spp1	6.6	9.43	-7.09	1.81e-10	2.28e-07	secreted phosphoprotein 1	-1	Mouse A	NA	-2.82579	0
Amtn	4.88	8.55	-12.73	1.98e-10	2.29e-07	amelotin	-1	Mouse A	NA	-3.67016	0
Saa2	5.23	7.96	-6.63	2e-10	2.29e-07	serum amyloid A 2	-1	Mouse A	NA	-2.72901	0
Saa1	4.42	6.65	-4.71	2.13e-10	2.29e-07	serum amyloid A 1	-1	Mouse A	NA	-2.23573	0
Klk1	7.55	9.89	-5.07	2.14e-10	2.29e-07	kallikrein 1; kallikrein 1-related peptidase b7, pseudogene	-1	Mouse A	NA	-2.34199	0
Klk1b7-ps	7.55	9.89	-5.07	2.14e-10	2.29e-07	kallikrein 1; kallikrein 1-related peptidase b7, pseudogene	-1	Mouse A	NA	-2.34199	0
Idi2	5.54	8.08	-5.8	2.83e-10	2.92e-07	isopentenyl-diphosphate delta isomerase 2	-1	Mouse A	NA	-2.53605	0
Gsdmc3	5.45	8	-5.87	3.05e-10	3.04e-07	gasdermin C3	-1	Mouse A	NA	-2.55336	0
Calb2	4.74	7.84	-8.57	3.38e-10	3.26e-07	calbindin 2	-1	Mouse A	Brain	-3.0993	0
I830127L07Rik	4.99	7.72	-6.65	5.23e-10	4.88e-07	RIKEN cDNA I830127L07 gene	-1	Mouse A	NA	-2.73335	0
Gstm3	6.58	9.39	-7.04	5.45e-10	4.93e-07	glutathione S-transferase, mu 3	-1	Mouse A	Duodenum	-2.81558	0
Gstm3	6.58	9.39	-7.04	5.45e-10	4.93e-07	glutathione S-transferase, mu 3	-1	Mouse A	Jejunum	-2.81558	0
Csn1s2a	5.53	8.52	-7.94	5.72e-10	5.02e-07	casein alpha s2-like A	-1	Mouse A	NA	-2.98914	0
Defb3	6.02	7.86	-3.57	6.52e-10	5.52e-07	defensin beta 3	-1	Mouse A	NA	-1.83592	0
Klk1b21	6.85	8.69	-3.58	6.68e-10	5.52e-07	kallikrein 1-related peptidase b21	-1	Mouse A	NA	-1.83996	0
Muc5ac	6	7.76	-3.39	7.08e-10	5.62e-07	mucin 5, subtypes A and C, tracheobronchial/gastric	-1	Mouse A	Stomach	-1.76129	0
Mup13	4.3	8.04	-13.34	7.19e-10	5.62e-07	major urinary protein 13	-1	Mouse A	NA	-3.73769	0
Pgc	5.98	9.12	-8.78	8.53e-10	6.5e-07	progastricsin (pepsinogen C)	-1	Mouse A	Stomach	-3.13422	0
Pcp4	7.17	9.83	-6.32	8.94e-10	6.61e-07	Purkinje cell protein 4; immunoglobulin superfamily, member 5	-1	Mouse A	Brain	-2.65992	0
Igsf5	7.17	9.83	-6.32	8.94e-10	6.61e-07	Purkinje cell protein 4; immunoglobulin superfamily, member 5	-1	Mouse A	NA	-2.65992	0
Klk1b8	5.14	7.8	-6.35	9.14e-10	6.61e-07	kallikrein 1-related peptidase b8	-1	Mouse A	NA	-2.66676	0
1810065E05Rik	4.65	7.25	-6.05	9.98e-10	7.05e-07	RIKEN cDNA 1810065E05 gene	-1	Mouse A	Ileum	-2.59694	0
1810065E05Rik	4.65	7.25	-6.05	9.98e-10	7.05e-07	RIKEN cDNA 1810065E05 gene	-1	Mouse A	Colon	-2.59694	0
Tdgf1-ps1	6.24	8.06	-3.53	1.1e-09	7.56e-07	teratocarcinoma-derived growth factor, pseudogene 1 [Source:MGI Symbol;Acc:MGI:107367]	-1	Mouse A	NA	-1.81967	0
S100a9	6.53	9.1	-5.93	1.63e-09	1.1e-06	S100 calcium binding protein A9 (calgranulin B)	-1	Mouse A	NA	-2.56803	0
Dnmt3l	10.42	8.42	4.01	1.73e-09	1.13e-06	DNA (cytosine-5-)-methyltransferase 3-like	1	Mouse A	NA	2.0036	0
Cxcl13	6.72	9.55	-7.13	1.76e-09	1.13e-06	chemokine (C-X-C motif) ligand 13	-1	Mouse A	NA	-2.8339	0
Pla2g1b	6.14	8.81	-6.36	1.92e-09	1.21e-06	phospholipase A2, group IB, pancreas	-1	Mouse A	Pancreas	-2.66903	0
Pla2g1b	6.14	8.81	-6.36	1.92e-09	1.21e-06	phospholipase A2, group IB, pancreas	-1	Mouse A	Stomach	-2.66903	0
Ly9	9.65	7.62	4.08	2.13e-09	1.31e-06	lymphocyte antigen 9	1	Mouse A	NA	2.02857	0
Serpinb3c	4.08	6.9	-7.07	2.61e-09	1.54e-06	serine (or cysteine) peptidase inhibitor, clade B, member 3C; predicted gene 8089	-1	Mouse A	NA	-2.82171	0
Gm8089	4.08	6.9	-7.07	2.61e-09	1.54e-06	serine (or cysteine) peptidase inhibitor, clade B, member 3C; predicted gene 8089	-1	Mouse A	NA	-2.82171	0
Ly6g	5.04	8.94	-14.86	2.83e-09	1.64e-06	lymphocyte antigen 6 complex, locus G	-1	Mouse A	Colon	-3.89336	0
Tdo2	4.88	7.23	-5.1	3.67e-09	2.09e-06	tryptophan 2,3-dioxygenase	-1	Mouse A	Liver	-2.3505	0
Obp2a	4.99	8.08	-8.53	3.86e-09	2.14e-06	odorant binding protein 2A	-1	Mouse A	NA	-3.09255	0
Gm5662	3.97	6.39	-5.35	3.97e-09	2.14e-06	predicted gene 5662	-1	Mouse A	NA	-2.41954	0
Gsta4	7.77	9.61	-3.56	3.99e-09	2.14e-06	glutathione S-transferase, alpha 4	-1	Mouse A	NA	-1.83188	0
Krt13	5.7	7.44	-3.34	4.72e-09	2.44e-06	keratin 13	-1	Mouse A	Stomach	-1.73985	0
Krt13	5.7	7.44	-3.34	4.72e-09	2.44e-06	keratin 13	-1	Mouse A	Esophagus	-1.73985	0
Reg3b	5.41	7.32	-3.76	4.86e-09	2.47e-06	regenerating islet-derived 3 beta	-1	Mouse A	NA	-1.91073	0
Fmo2	5.98	7.83	-3.6	5.13e-09	2.56e-06	flavin containing monooxygenase 2	-1	Mouse A	Kidney	-1.848	0
Fmo2	5.98	7.83	-3.6	5.13e-09	2.56e-06	flavin containing monooxygenase 2	-1	Mouse A	Esophagus	-1.848	0
Adgre1	5.36	6.93	-2.96	5.51e-09	2.7e-06	adhesion G protein-coupled receptor E1	-1	Mouse A	NA	-1.5656	0
Tspan8	6.01	8.13	-4.35	5.63e-09	2.72e-06	tetraspanin 8	-1	Mouse A	NA	-2.12102	0
Rhcg	6.47	8.07	-3.05	6.09e-09	2.87e-06	Rhesus blood group-associated C glycoprotein	-1	Mouse A	Kidney	-1.60881	0
Mucl2	4.84	7.7	-7.22	6.3e-09	2.87e-06	mucin-like 2; mucin-like 1	-1	Mouse A	NA	-2.852	0
Mucl1	4.84	7.7	-7.22	6.3e-09	2.87e-06	mucin-like 2; mucin-like 1	-1	Mouse A	NA	-2.852	0
Serpina9	9.09	7.12	3.93	6.34e-09	2.87e-06	serine (or cysteine) peptidase inhibitor, clade A (alpha-1 antiproteinase, antitrypsin), member 9	1	Mouse A	NA	1.97453	0
Ear10	5.25	7.49	-4.72	6.34e-09	2.87e-06	eosinophil-associated, ribonuclease A family, member 10	-1	Mouse A	NA	-2.23879	0
5430401F13Rik	4.4	5.86	-2.76	6.55e-09	2.92e-06	RIKEN cDNA 5430401F13 gene	-1	Mouse A	NA	-1.46467	0
Krt19	7.52	9.28	-3.37	7e-09	3.01e-06	keratin 19	-1	Mouse A	NA	-1.75275	0
Cryaa	6.44	8.31	-3.65	7.01e-09	3.01e-06	crystallin, alpha A	-1	Mouse A	NA	-1.8679	0
Ccl5	9.05	10.57	-2.87	7.1e-09	3.01e-06	chemokine (C-C motif) ligand 5	-1	Mouse A	Ileum	-1.52105	0
Ccl5	9.05	10.57	-2.87	7.1e-09	3.01e-06	chemokine (C-C motif) ligand 5	-1	Mouse A	Duodenum	-1.52105	0
Ccl5	9.05	10.57	-2.87	7.1e-09	3.01e-06	chemokine (C-C motif) ligand 5	-1	Mouse A	Jejunum	-1.52105	0
Fabp3-ps1	6.45	8.01	-2.94	7.17e-09	3.01e-06	fatty acid binding protein 3, muscle and heart, pseudogene 1 [Source:MGI Symbol;Acc:MGI:101929]	-1	Mouse A	NA	-1.55582	0
Uts2b	8.87	6.67	4.57	7.44e-09	3.08e-06	urotensin 2B	1	Mouse A	NA	2.19219	0
Kng1	5.13	6.71	-3	8.11e-09	3.23e-06	kininogen 1	-1	Mouse A	Liver	-1.58496	0
Krt71	6.58	8.06	-2.8	8.3e-09	3.23e-06	keratin 71	-1	Mouse A	NA	-1.48543	0
Ccl8	5.16	6.8	-3.11	8.37e-09	3.23e-06	chemokine (C-C motif) ligand 8	-1	Mouse A	NA	-1.63691	0
Ces1f	6.68	8.37	-3.23	8.38e-09	3.23e-06	carboxylesterase 1F	-1	Mouse A	NA	-1.69153	0
Apoa1	7.13	9.48	-5.12	9.11e-09	3.41e-06	apolipoprotein A-I	-1	Mouse A	NA	-2.35614	0
Klk7	8.32	9.83	-2.84	9.16e-09	3.41e-06	kallikrein related-peptidase 7 (chymotryptic, stratum corneum)	-1	Mouse A	Esophagus	-1.50589	0
Klk5	5.5	7.7	-4.6	9.3e-09	3.41e-06	kallikrein related-peptidase 5	-1	Mouse A	NA	-2.20163	0
Klk1b22	5.52	8.01	-5.63	9.31e-09	3.41e-06	kallikrein 1-related peptidase b22	-1	Mouse A	NA	-2.49313	0
Ccl20	8.42	9.81	-2.63	9.46e-09	3.42e-06	chemokine (C-C motif) ligand 20	-1	Mouse A	NA	-1.39506	0
I830077J02Rik	8.25	6.59	3.16	9.94e-09	3.55e-06	RIKEN cDNA I830077J02 gene	1	Mouse A	NA	1.65992	0
Car1	5.15	8.68	-11.55	1.06e-08	3.7e-06	carbonic anhydrase 1	-1	Mouse A	Ileum	-3.52982	0
Car1	5.15	8.68	-11.55	1.06e-08	3.7e-06	carbonic anhydrase 1	-1	Mouse A	Colon	-3.52982	0
Retnla	4.06	5.89	-3.56	1.06e-08	3.7e-06	resistin like alpha	-1	Mouse A	Esophagus	-1.83188	0
Epx	6.02	7.56	-2.91	1.23e-08	4.17e-06	eosinophil peroxidase	-1	Mouse A	NA	-1.54102	0
Psca	5.91	7.48	-2.98	1.24e-08	4.17e-06	prostate stem cell antigen	-1	Mouse A	Stomach	-1.57531	0
Car4	6.38	8.76	-5.22	1.24e-08	4.17e-06	carbonic anhydrase 4	-1	Mouse A	NA	-2.38405	0
Penk	6.85	8.54	-3.23	1.26e-08	4.18e-06	preproenkephalin	-1	Mouse A	Brain	-1.69153	0
Igf1	6.73	8.04	-2.48	1.33e-08	4.37e-06	insulin-like growth factor 1	-1	Mouse A	Liver	-1.31034	0
B3galt5	9.32	7.6	3.3	1.4e-08	4.54e-06	UDP-Gal:betaGlcNAc beta 1,3-galactosyltransferase, polypeptide 5	1	Mouse A	Colon	1.72247	0
Cnnm2	10.19	8.89	2.46	1.41e-08	4.54e-06	cyclin M2	1	Mouse A	NA	1.29866	0
S100a8	7.44	9.34	-3.74	1.44e-08	4.58e-06	S100 calcium binding protein A8 (calgranulin A)	-1	Mouse A	NA	-1.90304	0
Ostn	9.62	7.98	3.11	1.54e-08	4.83e-06	osteocrin	1	Mouse A	NA	1.63691	0
Ctrb1	6.71	8.56	-3.6	1.61e-08	5.01e-06	chymotrypsinogen B1	-1	Mouse A	Duodenum	-1.848	0
Ctrb1	6.71	8.56	-3.6	1.61e-08	5.01e-06	chymotrypsinogen B1	-1	Mouse A	Jejunum	-1.848	0
Ctrb1	6.71	8.56	-3.6	1.61e-08	5.01e-06	chymotrypsinogen B1	-1	Mouse A	Pancreas	-1.848	0
Prss34	5.85	8.05	-4.57	1.63e-08	5.01e-06	protease, serine 34	-1	Mouse A	NA	-2.19219	0
Cyp2f2	6.61	8.11	-2.82	1.65e-08	5.02e-06	cytochrome P450, family 2, subfamily f, polypeptide 2	-1	Mouse A	Liver	-1.4957	0
Cyp2f2	6.61	8.11	-2.82	1.65e-08	5.02e-06	cytochrome P450, family 2, subfamily f, polypeptide 2	-1	Mouse A	Esophagus	-1.4957	0
Krt77	8.14	9.88	-3.33	1.88e-08	5.66e-06	keratin 77	-1	Mouse A	NA	-1.73552	0
Ctla4	8.62	6.34	4.88	1.91e-08	5.67e-06	cytotoxic T-lymphocyte-associated protein 4	1	Mouse A	NA	2.28688	0
Scgn	4.59	5.96	-2.58	1.94e-08	5.67e-06	secretagogin, EF-hand calcium binding protein	-1	Mouse A	NA	-1.36737	0
Il15	10.05	8.76	2.44	1.95e-08	5.67e-06	interleukin 15	1	Mouse A	NA	1.28688	0
Adamdec1	4.74	6.31	-2.97	1.96e-08	5.67e-06	ADAM-like, decysin 1	-1	Mouse A	NA	-1.57046	0
Gm5773	6.2	7.62	-2.67	2.13e-08	6.06e-06	predicted pseudogene 5773 [Source:MGI Symbol;Acc:MGI:3645792]	-1	Mouse A	NA	-1.41684	0
Il1a	4.3	6.04	-3.33	2.14e-08	6.06e-06	interleukin 1 alpha	-1	Mouse A	NA	-1.73552	0
Cma2	5.27	7.14	-3.65	2.27e-08	6.38e-06	chymase 2, mast cell	-1	Mouse A	NA	-1.8679	0
Ecm1	6.66	7.86	-2.3	2.3e-08	6.38e-06	extracellular matrix protein 1	-1	Mouse A	Esophagus	-1.20163	0
Krt1	6.88	9.39	-5.7	2.32e-08	6.38e-06	keratin 1	-1	Mouse A	Stomach	-2.51096	0
Bhmt-ps1	6.03	7.47	-2.72	2.35e-08	6.42e-06	betaine-homocysteine methyltransferase, pseudogene 1	-1	Mouse A	NA	-1.44361	0
Saa3	8.93	10.95	-4.07	2.52e-08	6.82e-06	serum amyloid A 3	-1	Mouse A	NA	-2.02503	0
Klk1b4	6.15	8.18	-4.08	2.63e-08	7.05e-06	kallikrein 1-related pepidase b4	-1	Mouse A	NA	-2.02857	0
Apoc2	7.11	8.37	-2.4	2.7e-08	7.16e-06	apolipoprotein C-II	-1	Mouse A	Liver	-1.26303	0
Apoc2	7.11	8.37	-2.4	2.7e-08	7.16e-06	apolipoprotein C-II	-1	Mouse A	Duodenum	-1.26303	0
Apoc2	7.11	8.37	-2.4	2.7e-08	7.16e-06	apolipoprotein C-II	-1	Mouse A	Jejunum	-1.26303	0
Ear2	4.68	6.59	-3.75	2.73e-08	7.18e-06	eosinophil-associated, ribonuclease A family, member 2; eosinophil-associated, ribonuclease A family, member 3; eosinophil-associated, ribonuclease A family, member 12	-1	Mouse A	NA	-1.90689	0
Ear3	4.68	6.59	-3.75	2.73e-08	7.18e-06	eosinophil-associated, ribonuclease A family, member 2; eosinophil-associated, ribonuclease A family, member 3; eosinophil-associated, ribonuclease A family, member 12	-1	Mouse A	NA	-1.90689	0
Ear12	4.68	6.59	-3.75	2.73e-08	7.18e-06	eosinophil-associated, ribonuclease A family, member 2; eosinophil-associated, ribonuclease A family, member 3; eosinophil-associated, ribonuclease A family, member 12	-1	Mouse A	NA	-1.90689	0
Apol7c	5.81	7.6	-3.46	2.79e-08	7.27e-06	apolipoprotein L 7c	-1	Mouse A	NA	-1.79077	0
Rsad2	6.55	8.33	-3.44	2.82e-08	7.29e-06	radical S-adenosyl methionine domain containing 2	-1	Mouse A	NA	-1.78241	1
Ifi205	9.36	7.98	2.62	2.9e-08	7.36e-06	interferon activated gene 205	1	Mouse A	NA	1.38957	1
Tdgf1	5.72	7.59	-3.67	2.92e-08	7.36e-06	teratocarcinoma-derived growth factor 1	-1	Mouse A	NA	-1.87578	0
Reg4	5.33	7.93	-6.03	2.92e-08	7.36e-06	regenerating islet-derived family, member 4	-1	Mouse A	NA	-2.59216	0
Ccl1	6.54	7.89	-2.55	2.98e-08	7.43e-06	chemokine (C-C motif) ligand 1	-1	Mouse A	NA	-1.3505	0
A2m	6.26	7.7	-2.71	3.17e-08	7.85e-06	alpha-2-macroglobulin	-1	Mouse A	NA	-1.43829	0
Crabp1	6.78	9.32	-5.82	3.32e-08	8.13e-06	cellular retinoic acid binding protein I	-1	Mouse A	NA	-2.54102	0
Maoa	9.5	8.26	2.37	3.35e-08	8.15e-06	monoamine oxidase A	1	Mouse A	NA	1.24489	0
Fgb	5.7	7.47	-3.41	3.46e-08	8.24e-06	fibrinogen beta chain	-1	Mouse A	Liver	-1.76977	0
Krt84	6.24	7.64	-2.63	3.47e-08	8.24e-06	keratin 84	-1	Mouse A	NA	-1.39506	0
Gmnc	5	6.83	-3.54	3.48e-08	8.24e-06	geminin coiled-coil domain containing	-1	Mouse A	NA	-1.82375	0
Ces1g	5.79	7.02	-2.34	3.5e-08	8.24e-06	carboxylesterase 1G	-1	Mouse A	Liver	-1.22651	0
Fabp3	6.16	8.12	-3.88	3.56e-08	8.31e-06	fatty acid binding protein 3, muscle and heart	-1	Mouse A	Heart	-1.95606	0
Ido1	5.7	7.19	-2.81	3.62e-08	8.37e-06	indoleamine 2,3-dioxygenase 1	-1	Mouse A	NA	-1.49057	0
Tgtp1	7.41	8.99	-3	3.69e-08	8.37e-06	T cell specific GTPase 1; predicted gene 12185	-1	Mouse A	NA	-1.58496	0
Gm12185	7.41	8.99	-3	3.69e-08	8.37e-06	T cell specific GTPase 1; predicted gene 12185	-1	Mouse A	NA	-1.58496	0
Ltf	5.85	7.57	-3.3	3.7e-08	8.37e-06	lactotransferrin	-1	Mouse A	Esophagus	-1.72247	0
Iapp	6.63	8.81	-4.51	3.71e-08	8.37e-06	islet amyloid polypeptide	-1	Mouse A	Pancreas	-2.17313	0
Myh3	5.94	7.38	-2.71	3.74e-08	8.37e-06	myosin, heavy polypeptide 3, skeletal muscle, embryonic	-1	Mouse A	NA	-1.43829	0
Spock3	11.05	9.53	2.87	3.76e-08	8.37e-06	sparc/osteonectin, cwcv and kazal-like domains proteoglycan 3	1	Mouse A	Brain	1.52105	0
Hdac9	9.75	8.58	2.26	4.12e-08	9.1e-06	histone deacetylase 9	1	Mouse A	NA	1.17632	0
Cps1	5.5	6.69	-2.28	4.27e-08	9.35e-06	carbamoyl-phosphate synthetase 1	-1	Mouse A	NA	-1.18903	0
Pomc	6.46	7.97	-2.85	4.49e-08	9.78e-06	pro-opiomelanocortin-alpha	-1	Mouse A	NA	-1.51096	0
Oog1	5.46	7.73	-4.84	4.92e-08	1.06e-05	oogenesin 1	-1	Mouse A	NA	-2.27501	0
Alox12b	6.86	8.29	-2.69	5.16e-08	1.11e-05	arachidonate 12-lipoxygenase, 12R type	-1	Mouse A	Esophagus	-1.42761	0
Tmem92	4.95	6.67	-3.31	5.41e-08	1.15e-05	transmembrane protein 92	-1	Mouse A	NA	-1.72683	0
Nefl	6.2	8.1	-3.73	5.47e-08	1.16e-05	neurofilament, light polypeptide	-1	Mouse A	Brain	-1.89918	0
Lgals2	6.14	8.84	-6.48	5.92e-08	1.23e-05	lectin, galactose-binding, soluble 2	-1	Mouse A	NA	-2.69599	0
Tgtp2	7.65	9.21	-2.96	5.99e-08	1.24e-05	T cell specific GTPase 2; T cell specific GTPase 1	-1	Mouse A	NA	-1.5656	1
Tgtp1	7.65	9.21	-2.96	5.99e-08	1.24e-05	T cell specific GTPase 2; T cell specific GTPase 1	-1	Mouse A	NA	-1.5656	0
Car2	5.88	7.72	-3.57	6.05e-08	1.24e-05	carbonic anhydrase 2	-1	Mouse A	NA	-1.83592	0
Apoa4	9.57	10.64	-2.11	6.08e-08	1.24e-05	apolipoprotein A-IV	-1	Mouse A	Duodenum	-1.07724	0
Apoa4	9.57	10.64	-2.11	6.08e-08	1.24e-05	apolipoprotein A-IV	-1	Mouse A	Jejunum	-1.07724	0
Chrnb2	8.08	6.74	2.52	6.12e-08	1.24e-05	cholinergic receptor, nicotinic, beta polypeptide 2 (neuronal)	1	Mouse A	NA	1.33342	0
Bpifb1	5.64	7.48	-3.58	6.17e-08	1.24e-05	BPI fold containing family B, member 1	-1	Mouse A	Esophagus	-1.83996	0
Bpifb1	5.64	7.48	-3.58	6.17e-08	1.24e-05	BPI fold containing family B, member 1	-1	Mouse A	Stomach	-1.83996	0
Tac2	5.69	8.37	-6.44	6.22e-08	1.24e-05	tachykinin 2	-1	Mouse A	NA	-2.68706	0
Cilp	6.49	8.34	-3.6	6.26e-08	1.24e-05	cartilage intermediate layer protein, nucleotide pyrophosphohydrolase	-1	Mouse A	NA	-1.848	0
Cdca7l	9.46	8.29	2.25	6.29e-08	1.24e-05	cell division cycle associated 7 like	1	Mouse A	NA	1.16993	0
Krt10	8.59	10.51	-3.77	6.52e-08	1.28e-05	keratin 10	-1	Mouse A	Stomach	-1.91456	0
Tdpoz4	5.74	7.91	-4.5	6.61e-08	1.28e-05	TD and POZ domain containing 4	-1	Mouse A	NA	-2.16993	0
Vnn3	6.48	8.2	-3.3	6.71e-08	1.3e-05	vanin 3	-1	Mouse A	NA	-1.72247	0
Des	10.32	9.23	2.13	6.99e-08	1.34e-05	desmin	1	Mouse A	NA	1.09085	0
Raver2	9.54	8.43	2.16	7.08e-08	1.35e-05	ribonucleoprotein, PTB-binding 2	1	Mouse A	NA	1.11103	0
Mcpt9	4.6	6.21	-3.06	7.15e-08	1.35e-05	mast cell protease 9	-1	Mouse A	NA	-1.61353	0
Ngp	5.48	6.83	-2.56	7.19e-08	1.35e-05	neutrophilic granule protein	-1	Mouse A	NA	-1.35614	0
Gstm1	8.15	9.79	-3.12	7.44e-08	1.39e-05	glutathione S-transferase, mu 1	-1	Mouse A	NA	-1.64155	0
Vnn1	5.9	7.43	-2.88	7.52e-08	1.39e-05	vanin 1	-1	Mouse A	NA	-1.52607	0
Tac4	7.97	6.88	2.12	7.62e-08	1.4e-05	tachykinin 4	1	Mouse A	NA	1.08406	0
Gm12250	5.55	6.7	-2.22	7.7e-08	1.4e-05	predicted gene 12250	-1	Mouse A	NA	-1.15056	1
Klk1b26	8.34	9.69	-2.54	7.8e-08	1.41e-05	kallikrein 1-related petidase b26; epidermal growth factor binding protein type B	-1	Mouse A	NA	-1.34483	0
Egfbp2	8.34	9.69	-2.54	7.8e-08	1.41e-05	kallikrein 1-related petidase b26; epidermal growth factor binding protein type B	-1	Mouse A	NA	-1.34483	0
Mucl1	4.29	6.5	-4.62	8.17e-08	1.47e-05	mucin-like 1	-1	Mouse A	NA	-2.20789	0
Lefty2	4.33	6.86	-5.79	8.2e-08	1.47e-05	left-right determination factor 2	-1	Mouse A	NA	-2.53356	0
Muc13	6.58	8.08	-2.83	8.31e-08	1.48e-05	mucin 13, epithelial transmembrane	-1	Mouse A	NA	-1.5008	0
Gpx6	8.2	9.54	-2.53	8.52e-08	1.5e-05	glutathione peroxidase 6	-1	Mouse A	NA	-1.33914	0
Lyz1	10.34	11.52	-2.27	8.57e-08	1.5e-05	lysozyme 1	-1	Mouse A	Duodenum	-1.18269	0
Lyz1	10.34	11.52	-2.27	8.57e-08	1.5e-05	lysozyme 1	-1	Mouse A	Jejunum	-1.18269	0
Lyz1	10.34	11.52	-2.27	8.57e-08	1.5e-05	lysozyme 1	-1	Mouse A	Ileum	-1.18269	0
Ces1b	5.13	6.65	-2.88	8.67e-08	1.51e-05	carboxylesterase 1B; carboxylesterase 1H	-1	Mouse A	NA	-1.52607	0
Ces1h	5.13	6.65	-2.88	8.67e-08	1.51e-05	carboxylesterase 1B; carboxylesterase 1H	-1	Mouse A	Esophagus	-1.52607	0
Ear-ps9	5.7	7.81	-4.31	9e-08	1.55e-05	eosinophil-associated, ribonuclease A family, pseudogene 9	-1	Mouse A	NA	-2.10769	0
Efcab3	4.93	6.42	-2.81	9.06e-08	1.55e-05	EF-hand calcium binding domain 3	-1	Mouse A	NA	-1.49057	0
Cytl1	6.56	7.96	-2.63	9.08e-08	1.55e-05	cytokine-like 1	-1	Mouse A	Esophagus	-1.39506	0
Mrpl13	9.97	8.94	2.04	9.11e-08	1.55e-05	mitochondrial ribosomal protein L13	1	Mouse A	NA	1.02857	0
Mpo	6.24	7.92	-3.19	9.21e-08	1.56e-05	myeloperoxidase	-1	Mouse A	NA	-1.67356	0
Lilr4b	5.24	6.7	-2.74	9.37e-08	1.58e-05	leukocyte immunoglobulin-like receptor, subfamily B, member 4B	-1	Mouse A	NA	-1.45418	0
Gbp3	6.73	7.96	-2.34	9.47e-08	1.58e-05	guanylate binding protein 3	-1	Mouse A	NA	-1.22651	1
Gm7849	6.78	7.8	-2.03	9.59e-08	1.6e-05	predicted gene 7849; predicted gene 7861	-1	Mouse A	NA	-1.02148	0
Gm7861	6.78	7.8	-2.03	9.59e-08	1.6e-05	predicted gene 7849; predicted gene 7861	-1	Mouse A	NA	-1.02148	0
Gm9059	3.6	5.06	-2.74	9.86e-08	1.63e-05	predicted gene 9059 [Source:MGI Symbol;Acc:MGI:3648922]	-1	Mouse A	NA	-1.45418	0
Gm6455	4.97	6.44	-2.77	1.04e-07	1.71e-05	predicted gene 6455	-1	Mouse A	NA	-1.46989	0
Aspn	3.95	6.63	-6.43	1.09e-07	1.78e-05	asporin	-1	Mouse A	NA	-2.68482	0
Anxa8	6.37	7.69	-2.51	1.13e-07	1.83e-05	annexin A8	-1	Mouse A	Esophagus	-1.32769	0
Gzmb	5.28	7.36	-4.23	1.18e-07	1.9e-05	granzyme B	-1	Mouse A	NA	-2.08066	1
Gm10697	5.48	6.72	-2.37	1.19e-07	1.91e-05	predicted gene 10697; TD and POZ domain containing 5	-1	Mouse A	NA	-1.24489	0
Tdpoz5	5.48	6.72	-2.37	1.19e-07	1.91e-05	predicted gene 10697; TD and POZ domain containing 5	-1	Mouse A	NA	-1.24489	0
Gm10697	5.48	6.72	-2.37	1.19e-07	1.91e-05	predicted gene 10697; TD and POZ domain containing 5; predicted gene 9107	-1	Mouse A	NA	-1.24489	0
Tdpoz5	5.48	6.72	-2.37	1.19e-07	1.91e-05	predicted gene 10697; TD and POZ domain containing 5; predicted gene 9107	-1	Mouse A	NA	-1.24489	0
Gm9107	5.48	6.72	-2.37	1.19e-07	1.91e-05	predicted gene 10697; TD and POZ domain containing 5; predicted gene 9107	-1	Mouse A	NA	-1.24489	0
Alb	5.37	7.39	-4.04	1.22e-07	1.94e-05	albumin	-1	Mouse A	Liver	-2.01436	0
Syn2	10.51	8.75	3.38	1.24e-07	1.95e-05	synapsin II	1	Mouse A	Brain	1.75702	0
Igfbp6	7.36	8.85	-2.81	1.26e-07	1.98e-05	insulin-like growth factor binding protein 6	-1	Mouse A	NA	-1.49057	0
Ace2	4.2	5.52	-2.49	1.29e-07	2.02e-05	angiotensin I converting enzyme (peptidyl-dipeptidase A) 2	-1	Mouse A	Ileum	-1.31615	0
Ace2	4.2	5.52	-2.49	1.29e-07	2.02e-05	angiotensin I converting enzyme (peptidyl-dipeptidase A) 2	-1	Mouse A	Duodenum	-1.31615	0
Ace2	4.2	5.52	-2.49	1.29e-07	2.02e-05	angiotensin I converting enzyme (peptidyl-dipeptidase A) 2	-1	Mouse A	Jejunum	-1.31615	0
Sult1e1	4.32	5.7	-2.61	1.31e-07	2.02e-05	sulfotransferase family 1E, member 1	-1	Mouse A	NA	-1.38405	0
Aqp1	6.7	7.78	-2.12	1.31e-07	2.02e-05	aquaporin 1	-1	Mouse A	NA	-1.08406	0
Gp2	6.15	8.16	-4.02	1.31e-07	2.02e-05	glycoprotein 2 (zymogen granule membrane)	-1	Mouse A	Pancreas	-2.0072	0
Bhmt	6.37	7.68	-2.48	1.33e-07	2.03e-05	betaine-homocysteine methyltransferase	-1	Mouse A	Liver	-1.31034	0
Nrg1	9.82	8.71	2.15	1.35e-07	2.06e-05	neuregulin 1	1	Mouse A	NA	1.10434	0
Ly6c1	8.92	10.24	-2.5	1.37e-07	2.07e-05	lymphocyte antigen 6 complex, locus C1	-1	Mouse A	NA	-1.32193	0
Jph1	10.69	9.51	2.26	1.4e-07	2.11e-05	junctophilin 1	1	Mouse A	Quadriceps	1.17632	0
Psg20	4.59	6.14	-2.92	1.4e-07	2.11e-05	pregnancy-specific glycoprotein 20	-1	Mouse A	NA	-1.54597	0
Vcan	5.94	6.89	-1.94	1.43e-07	2.13e-05	versican	0	Mouse A	NA	-0.956057	0
2210407C18Rik	9.88	11.11	-2.34	1.46e-07	2.17e-05	RIKEN cDNA 2210407C18 gene	-1	Mouse A	NA	-1.22651	0
Slc18a2	5.85	7.34	-2.8	1.48e-07	2.19e-05	solute carrier family 18 (vesicular monoamine), member 2	-1	Mouse A	NA	-1.48543	0
Npsr1	9.92	8.79	2.18	1.51e-07	2.22e-05	neuropeptide S receptor 1	1	Mouse A	NA	1.12433	0
Gsdmc2	5.26	7.49	-4.71	1.52e-07	2.22e-05	gasdermin C2	-1	Mouse A	NA	-2.23573	0
Fmo1	6.7	7.86	-2.24	1.58e-07	2.3e-05	flavin containing monooxygenase 1	-1	Mouse A	Kidney	-1.1635	0
Hal	11.26	10.13	2.2	1.59e-07	2.3e-05	histidine ammonia lyase	1	Mouse A	Liver	1.1375	0
Apoa2	7.36	8.5	-2.2	1.62e-07	2.33e-05	apolipoprotein A-II	-1	Mouse A	Liver	-1.1375	0
Bpifb9b	4.66	7.02	-5.12	1.66e-07	2.37e-05	BPI fold containing family B, member 9B	-1	Mouse A	NA	-2.35614	0
Cuzd1	5.8	7.27	-2.76	1.72e-07	2.44e-05	CUB and zona pellucida-like domains 1	-1	Mouse A	Pancreas	-1.46467	0
45352	10.9	9.92	1.97	1.72e-07	2.44e-05	mitochondrial amidoxime reducing component 1	0	Mouse A	NA	0.978196	0
Plet1	7.35	8.93	-2.98	1.74e-07	2.46e-05	placenta expressed transcript 1	-1	Mouse A	NA	-1.57531	0
Oas1d	4.88	7.6	-6.62	1.75e-07	2.46e-05	2-5 oligoadenylate synthetase 1D	-1	Mouse A	NA	-2.72683	0
Tectb	5.54	6.57	-2.04	1.8e-07	2.52e-05	tectorin beta	-1	Mouse A	NA	-1.02857	0
Lrrc23	6.57	7.78	-2.32	1.81e-07	2.52e-05	leucine rich repeat containing 23	-1	Mouse A	NA	-1.21412	0
Gm3776	8.04	9.25	-2.33	1.83e-07	2.53e-05	predicted gene 3776; glutathione S-transferase, alpha 1 (Ya)	-1	Mouse A	NA	-1.22033	0
Gsta1	8.04	9.25	-2.33	1.83e-07	2.53e-05	predicted gene 3776; glutathione S-transferase, alpha 1 (Ya)	-1	Mouse A	Duodenum	-1.22033	0
Gsta1	8.04	9.25	-2.33	1.83e-07	2.53e-05	predicted gene 3776; glutathione S-transferase, alpha 1 (Ya)	-1	Mouse A	Jejunum	-1.22033	0
Gsta1	8.04	9.25	-2.33	1.83e-07	2.53e-05	predicted gene 3776; glutathione S-transferase, alpha 1 (Ya)	-1	Mouse A	Stomach	-1.22033	0
Krt20	7.17	8.78	-3.05	1.84e-07	2.53e-05	keratin 20	-1	Mouse A	NA	-1.60881	0
Gsta1	8.19	9.47	-2.43	1.85e-07	2.54e-05	glutathione S-transferase, alpha 1 (Ya); predicted gene 3776	-1	Mouse A	Duodenum	-1.28096	0
Gsta1	8.19	9.47	-2.43	1.85e-07	2.54e-05	glutathione S-transferase, alpha 1 (Ya); predicted gene 3776	-1	Mouse A	Jejunum	-1.28096	0
Gsta1	8.19	9.47	-2.43	1.85e-07	2.54e-05	glutathione S-transferase, alpha 1 (Ya); predicted gene 3776	-1	Mouse A	Stomach	-1.28096	0
Gm3776	8.19	9.47	-2.43	1.85e-07	2.54e-05	glutathione S-transferase, alpha 1 (Ya); predicted gene 3776	-1	Mouse A	NA	-1.28096	0
Csn1s1	4.33	6.19	-3.62	1.88e-07	2.56e-05	casein alpha s1	-1	Mouse A	NA	-1.85599	0
Clec4f	5.96	6.89	-1.9	1.97e-07	2.67e-05	C-type lectin domain family 4, member f	0	Mouse A	Liver	-0.925999	0
Adcy1	9.08	7.8	2.42	1.97e-07	2.67e-05	adenylate cyclase 1	1	Mouse A	Brain	1.27501	0
Mup20	4.06	5.24	-2.28	1.99e-07	2.67e-05	major urinary protein 20; major urinary protein, pseudogene 19	-1	Mouse A	Liver	-1.18903	0
Mup-ps19	4.06	5.24	-2.28	1.99e-07	2.67e-05	major urinary protein 20; major urinary protein, pseudogene 19	-1	Mouse A	NA	-1.18903	0
Actc1	8.13	9.2	-2.11	2.02e-07	2.7e-05	actin, alpha, cardiac muscle 1	-1	Mouse A	NA	-1.07724	0
Serpinb8	5.9	7.25	-2.56	2.06e-07	2.74e-05	serine (or cysteine) peptidase inhibitor, clade B, member 8	-1	Mouse A	NA	-1.35614	0
Ddx60	5.18	6.55	-2.6	2.06e-07	2.74e-05	DEAD (Asp-Glu-Ala-Asp) box polypeptide 60	-1	Mouse A	NA	-1.37851	1
Serpinb5	4.96	6.21	-2.38	2.08e-07	2.74e-05	serine (or cysteine) peptidase inhibitor, clade B, member 5	-1	Mouse A	Esophagus	-1.25096	0
Gm2016	8.61	9.81	-2.29	2.09e-07	2.74e-05	predicted gene 2016	-1	Mouse A	NA	-1.19535	0
Cck	6.22	7.6	-2.6	2.1e-07	2.74e-05	cholecystokinin	-1	Mouse A	Brain	-1.37851	0
Ren1	5.96	7.46	-2.83	2.15e-07	2.81e-05	renin 1 structural; renin 2 tandem duplication of Ren1	-1	Mouse A	Kidney	-1.5008	0
Ren2	5.96	7.46	-2.83	2.15e-07	2.81e-05	renin 1 structural; renin 2 tandem duplication of Ren1	-1	Mouse A	NA	-1.5008	0
Scgb1a1	5.32	7.66	-5.08	2.18e-07	2.81e-05	secretoglobin, family 1A, member 1 (uteroglobin)	-1	Mouse A	Esophagus	-2.34483	0
Il12a	9.52	8.47	2.07	2.18e-07	2.81e-05	interleukin 12a	1	Mouse A	NA	1.04963	0
Pla1a	10.48	9.2	2.44	2.18e-07	2.81e-05	phospholipase A1 member A	1	Mouse A	NA	1.28688	0
Aldh1a2	5.49	7.11	-3.07	2.21e-07	2.82e-05	aldehyde dehydrogenase family 1, subfamily A2	-1	Mouse A	NA	-1.61824	0
Hbb-y	4.77	6.52	-3.36	2.28e-07	2.91e-05	hemoglobin Y, beta-like embryonic chain	-1	Mouse A	NA	-1.74846	0
Aldh1a1	5.72	7.18	-2.75	2.29e-07	2.91e-05	aldehyde dehydrogenase family 1, subfamily A1	-1	Mouse A	Liver	-1.45943	0
Gm10436	5.74	7.6	-3.65	2.31e-07	2.92e-05	predicted gene 10436	-1	Mouse A	NA	-1.8679	0
Bcl2l15	5.9	7.46	-2.94	2.33e-07	2.92e-05	BCLl2-like 15	-1	Mouse A	Duodenum	-1.55582	0
Bcl2l15	5.9	7.46	-2.94	2.33e-07	2.92e-05	BCLl2-like 15	-1	Mouse A	Jejunum	-1.55582	0
Bcl2l15	5.9	7.46	-2.94	2.33e-07	2.92e-05	BCLl2-like 15	-1	Mouse A	Ileum	-1.55582	0
Calcr	5.71	6.98	-2.4	2.33e-07	2.92e-05	calcitonin receptor	-1	Mouse A	NA	-1.26303	0
Nov	6.46	8.48	-4.06	2.35e-07	2.93e-05	nephroblastoma overexpressed gene	-1	Mouse A	NA	-2.02148	0
Dppa1	4.69	5.93	-2.37	2.38e-07	2.96e-05	developmental pluripotency associated 1	-1	Mouse A	NA	-1.24489	0
Arhgap30	8.73	7.26	2.76	2.43e-07	3.01e-05	Rho GTPase activating protein 30	1	Mouse A	NA	1.46467	0
Slc6a20a	8.49	9.65	-2.24	2.46e-07	3.04e-05	solute carrier family 6 (neurotransmitter transporter), member 20A	-1	Mouse A	NA	-1.1635	0
Cacna2d2	6.45	7.62	-2.25	2.51e-07	3.08e-05	calcium channel, voltage-dependent, alpha 2/delta subunit 2	-1	Mouse A	NA	-1.16993	1
Naip2	8.65	7.51	2.2	2.56e-07	3.12e-05	NLR family, apoptosis inhibitory protein 2	1	Mouse A	NA	1.1375	0
Irgm1	6.94	8.32	-2.61	2.62e-07	3.19e-05	immunity-related GTPase family M member 1	-1	Mouse A	NA	-1.38405	1
Defa23	5.51	6.46	-1.93	2.67e-07	3.22e-05	defensin, alpha, 23; defensin, alpha, related sequence 7; defensin, alpha, 2; defensin, alpha, 14; defensin, alpha, 7; defensin, alpha, 16; defensin, alpha 1	0	Mouse A	NA	-0.948601	0
Defa-rs7	5.51	6.46	-1.93	2.67e-07	3.22e-05	defensin, alpha, 23; defensin, alpha, related sequence 7; defensin, alpha, 2; defensin, alpha, 14; defensin, alpha, 7; defensin, alpha, 16; defensin, alpha 1	0	Mouse A	NA	-0.948601	0
Defa2	5.51	6.46	-1.93	2.67e-07	3.22e-05	defensin, alpha, 23; defensin, alpha, related sequence 7; defensin, alpha, 2; defensin, alpha, 14; defensin, alpha, 7; defensin, alpha, 16; defensin, alpha 1	0	Mouse A	NA	-0.948601	0
Defa14	5.51	6.46	-1.93	2.67e-07	3.22e-05	defensin, alpha, 23; defensin, alpha, related sequence 7; defensin, alpha, 2; defensin, alpha, 14; defensin, alpha, 7; defensin, alpha, 16; defensin, alpha 1	0	Mouse A	NA	-0.948601	0
Defa7	5.51	6.46	-1.93	2.67e-07	3.22e-05	defensin, alpha, 23; defensin, alpha, related sequence 7; defensin, alpha, 2; defensin, alpha, 14; defensin, alpha, 7; defensin, alpha, 16; defensin, alpha 1	0	Mouse A	NA	-0.948601	0
Defa16	5.51	6.46	-1.93	2.67e-07	3.22e-05	defensin, alpha, 23; defensin, alpha, related sequence 7; defensin, alpha, 2; defensin, alpha, 14; defensin, alpha, 7; defensin, alpha, 16; defensin, alpha 1	0	Mouse A	NA	-0.948601	0
Defa1	5.51	6.46	-1.93	2.67e-07	3.22e-05	defensin, alpha, 23; defensin, alpha, related sequence 7; defensin, alpha, 2; defensin, alpha, 14; defensin, alpha, 7; defensin, alpha, 16; defensin, alpha 1	0	Mouse A	NA	-0.948601	0
Enpep	6.33	7.27	-1.92	2.69e-07	3.23e-05	glutamyl aminopeptidase	0	Mouse A	Duodenum	-0.941106	0
Enpep	6.33	7.27	-1.92	2.69e-07	3.23e-05	glutamyl aminopeptidase	0	Mouse A	Jejunum	-0.941106	0
Enpep	6.33	7.27	-1.92	2.69e-07	3.23e-05	glutamyl aminopeptidase	0	Mouse A	Ileum	-0.941106	0
Orm1	7.59	8.76	-2.26	2.79e-07	3.34e-05	orosomucoid 1	-1	Mouse A	Liver	-1.17632	0
Nr0b1	5.21	6.46	-2.37	2.81e-07	3.34e-05	nuclear receptor subfamily 0, group B, member 1	-1	Mouse A	NA	-1.24489	0
Ttc23	8.75	7.68	2.1	2.88e-07	3.41e-05	tetratricopeptide repeat domain 23	1	Mouse A	NA	1.07039	0
Glul	7.66	8.82	-2.23	2.89e-07	3.41e-05	glutamate-ammonia ligase (glutamine synthetase); microRNA 8114	-1	Mouse A	NA	-1.15704	0
Mir8114	7.66	8.82	-2.23	2.89e-07	3.41e-05	glutamate-ammonia ligase (glutamine synthetase); microRNA 8114	-1	Mouse A	NA	-1.15704	0
Ccl9	7.51	8.85	-2.53	2.91e-07	3.41e-05	chemokine (C-C motif) ligand 9	-1	Mouse A	Liver	-1.33914	0
Tmigd1	6.99	8.09	-2.15	2.91e-07	3.41e-05	transmembrane and immunoglobulin domain containing 1	-1	Mouse A	NA	-1.10434	0
5430419D17Rik	6.36	7.33	-1.96	2.99e-07	3.5e-05	RIKEN cDNA 5430419D17 gene	0	Mouse A	NA	-0.970854	0
Aqp3	8.4	9.65	-2.38	3.02e-07	3.51e-05	aquaporin 3	-1	Mouse A	NA	-1.25096	0
Slc26a9	7.14	8.32	-2.27	3.05e-07	3.53e-05	solute carrier family 26, member 9	-1	Mouse A	Stomach	-1.18269	0
Defa-rs1	6.51	7.75	-2.37	3.07e-07	3.54e-05	defensin, alpha, related sequence 1	-1	Mouse A	NA	-1.24489	0
Atxn1	7.91	6.62	2.44	3.08e-07	3.54e-05	ataxin 1	1	Mouse A	NA	1.28688	0
Il13	11.54	10.28	2.39	3.09e-07	3.54e-05	interleukin 13	1	Mouse A	NA	1.25701	0
Gm14851	7.04	8.04	-2	3.18e-07	3.62e-05	predicted gene 14851	0	Mouse A	NA	-1	0
Il4	8.16	7.05	2.16	3.19e-07	3.62e-05	interleukin 4	1	Mouse A	NA	1.11103	0
Gsdma2	4.22	5.45	-2.34	3.31e-07	3.74e-05	gasdermin A2	-1	Mouse A	Stomach	-1.22651	0
Neu2	7.07	5.77	2.46	3.35e-07	3.76e-05	neuraminidase 2	1	Mouse A	NA	1.29866	0
Rnase1	6.94	8.54	-3.04	3.35e-07	3.76e-05	ribonuclease, RNase A family, 1 (pancreatic)	-1	Mouse A	Duodenum	-1.60407	0
Rnase1	6.94	8.54	-3.04	3.35e-07	3.76e-05	ribonuclease, RNase A family, 1 (pancreatic)	-1	Mouse A	Jejunum	-1.60407	0
Rnase1	6.94	8.54	-3.04	3.35e-07	3.76e-05	ribonuclease, RNase A family, 1 (pancreatic)	-1	Mouse A	Pancreas	-1.60407	0
Cacng8	8.88	7.86	2.03	3.41e-07	3.81e-05	calcium channel, voltage-dependent, gamma subunit 8	1	Mouse A	NA	1.02148	0
BC052040	8.68	7.77	1.88	3.42e-07	3.81e-05	cDNA sequence BC052040	0	Mouse A	NA	0.910733	0
Scd1	8.8	9.75	-1.94	3.53e-07	3.91e-05	stearoyl-Coenzyme A desaturase 1	0	Mouse A	Esophagus	-0.956057	0
Scd1	8.8	9.75	-1.94	3.53e-07	3.91e-05	stearoyl-Coenzyme A desaturase 1	0	Mouse A	Liver	-0.956057	0
D730001G18Rik	7.03	8.16	-2.19	3.63e-07	4.01e-05	RIKEN cDNA D730001G18 gene	-1	Mouse A	NA	-1.13093	0
Ccdc38	5.92	4.83	2.13	3.67e-07	4.03e-05	coiled-coil domain containing 38	1	Mouse A	NA	1.09085	0
C87977	5.35	7.91	-5.89	3.68e-07	4.03e-05	expressed sequence C87977	-1	Mouse A	NA	-2.55827	0
Sparc	7.15	8.62	-2.77	3.72e-07	4.07e-05	secreted acidic cysteine rich glycoprotein	-1	Mouse A	NA	-1.46989	0
Lcn11	5.56	7	-2.71	3.75e-07	4.08e-05	lipocalin 11	-1	Mouse A	NA	-1.43829	0
Cyp11a1	5.42	7.56	-4.41	3.76e-07	4.08e-05	cytochrome P450, family 11, subfamily a, polypeptide 1	-1	Mouse A	NA	-2.14078	0
Itih4	6.44	7.84	-2.63	3.81e-07	4.12e-05	inter alpha-trypsin inhibitor, heavy chain 4	-1	Mouse A	Pancreas	-1.39506	0
Itih4	6.44	7.84	-2.63	3.81e-07	4.12e-05	inter alpha-trypsin inhibitor, heavy chain 4	-1	Mouse A	Liver	-1.39506	0
Ifih1	7.88	8.91	-2.05	3.83e-07	4.12e-05	interferon induced with helicase C domain 1	-1	Mouse A	NA	-1.03562	1
Reg3g	10.17	11.32	-2.21	3.9e-07	4.18e-05	regenerating islet-derived 3 gamma	-1	Mouse A	Duodenum	-1.14405	0
Reg3g	10.17	11.32	-2.21	3.9e-07	4.18e-05	regenerating islet-derived 3 gamma	-1	Mouse A	Jejunum	-1.14405	0
Reg3g	10.17	11.32	-2.21	3.9e-07	4.18e-05	regenerating islet-derived 3 gamma	-1	Mouse A	Ileum	-1.14405	0
Aldh3a1	6.2	7.26	-2.08	4e-07	4.27e-05	aldehyde dehydrogenase family 3, subfamily A1	-1	Mouse A	Stomach	-1.05658	0
Aldh3a1	6.2	7.26	-2.08	4e-07	4.27e-05	aldehyde dehydrogenase family 3, subfamily A1	-1	Mouse A	Esophagus	-1.05658	0
Upk1b	5.58	6.62	-2.05	4.13e-07	4.39e-05	uroplakin 1B	-1	Mouse A	NA	-1.03562	0
Lrrc28	8.6	7.25	2.53	4.15e-07	4.4e-05	leucine rich repeat containing 28	1	Mouse A	NA	1.33914	0
Parp12	7.04	7.9	-1.82	4.21e-07	4.44e-05	poly (ADP-ribose) polymerase family, member 12	0	Mouse A	NA	-0.863938	1
Il24	5.09	6.56	-2.76	4.23e-07	4.45e-05	interleukin 24	-1	Mouse A	NA	-1.46467	0
Muc15	5.94	7.25	-2.47	4.3e-07	4.49e-05	mucin 15	-1	Mouse A	NA	-1.30451	0
Ptgr1	6.22	7.47	-2.37	4.46e-07	4.65e-05	prostaglandin reductase 1	-1	Mouse A	NA	-1.24489	0
Cysltr2	9.79	8.91	1.84	4.75e-07	4.92e-05	cysteinyl leukotriene receptor 2	0	Mouse A	NA	0.879706	0
Cbln4	8.09	7.03	2.09	4.79e-07	4.95e-05	cerebellin 4 precursor protein	1	Mouse A	NA	1.0635	0
Myot	9.03	7.88	2.22	4.83e-07	4.97e-05	myotilin	1	Mouse A	Esophagus	1.15056	0
Myot	9.03	7.88	2.22	4.83e-07	4.97e-05	myotilin	1	Mouse A	Quadriceps	1.15056	0
Ifi44	6.48	7.87	-2.62	4.9e-07	5.03e-05	interferon-induced protein 44	-1	Mouse A	NA	-1.38957	1
Adh6a	6.62	7.57	-1.92	4.95e-07	5.04e-05	alcohol dehydrogenase 6A (class V)	0	Mouse A	Duodenum	-0.941106	0
Adh6a	6.62	7.57	-1.92	4.95e-07	5.04e-05	alcohol dehydrogenase 6A (class V)	0	Mouse A	Jejunum	-0.941106	0
Gm20946	4.54	5.57	-2.04	4.95e-07	5.04e-05	predicted gene, 20946 [Source:MGI Symbol;Acc:MGI:5434301]	-1	Mouse A	NA	-1.02857	0
Aldob	6.42	7.86	-2.72	5.01e-07	5.09e-05	aldolase B, fructose-bisphosphate	-1	Mouse A	NA	-1.44361	0
Sepp1	5.46	6.64	-2.26	5.11e-07	5.17e-05	selenoprotein P, plasma, 1	-1	Mouse A	NA	-1.17632	0
Krt76	6.95	8.39	-2.73	5.16e-07	5.21e-05	keratin 76	-1	Mouse A	NA	-1.4489	0
Clec5a	4.41	5.65	-2.36	5.21e-07	5.24e-05	C-type lectin domain family 5, member a	-1	Mouse A	NA	-1.23879	0
Gm15284	6.01	7.11	-2.14	5.23e-07	5.24e-05	predicted gene 15284; defensin, alpha, 6; defensin, alpha, 16; defensin, alpha, 11	-1	Mouse A	NA	-1.09761	0
Defa6	6.01	7.11	-2.14	5.23e-07	5.24e-05	predicted gene 15284; defensin, alpha, 6; defensin, alpha, 16; defensin, alpha, 11	-1	Mouse A	NA	-1.09761	0
Defa16	6.01	7.11	-2.14	5.23e-07	5.24e-05	predicted gene 15284; defensin, alpha, 6; defensin, alpha, 16; defensin, alpha, 11	-1	Mouse A	NA	-1.09761	0
Defa11	6.01	7.11	-2.14	5.23e-07	5.24e-05	predicted gene 15284; defensin, alpha, 6; defensin, alpha, 16; defensin, alpha, 11	-1	Mouse A	NA	-1.09761	0
Kcnj3	8.19	7.21	1.97	5.26e-07	5.24e-05	potassium inwardly-rectifying channel, subfamily J, member 3	0	Mouse A	NA	0.978196	0
Dcpp1	5.79	6.87	-2.11	5.27e-07	5.24e-05	demilune cell and parotid protein 1; demilune cell and parotid protein 2	-1	Mouse A	NA	-1.07724	0
Dcpp2	5.79	6.87	-2.11	5.27e-07	5.24e-05	demilune cell and parotid protein 1; demilune cell and parotid protein 2	-1	Mouse A	NA	-1.07724	0
T	5.79	6.96	-2.26	5.31e-07	5.26e-05	brachyury	-1	Mouse A	NA	-1.17632	0
Cxcl9	10.22	11.1	-1.85	5.43e-07	5.36e-05	chemokine (C-X-C motif) ligand 9	0	Mouse A	NA	-0.887525	0
Bpifa5	5.45	6.49	-2.05	5.45e-07	5.36e-05	BPI fold containing family A, member 5	-1	Mouse A	NA	-1.03562	0
Abca13	5.75	7.09	-2.54	5.46e-07	5.36e-05	ATP-binding cassette, sub-family A (ABC1), member 13	-1	Mouse A	NA	-1.34483	0
H2-M1	4.75	6.03	-2.42	5.49e-07	5.36e-05	histocompatibility 2, M region locus 1	-1	Mouse A	NA	-1.27501	0
Gm5861	4.95	6.46	-2.84	5.54e-07	5.4e-05	predicted gene 5861	-1	Mouse A	NA	-1.50589	0
Krt9	7.42	8.56	-2.21	5.7e-07	5.53e-05	keratin 9	-1	Mouse A	NA	-1.14405	0
Tnn	6.64	7.8	-2.24	5.83e-07	5.65e-05	tenascin N	-1	Mouse A	NA	-1.1635	0
Gm12616	7.54	8.69	-2.22	5.91e-07	5.7e-05	predicted gene 12616	-1	Mouse A	NA	-1.15056	0
Rnd3	8.58	9.66	-2.12	6.04e-07	5.8e-05	Rho family GTPase 3	-1	Mouse A	NA	-1.08406	0
Lrig1	8.8	7.97	1.79	6.18e-07	5.93e-05	leucine-rich repeats and immunoglobulin-like domains 1	0	Mouse A	NA	0.83996	0
Ugt2b34	5.17	6.22	-2.07	6.29e-07	6.01e-05	UDP glucuronosyltransferase 2 family, polypeptide B34	-1	Mouse A	NA	-1.04963	0
Antxr2	10.51	9.34	2.26	6.34e-07	6.04e-05	anthrax toxin receptor 2	1	Mouse A	NA	1.17632	0
Gm12627	7.54	8.7	-2.23	6.4e-07	6.08e-05	predicted gene 12627 [Source:MGI Symbol;Acc:MGI:3650562]	-1	Mouse A	NA	-1.15704	0
Calcrl	10.73	9.58	2.22	6.42e-07	6.08e-05	calcitonin receptor-like	1	Mouse A	NA	1.15056	0
Stfa3	6.2	7.49	-2.44	6.59e-07	6.21e-05	stefin A3	-1	Mouse A	NA	-1.28688	0
Tmigd3	7.09	6.01	2.11	6.64e-07	6.24e-05	transmembrane and immunoglobulin domain containing 3; adenosine A3 receptor	1	Mouse A	NA	1.07724	0
Adora3	7.09	6.01	2.11	6.64e-07	6.24e-05	transmembrane and immunoglobulin domain containing 3; adenosine A3 receptor	1	Mouse A	NA	1.07724	0
Fcer1g	9.05	7.84	2.32	6.84e-07	6.41e-05	Fc receptor, IgE, high affinity I, gamma polypeptide	1	Mouse A	NA	1.21412	0
Mmp13	6.08	7.61	-2.87	7e-07	6.49e-05	matrix metallopeptidase 13	-1	Mouse A	NA	-1.52105	1
Gm12613	7.47	8.52	-2.08	7.04e-07	6.49e-05	predicted gene 12613 [Source:MGI Symbol;Acc:MGI:3649884]	-1	Mouse A	NA	-1.05658	0
Gm12614	7.47	8.52	-2.08	7.04e-07	6.49e-05	predicted gene 12614	-1	Mouse A	NA	-1.05658	0
Gm12624	7.47	8.52	-2.08	7.04e-07	6.49e-05	predicted gene 12624	-1	Mouse A	NA	-1.05658	0
Gm12621	7.47	8.52	-2.08	7.04e-07	6.49e-05	predicted gene 12621	-1	Mouse A	NA	-1.05658	0
Stil	5.91	6.71	-1.74	7.09e-07	6.51e-05	Scl/Tal1 interrupting locus	0	Mouse A	NA	-0.799087	0
Hamp	10.58	9.29	2.44	7.34e-07	6.71e-05	hepcidin antimicrobial peptide	1	Mouse A	Liver	1.28688	0
Vsig1	8.21	6.95	2.4	7.41e-07	6.73e-05	V-set and immunoglobulin domain containing 1	1	Mouse A	Stomach	1.26303	0
Gabrp	8.24	9.24	-2	7.44e-07	6.73e-05	gamma-aminobutyric acid (GABA) A receptor, pi	0	Mouse A	NA	-1	0
Hmgcs2	6.28	7.85	-2.97	7.45e-07	6.73e-05	3-hydroxy-3-methylglutaryl-Coenzyme A synthase 2	-1	Mouse A	Colon	-1.57046	0
Hmgcs2	6.28	7.85	-2.97	7.45e-07	6.73e-05	3-hydroxy-3-methylglutaryl-Coenzyme A synthase 2	-1	Mouse A	Liver	-1.57046	0
Perp	8.82	9.77	-1.94	7.47e-07	6.73e-05	PERP, TP53 apoptosis effector	0	Mouse A	NA	-0.956057	0
Dmbt1	5.58	6.5	-1.89	7.67e-07	6.89e-05	deleted in malignant brain tumors 1	0	Mouse A	NA	-0.918386	0
Ptchd4	7.58	6.68	1.87	7.91e-07	7.08e-05	patched domain containing 4	0	Mouse A	NA	0.903038	0
Rarres1	7.49	8.62	-2.18	8.04e-07	7.16e-05	retinoic acid receptor responder (tazarotene induced) 1	-1	Mouse A	Liver	-1.12433	0
Apob	6	7.08	-2.12	8.04e-07	7.16e-05	apolipoprotein B	-1	Mouse A	NA	-1.08406	0
Igfbp5	7.48	8.65	-2.25	8.08e-07	7.17e-05	insulin-like growth factor binding protein 5	-1	Mouse A	NA	-1.16993	0
Slc41a3	8.47	7.57	1.87	8.21e-07	7.25e-05	solute carrier family 41, member 3	0	Mouse A	NA	0.903038	0
Gip	6.2	7.51	-2.48	8.21e-07	7.25e-05	gastric inhibitory polypeptide	-1	Mouse A	Duodenum	-1.31034	0
Gip	6.2	7.51	-2.48	8.21e-07	7.25e-05	gastric inhibitory polypeptide	-1	Mouse A	Jejunum	-1.31034	0
Cmpk2	5.72	6.75	-2.05	8.27e-07	7.28e-05	cytidine monophosphate (UMP-CMP) kinase 2, mitochondrial	-1	Mouse A	NA	-1.03562	1
Cd86	9.44	8.49	1.93	8.38e-07	7.35e-05	CD86 antigen	0	Mouse A	NA	0.948601	0
4933402N22Rik	4.99	7.06	-4.21	8.52e-07	7.44e-05	RIKEN cDNA 4933402N22 gene	-1	Mouse A	NA	-2.07382	0
Synj2	10.42	9.59	1.78	8.55e-07	7.44e-05	synaptojanin 2	0	Mouse A	NA	0.831877	0
Cds2	9.76	8.83	1.9	8.56e-07	7.44e-05	CDP-diacylglycerol synthase (phosphatidate cytidylyltransferase) 2	0	Mouse A	NA	0.925999	0
Prokr2	10.19	8.77	2.68	8.87e-07	7.68e-05	prokineticin receptor 2	1	Mouse A	NA	1.42223	0
Gstm7	6.06	6.97	-1.88	8.98e-07	7.76e-05	glutathione S-transferase, mu 7	0	Mouse A	NA	-0.910733	0
Gm6460	4.98	6.53	-2.91	9.08e-07	7.82e-05	predicted gene 6460	-1	Mouse A	NA	-1.54102	0
Ncf1	12.02	11.13	1.85	9.23e-07	7.93e-05	neutrophil cytosolic factor 1	0	Mouse A	NA	0.887525	0
Car3	5.67	7.29	-3.06	9.31e-07	7.97e-05	carbonic anhydrase 3	-1	Mouse A	NA	-1.61353	0
Lrit2	6.16	4.88	2.44	9.42e-07	8.04e-05	leucine-rich repeat, immunoglobulin-like and transmembrane domains 2	1	Mouse A	NA	1.28688	0
Ear1	5.4	7.83	-5.39	9.49e-07	8.08e-05	eosinophil-associated, ribonuclease A family, member 1	-1	Mouse A	NA	-2.43029	0
H19	6.43	8.35	-3.8	9.59e-07	8.14e-05	H19, imprinted maternally expressed transcript	-1	Mouse A	Quadriceps	-1.926	0
H19	6.43	8.35	-3.8	9.59e-07	8.14e-05	H19, imprinted maternally expressed transcript	-1	Mouse A	Esophagus	-1.926	0
Nox1	6.6	7.8	-2.29	9.86e-07	8.34e-05	NADPH oxidase 1	-1	Mouse A	NA	-1.19535	0
Lipf	4.17	5.83	-3.16	9.88e-07	8.34e-05	lipase, gastric	-1	Mouse A	NA	-1.65992	0
Adgb	9.3	8.26	2.06	9.92e-07	8.35e-05	androglobin	1	Mouse A	NA	1.04264	0
Gm12625	7.59	8.72	-2.18	1.01e-06	8.45e-05	predicted gene 12625 [Source:MGI Symbol;Acc:MGI:3650564]	-1	Mouse A	NA	-1.12433	0
Gm9994	9.65	8.46	2.28	1.02e-06	8.56e-05	predicted gene 9994	1	Mouse A	NA	1.18903	0
Pkia	9.92	9.12	1.74	1.03e-06	8.56e-05	protein kinase inhibitor, alpha	0	Mouse A	NA	0.799087	0
Serpinb9b	6.21	7.47	-2.39	1.04e-06	8.63e-05	serine (or cysteine) peptidase inhibitor, clade B, member 9b	-1	Mouse A	NA	-1.25701	0
Krt4	5.48	6.58	-2.14	1.04e-06	8.63e-05	keratin 4	-1	Mouse A	Esophagus	-1.09761	0
Cyp2a4	9.25	10.15	-1.87	1.05e-06	8.64e-05	cytochrome P450, family 2, subfamily a, polypeptide 4	0	Mouse A	Kidney	-0.903038	0
Pfkm	9.34	8.41	1.91	1.05e-06	8.64e-05	phosphofructokinase, muscle	0	Mouse A	NA	0.933573	0
Bpifa2	5.01	5.8	-1.73	1.05e-06	8.64e-05	BPI fold containing family A, member 2	0	Mouse A	NA	-0.790772	0
Dhdh	8.58	7.75	1.78	1.06e-06	8.68e-05	dihydrodiol dehydrogenase (dimeric)	0	Mouse A	NA	0.831877	0
Mir17hg	6.92	7.7	-1.71	1.06e-06	8.7e-05	Mir17 host gene (non-protein coding); microRNA 92-1	0	Mouse A	NA	-0.773996	0
Mir92-1	6.92	7.7	-1.71	1.06e-06	8.7e-05	Mir17 host gene (non-protein coding); microRNA 92-1	0	Mouse A	NA	-0.773996	0
Crisp3	4.56	5.78	-2.34	1.08e-06	8.75e-05	cysteine-rich secretory protein 3	-1	Mouse A	NA	-1.22651	0
Gm12622	7.93	8.88	-1.93	1.08e-06	8.75e-05	predicted gene 12622	0	Mouse A	NA	-0.948601	0
Slc12a2	7.31	8.12	-1.76	1.08e-06	8.75e-05	solute carrier family 12, member 2	0	Mouse A	NA	-0.815575	0
Gm6348	4.62	5.6	-1.97	1.09e-06	8.79e-05	predicted gene 6348	0	Mouse A	NA	-0.978196	0
Slc25a13	10.31	9.52	1.73	1.1e-06	8.83e-05	solute carrier family 25 (mitochondrial carrier, adenine nucleotide translocator), member 13	0	Mouse A	NA	0.790772	0
Cth	7.25	8.33	-2.11	1.1e-06	8.83e-05	cystathionase (cystathionine gamma-lyase)	-1	Mouse A	NA	-1.07724	0
Reln	8.77	7.91	1.81	1.11e-06	8.92e-05	reelin	0	Mouse A	NA	0.85599	0
5031414D18Rik	9.23	8.1	2.2	1.12e-06	8.95e-05	RIKEN cDNA 5031414D18 gene	1	Mouse A	NA	1.1375	0
Ttll9	8.23	7.26	1.96	1.12e-06	8.95e-05	tubulin tyrosine ligase-like family, member 9	0	Mouse A	NA	0.970854	0
Lrit1	7.42	6.23	2.28	1.14e-06	9.04e-05	leucine-rich repeat, immunoglobulin-like and transmembrane domains 1	1	Mouse A	NA	1.18903	0
Gm10424	5.15	6.31	-2.24	1.17e-06	9.23e-05	predicted gene 10424	-1	Mouse A	NA	-1.1635	0
A430089I19Rik	5.15	6.31	-2.24	1.17e-06	9.23e-05	RIKEN cDNA A430089I19 gene	-1	Mouse A	NA	-1.1635	0
6330409D20Rik	7.68	6.7	1.96	1.17e-06	9.23e-05	RIKEN cDNA 6330409D20 gene	0	Mouse A	NA	0.970854	0
Skint2	10.38	9.58	1.74	1.19e-06	9.34e-05	selection and upkeep of intraepithelial T cells 2	0	Mouse A	NA	0.799087	0
Npy	7.11	8.4	-2.44	1.23e-06	9.62e-05	neuropeptide Y	-1	Mouse A	Brain	-1.28688	0
Gm7647	5	6.12	-2.19	1.23e-06	9.63e-05	predicted gene 7647 [Source:MGI Symbol;Acc:MGI:3779753]	-1	Mouse A	NA	-1.13093	0
Serpinb11	5.69	7.41	-3.28	1.25e-06	9.74e-05	serine (or cysteine) peptidase inhibitor, clade B (ovalbumin), member 11	-1	Mouse A	Esophagus	-1.7137	0
Adtrp	8.99	7.97	2.03	1.26e-06	9.8e-05	androgen dependent TFPI regulating protein	1	Mouse A	NA	1.02148	0
Olah	4.79	5.75	-1.95	1.27e-06	9.82e-05	oleoyl-ACP hydrolase	0	Mouse A	NA	-0.963474	0
Gm42368	9.64	10.92	-2.43	1.27e-06	9.82e-05	predicted gene, 42368	-1	Mouse A	NA	-1.28096	0
Gsto1	6.96	7.94	-1.97	1.28e-06	9.83e-05	glutathione S-transferase omega 1	0	Mouse A	NA	-0.978196	0
Gm7978	5.41	6.57	-2.23	1.29e-06	9.89e-05	predicted gene 7978; cDNA sequence BC061212	-1	Mouse A	NA	-1.15704	0
BC061212	5.41	6.57	-2.23	1.29e-06	9.89e-05	predicted gene 7978; cDNA sequence BC061212	-1	Mouse A	NA	-1.15704	0
Csrnp3	8.34	7.55	1.74	1.31e-06	9.97e-05	cysteine-serine-rich nuclear protein 3	0	Mouse A	NA	0.799087	0
Apod	7.92	9.01	-2.12	1.34e-06	0.0001	apolipoprotein D	-1	Mouse A	Brain	-1.08406	0
Gal3st2	9.23	8.04	2.28	1.39e-06	0.0001	galactose-3-O-sulfotransferase 2	1	Mouse A	NA	1.18903	0
Gm12614	7.61	8.85	-2.37	1.4e-06	0.0001	predicted gene 12614; predicted gene 12616	-1	Mouse A	NA	-1.24489	0
Gm12616	7.61	8.85	-2.37	1.4e-06	0.0001	predicted gene 12614; predicted gene 12616	-1	Mouse A	NA	-1.24489	0
Slc9a9	7.15	8	-1.81	1.41e-06	0.0001	solute carrier family 9 (sodium/hydrogen exchanger), member 9	0	Mouse A	NA	-0.85599	0
Tnfsf4	5.48	6.62	-2.21	1.42e-06	0.0001	tumor necrosis factor (ligand) superfamily, member 4	-1	Mouse A	NA	-1.14405	0
Cnst	9.76	8.98	1.72	1.44e-06	0.0001	consortin, connexin sorting protein	0	Mouse A	NA	0.782409	0
Gm8897	5.09	6.37	-2.42	1.47e-06	0.0001	predicted gene 8897	-1	Mouse A	NA	-1.27501	0
Mir142	7.64	6.86	1.72	1.48e-06	0.0001	microRNA 142	0	Mouse A	NA	0.782409	0
St6galnac3	7.2	5.77	2.71	1.5e-06	0.0001	ST6 (alpha-N-acetyl-neuraminyl-2,3-beta-galactosyl-1,3)-N-acetylgalactosaminide alpha-2,6-sialyltransferase 3	1	Mouse A	NA	1.43829	0
Crip3	9.51	8.65	1.81	1.51e-06	0.0001	cysteine-rich protein 3	0	Mouse A	NA	0.85599	0
Gal	5.24	7.15	-3.75	1.51e-06	0.0001	galanin	-1	Mouse A	Pancreas	-1.90689	0
Odam	3.9	4.9	-2	1.51e-06	0.0001	odontogenic, ameloblast asssociated	0	Mouse A	NA	-1	0
Oma1	9.65	8.8	1.81	1.53e-06	0.0001	OMA1 homolog, zinc metallopeptidase (S. cerevisiae)	0	Mouse A	NA	0.85599	0
Krt73	6.01	7.51	-2.82	1.55e-06	0.0001	keratin 73	-1	Mouse A	NA	-1.4957	0
Epyc	9.27	8.04	2.36	1.55e-06	0.0001	epiphycan	1	Mouse A	NA	1.23879	0
Mcpt1	4.5	6.52	-4.05	1.57e-06	0.0001	mast cell protease 1	-1	Mouse A	NA	-2.01792	0
Sult1c1	4.44	5.37	-1.91	1.57e-06	0.0001	sulfotransferase family, cytosolic, 1C, member 1	0	Mouse A	NA	-0.933573	0
Ccdc67	5.42	6.64	-2.32	1.58e-06	0.0001	coiled-coil domain containing 67	-1	Mouse A	NA	-1.21412	0
Cga	6.18	7.12	-1.91	1.59e-06	0.0001	glycoprotein hormones, alpha subunit	0	Mouse A	NA	-0.933573	0
Sftpd	6.81	8.02	-2.32	1.59e-06	0.0001	surfactant associated protein D	-1	Mouse A	NA	-1.21412	0
Pah	7.54	8.71	-2.24	1.62e-06	0.0001	phenylalanine hydroxylase	-1	Mouse A	Liver	-1.1635	0
Pah	7.54	8.71	-2.24	1.62e-06	0.0001	phenylalanine hydroxylase	-1	Mouse A	Kidney	-1.1635	0
Gm12248	5.93	7.76	-3.54	1.65e-06	0.0001	predicted gene 12248	-1	Mouse A	NA	-1.82375	0
Ggh	8.94	8.21	1.67	1.68e-06	0.0001	gamma-glutamyl hydrolase	0	Mouse A	NA	0.739848	0
Tmem19	11.05	10.22	1.78	1.68e-06	0.0001	transmembrane protein 19	0	Mouse A	NA	0.831877	0
Krt16	7.53	8.79	-2.39	1.72e-06	0.0001	keratin 16	-1	Mouse A	NA	-1.25701	0
Psd3	7.34	6.36	1.98	1.72e-06	0.0001	pleckstrin and Sec7 domain containing 3	0	Mouse A	Brain	0.9855	0
Tgfbi	7.17	8.14	-1.96	1.76e-06	0.0001	transforming growth factor, beta induced	0	Mouse A	NA	-0.970854	0
Angptl7	5.48	6.82	-2.53	1.76e-06	0.0001	angiopoietin-like 7	-1	Mouse A	NA	-1.33914	0
Oas1f	6.11	7.28	-2.25	1.77e-06	0.0001	2-5 oligoadenylate synthetase 1F	-1	Mouse A	NA	-1.16993	1
Mia2	7.99	7.19	1.74	1.82e-06	0.0001	melanoma inhibitory activity 2	0	Mouse A	NA	0.799087	0
Cdh9	8.56	7.32	2.35	1.83e-06	0.0001	cadherin 9	1	Mouse A	NA	1.23266	0
Krt23	6.8	8.26	-2.74	1.85e-06	0.0001	keratin 23	-1	Mouse A	Stomach	-1.45418	0
Krt23	6.8	8.26	-2.74	1.85e-06	0.0001	keratin 23	-1	Mouse A	Esophagus	-1.45418	0
Apoe	9.21	10.17	-1.94	1.85e-06	0.0001	apolipoprotein E	0	Mouse A	NA	-0.956057	0
Cyp3a41a	3.98	6.33	-5.07	1.87e-06	0.0001	cytochrome P450, family 3, subfamily a, polypeptide 41A; cytochrome P450, family 3, subfamily a, polypeptide 41B	-1	Mouse A	NA	-2.34199	0
Cyp3a41b	3.98	6.33	-5.07	1.87e-06	0.0001	cytochrome P450, family 3, subfamily a, polypeptide 41A; cytochrome P450, family 3, subfamily a, polypeptide 41B	-1	Mouse A	NA	-2.34199	0
Rtp4	6.01	7.23	-2.33	1.88e-06	0.0001	receptor transporter protein 4	-1	Mouse A	NA	-1.22033	1
Glns-ps1	8.4	9.28	-1.84	1.88e-06	0.0001	glutamine synthetase pseudogene 1	0	Mouse A	NA	-0.879706	0
Tmem45a	6.83	8.25	-2.68	1.9e-06	0.0001	transmembrane protein 45a	-1	Mouse A	NA	-1.42223	0
Igfl3	4.75	5.92	-2.25	1.92e-06	0.0001	IGF-like family member 3	-1	Mouse A	NA	-1.16993	0
Ms4a6d	4.65	6.35	-3.26	1.94e-06	0.0001	membrane-spanning 4-domains, subfamily A, member 6D	-1	Mouse A	NA	-1.70487	0
Sorcs1	5.89	6.58	-1.62	1.95e-06	0.0001	sortilin-related VPS10 domain containing receptor 1	0	Mouse A	NA	-0.695994	0
Nid1	6.02	7.42	-2.64	1.97e-06	0.0001	nidogen 1	-1	Mouse A	NA	-1.40054	0
Slc5a8	10.74	9.85	1.85	1.97e-06	0.0001	solute carrier family 5 (iodide transporter), member 8	0	Mouse A	NA	0.887525	0
Ppbp	4.58	6.07	-2.8	2e-06	0.0001	pro-platelet basic protein	-1	Mouse A	NA	-1.48543	0
Cel	5.6	6.48	-1.84	2.01e-06	0.0001	carboxyl ester lipase	0	Mouse A	Duodenum	-0.879706	0
Cel	5.6	6.48	-1.84	2.01e-06	0.0001	carboxyl ester lipase	0	Mouse A	Jejunum	-0.879706	0
Cel	5.6	6.48	-1.84	2.01e-06	0.0001	carboxyl ester lipase	0	Mouse A	Pancreas	-0.879706	0
Gm8300	8.77	9.82	-2.08	2.02e-06	0.0001	predicted gene 8300	-1	Mouse A	NA	-1.05658	0
Nmur2	5.25	6.67	-2.67	2.02e-06	0.0001	neuromedin U receptor 2	-1	Mouse A	NA	-1.41684	0
Grin2c	9.84	9.05	1.74	2.03e-06	0.0001	glutamate receptor, ionotropic, NMDA2C (epsilon 3)	0	Mouse A	NA	0.799087	0
Tbx15	8.07	6.82	2.38	2.04e-06	0.0001	T-box 15	1	Mouse A	NA	1.25096	0
Cst10	4.83	6.83	-3.99	2.04e-06	0.0001	cystatin 10 (chondrocytes)	-1	Mouse A	NA	-1.99639	0
Il21r	9.27	7.91	2.56	2.06e-06	0.0001	interleukin 21 receptor	1	Mouse A	NA	1.35614	0
Areg	7.86	8.58	-1.64	2.06e-06	0.0001	amphiregulin	0	Mouse A	NA	-0.713696	0
Lilrb4a	5.75	7.19	-2.71	2.09e-06	0.0001	leukocyte immunoglobulin-like receptor, subfamily B, member 4A	-1	Mouse A	NA	-1.43829	0
Psg21	6.46	7.77	-2.48	2.11e-06	0.0001	pregnancy-specific glycoprotein 21	-1	Mouse A	NA	-1.31034	0
Lbp	6.64	7.39	-1.68	2.11e-06	0.0001	lipopolysaccharide binding protein	0	Mouse A	NA	-0.748461	0
Acoxl	6.58	7.68	-2.13	2.12e-06	0.0001	acyl-Coenzyme A oxidase-like	-1	Mouse A	NA	-1.09085	0
Enpp2	6.78	8.07	-2.44	2.12e-06	0.0001	ectonucleotide pyrophosphatase/phosphodiesterase 2	-1	Mouse A	NA	-1.28688	0
Igtp	6.74	7.75	-2.02	2.13e-06	0.0001	interferon gamma induced GTPase; immunity-related GTPase family M member 2	-1	Mouse A	NA	-1.01436	1
Irgm2	6.74	7.75	-2.02	2.13e-06	0.0001	interferon gamma induced GTPase; immunity-related GTPase family M member 2	-1	Mouse A	NA	-1.01436	1
Tacstd2	7.71	8.82	-2.17	2.14e-06	0.0001	tumor-associated calcium signal transducer 2	-1	Mouse A	Esophagus	-1.1177	0
Erg	7.66	6.93	1.65	2.17e-06	0.0001	avian erythroblastosis virus E-26 (v-ets) oncogene related	0	Mouse A	NA	0.722466	0
Btnl1	8.42	7.53	1.84	2.19e-06	0.0001	butyrophilin-like 1	0	Mouse A	NA	0.879706	0
45547	4.97	5.81	-1.79	2.2e-06	0.0001	septin 12	0	Mouse A	NA	-0.83996	0
Mup4	4.53	6.23	-3.24	2.2e-06	0.0001	major urinary protein 4	-1	Mouse A	NA	-1.69599	0
Tff3	6.69	8.38	-3.22	2.21e-06	0.0001	trefoil factor 3, intestinal	-1	Mouse A	NA	-1.68706	0
Sst	7.49	8.97	-2.79	2.22e-06	0.0001	somatostatin	-1	Mouse A	Brain	-1.48027	0
Sst	7.49	8.97	-2.79	2.22e-06	0.0001	somatostatin	-1	Mouse A	Stomach	-1.48027	0
Klk1b11	6.57	7.92	-2.55	2.23e-06	0.0001	kallikrein 1-related peptidase b11	-1	Mouse A	NA	-1.3505	0
Gm3147	5.49	6.38	-1.86	2.26e-06	0.0001	predicted gene 3147; cDNA sequence BC080696	0	Mouse A	NA	-0.895303	0
BC080696	5.49	6.38	-1.86	2.26e-06	0.0001	predicted gene 3147; cDNA sequence BC080696	0	Mouse A	NA	-0.895303	0
Sp6	7.07	8	-1.9	2.28e-06	0.0001	trans-acting transcription factor 6	0	Mouse A	NA	-0.925999	0
Tspan18	7.83	7.09	1.67	2.3e-06	0.0001	tetraspanin 18	0	Mouse A	NA	0.739848	0
Ly6i	8.71	7.62	2.14	2.34e-06	0.0001	lymphocyte antigen 6 complex, locus I	1	Mouse A	NA	1.09761	0
Accsl	4.86	6.69	-3.57	2.34e-06	0.0001	1-aminocyclopropane-1-carboxylate synthase (non-functional)-like	-1	Mouse A	NA	-1.83592	0
Pard3b	7.79	6.94	1.8	2.34e-06	0.0001	par-3 family cell polarity regulator beta	0	Mouse A	NA	0.847997	0
Ces5a	7.78	6.98	1.74	2.38e-06	0.0002	carboxylesterase 5A	0	Mouse A	NA	0.799087	0
Gm11545	7.64	8.86	-2.33	2.38e-06	0.0002	predicted gene 11545	-1	Mouse A	NA	-1.22033	0
Pigr	7.76	8.75	-1.99	2.39e-06	0.0002	polymeric immunoglobulin receptor	0	Mouse A	NA	-0.992768	0
Gpr162	8.63	7.77	1.82	2.39e-06	0.0002	G protein-coupled receptor 162	0	Mouse A	Brain	0.863938	0
Olfr1136	8.8	7.01	3.45	2.39e-06	0.0002	olfactory receptor 1136	1	Mouse A	NA	1.7866	0
Lcn8	5.23	6.2	-1.97	2.39e-06	0.0002	lipocalin 8	0	Mouse A	NA	-0.978196	0
Saa4	4.65	5.64	-1.98	2.42e-06	0.0002	serum amyloid A 4	0	Mouse A	Liver	-0.9855	0
S100g	10.14	9.41	1.66	2.42e-06	0.0002	S100 calcium binding protein G	0	Mouse A	Kidney	0.731183	0
S100g	10.14	9.41	1.66	2.42e-06	0.0002	S100 calcium binding protein G	0	Mouse A	Duodenum	0.731183	0
S100g	10.14	9.41	1.66	2.42e-06	0.0002	S100 calcium binding protein G	0	Mouse A	Jejunum	0.731183	0
Trim25	7.48	8.32	-1.79	2.46e-06	0.0002	tripartite motif-containing 25	0	Mouse A	NA	-0.83996	1
Fam107b	10.02	9.09	1.92	2.51e-06	0.0002	family with sequence similarity 107, member B	0	Mouse A	NA	0.941106	0
Gabra4	6.25	5.41	1.79	2.53e-06	0.0002	gamma-aminobutyric acid (GABA) A receptor, subunit alpha 4	0	Mouse A	NA	0.83996	0
Fabp12	6.84	5.96	1.85	2.55e-06	0.0002	fatty acid binding protein 12	0	Mouse A	NA	0.887525	0
H2-Ob	10.41	9.59	1.76	2.56e-06	0.0002	histocompatibility 2, O region beta locus; predicted gene 20506	0	Mouse A	NA	0.815575	0
Gm20506	10.41	9.59	1.76	2.56e-06	0.0002	histocompatibility 2, O region beta locus; predicted gene 20506	0	Mouse A	NA	0.815575	0
Aldh3b1	8.31	7.39	1.89	2.56e-06	0.0002	aldehyde dehydrogenase 3 family, member B1	0	Mouse A	NA	0.918386	0
Cyp3a41b	4.11	6.7	-5.98	2.56e-06	0.0002	cytochrome P450, family 3, subfamily a, polypeptide 41B	-1	Mouse A	NA	-2.58015	0
Osmr	7.67	8.51	-1.8	2.57e-06	0.0002	oncostatin M receptor	0	Mouse A	NA	-0.847997	0
Fam160a1	9.97	9.15	1.78	2.58e-06	0.0002	family with sequence similarity 160, member A1	0	Mouse A	NA	0.831877	0
Acsbg1	7.22	8.06	-1.79	2.62e-06	0.0002	acyl-CoA synthetase bubblegum family member 1	0	Mouse A	Brain	-0.83996	0
Acsbg1	7.22	8.06	-1.79	2.62e-06	0.0002	acyl-CoA synthetase bubblegum family member 1	0	Mouse A	Esophagus	-0.83996	0
Lypd2	6.87	8.04	-2.24	2.65e-06	0.0002	Ly6/Plaur domain containing 2	-1	Mouse A	Esophagus	-1.1635	0
Gm15319	4.31	5.1	-1.73	2.66e-06	0.0002	predicted gene 15319; RIKEN cDNA 9530057J20 gene	0	Mouse A	NA	-0.790772	0
9530057J20Rik	4.31	5.1	-1.73	2.66e-06	0.0002	predicted gene 15319; RIKEN cDNA 9530057J20 gene	0	Mouse A	NA	-0.790772	0
Mylk4	4.98	6.16	-2.26	2.7e-06	0.0002	myosin light chain kinase family, member 4	-1	Mouse A	Quadriceps	-1.17632	0
Spink1	5.04	5.88	-1.79	2.71e-06	0.0002	serine peptidase inhibitor, Kazal type 1	0	Mouse A	NA	-0.83996	0
Prkg1	5.23	6.17	-1.92	2.73e-06	0.0002	protein kinase, cGMP-dependent, type I	0	Mouse A	NA	-0.941106	0
Dhcr24	10.34	9.45	1.85	2.81e-06	0.0002	24-dehydrocholesterol reductase	0	Mouse A	NA	0.887525	0
BC051142	9.54	8.43	2.15	2.81e-06	0.0002	cDNA sequence BC051142	1	Mouse A	NA	1.10434	0
Slc6a13	5.61	6.42	-1.75	2.85e-06	0.0002	solute carrier family 6 (neurotransmitter transporter, GABA), member 13	0	Mouse A	Liver	-0.807355	0
Slc6a13	5.61	6.42	-1.75	2.85e-06	0.0002	solute carrier family 6 (neurotransmitter transporter, GABA), member 13	0	Mouse A	Kidney	-0.807355	0
Kank1	8.64	7.85	1.72	2.86e-06	0.0002	KN motif and ankyrin repeat domains 1	0	Mouse A	NA	0.782409	0
Hsd17b3	4.8	6.08	-2.44	2.86e-06	0.0002	hydroxysteroid (17-beta) dehydrogenase 3	-1	Mouse A	NA	-1.28688	0
Cyp3a16	3.9	4.8	-1.87	2.87e-06	0.0002	cytochrome P450, family 3, subfamily a, polypeptide 16	0	Mouse A	NA	-0.903038	0
Tac1	6.3	8.3	-4.02	2.87e-06	0.0002	tachykinin 1	-1	Mouse A	NA	-2.0072	0
Prph	7.09	8.54	-2.73	2.88e-06	0.0002	peripherin	-1	Mouse A	NA	-1.4489	0
Tmem27	4.41	5.37	-1.94	2.91e-06	0.0002	transmembrane protein 27	0	Mouse A	NA	-0.956057	0
Qser1	7.27	8.11	-1.8	2.96e-06	0.0002	glutamine and serine rich 1	0	Mouse A	NA	-0.847997	0
Aldh3b3	7.65	8.51	-1.83	3.01e-06	0.0002	aldehyde dehydrogenase 3 family, member B3	0	Mouse A	NA	-0.871844	0
Ifi27l2a	7.34	8.03	-1.61	3.05e-06	0.0002	interferon, alpha-inducible protein 27 like 2A	0	Mouse A	NA	-0.687061	0
Xkr9	8.38	7.48	1.86	3.07e-06	0.0002	X Kell blood group precursor related family member 9 homolog	0	Mouse A	NA	0.895303	0
Mfap5	6.15	6.93	-1.71	3.1e-06	0.0002	microfibrillar associated protein 5	0	Mouse A	NA	-0.773996	0
45544	10.6	9.79	1.75	3.16e-06	0.0002	septin 9	0	Mouse A	NA	0.807355	0
2810474O19Rik	7.8	8.58	-1.72	3.18e-06	0.0002	RIKEN cDNA 2810474O19 gene	0	Mouse A	NA	-0.782409	0
Stau2	9.48	8.68	1.74	3.18e-06	0.0002	staufen (RNA binding protein) homolog 2 (Drosophila)	0	Mouse A	NA	0.799087	0
Mup-ps2	4.31	5.43	-2.17	3.2e-06	0.0002	major urinary protein, pseudogene 2	-1	Mouse A	NA	-1.1177	0
Lrrn4	6.05	7.27	-2.34	3.2e-06	0.0002	leucine rich repeat neuronal 4	-1	Mouse A	NA	-1.22651	0
Ccrl2	7.88	8.69	-1.75	3.25e-06	0.0002	chemokine (C-C motif) receptor-like 2	0	Mouse A	NA	-0.807355	1
Gsta2	7.47	8.41	-1.91	3.25e-06	0.0002	glutathione S-transferase, alpha 2 (Yc2)	0	Mouse A	Kidney	-0.933573	0
Tchh	7.46	8.46	-2	3.25e-06	0.0002	trichohyalin	0	Mouse A	NA	-1	0
Cyp2b19	6.95	8.04	-2.13	3.26e-06	0.0002	cytochrome P450, family 2, subfamily b, polypeptide 19	-1	Mouse A	NA	-1.09085	0
5730460C07Rik	7.71	6.74	1.96	3.28e-06	0.0002	RIKEN cDNA 5730460C07 gene	0	Mouse A	NA	0.970854	0
Tmem56	5.25	6.12	-1.83	3.31e-06	0.0002	transmembrane protein 56	0	Mouse A	NA	-0.871844	0
Gbp2	7.01	7.92	-1.87	3.31e-06	0.0002	guanylate binding protein 2	0	Mouse A	NA	-0.903038	1
Tulp2	8.17	7.16	2	3.37e-06	0.0002	tubby-like protein 2	0	Mouse A	NA	1	0
Nefh	7.47	8.44	-1.96	3.37e-06	0.0002	neurofilament, heavy polypeptide	0	Mouse A	NA	-0.970854	0
Slc22a7	6.8	6.09	1.64	3.37e-06	0.0002	solute carrier family 22 (organic anion transporter), member 7	0	Mouse A	Kidney	0.713696	0
Dcxr	9.96	9.23	1.66	3.4e-06	0.0002	dicarbonyl L-xylulose reductase	0	Mouse A	Kidney	0.731183	0
Gm15925	6.92	7.76	-1.8	3.5e-06	0.0002	predicted gene 15925 [Source:MGI Symbol;Acc:MGI:3801830]; predicted gene 15930 [Source:MGI Symbol;Acc:MGI:3805554]	0	Mouse A	NA	-0.847997	0
Gm15930	6.92	7.76	-1.8	3.5e-06	0.0002	predicted gene 15925 [Source:MGI Symbol;Acc:MGI:3801830]; predicted gene 15930 [Source:MGI Symbol;Acc:MGI:3805554]	0	Mouse A	NA	-0.847997	0
Ifit2	5.46	7.06	-3.04	3.58e-06	0.0002	interferon-induced protein with tetratricopeptide repeats 2	-1	Mouse A	NA	-1.60407	1
Il12b	6.4	7.79	-2.62	3.59e-06	0.0002	interleukin 12b	-1	Mouse A	NA	-1.38957	0
Traj41	5.17	6.67	-2.84	3.62e-06	0.0002	T cell receptor alpha joining 41	-1	Mouse A	NA	-1.50589	0
Il5ra	6.16	7.22	-2.08	3.67e-06	0.0002	interleukin 5 receptor, alpha	-1	Mouse A	NA	-1.05658	0
Agtr2	5.23	6.41	-2.27	3.68e-06	0.0002	angiotensin II receptor, type 2	-1	Mouse A	NA	-1.18269	0
Acaca	6.01	6.85	-1.79	3.8e-06	0.0002	acetyl-Coenzyme A carboxylase alpha	0	Mouse A	NA	-0.83996	0
Itm2a	5.8	6.67	-1.83	3.84e-06	0.0002	integral membrane protein 2A	0	Mouse A	Quadriceps	-0.871844	0
Sprr3	6.22	7.57	-2.56	3.85e-06	0.0002	small proline-rich protein 3	-1	Mouse A	Stomach	-1.35614	0
Sprr3	6.22	7.57	-2.56	3.85e-06	0.0002	small proline-rich protein 3	-1	Mouse A	Esophagus	-1.35614	0
4930467E23Rik	4.23	5.56	-2.51	3.93e-06	0.0002	RIKEN cDNA 4930467E23 gene; predicted gene 15319	-1	Mouse A	NA	-1.32769	0
Gm15319	4.23	5.56	-2.51	3.93e-06	0.0002	RIKEN cDNA 4930467E23 gene; predicted gene 15319	-1	Mouse A	NA	-1.32769	0
Ccdc180	5.44	6.2	-1.69	3.94e-06	0.0002	coiled-coil domain containing 180	0	Mouse A	NA	-0.757023	0
Gm15448	5.37	7.02	-3.14	3.99e-06	0.0002	predicted gene 15448; predicted pseudogene 10693	-1	Mouse A	NA	-1.65076	0
Gm10693	5.37	7.02	-3.14	3.99e-06	0.0002	predicted gene 15448; predicted pseudogene 10693	-1	Mouse A	NA	-1.65076	0
Hp	5.93	7.17	-2.36	4.07e-06	0.0002	haptoglobin	-1	Mouse A	Esophagus	-1.23879	0
Hp	5.93	7.17	-2.36	4.07e-06	0.0002	haptoglobin	-1	Mouse A	Liver	-1.23879	0
Gfpt2	7.24	8.08	-1.78	4.1e-06	0.0002	glutamine fructose-6-phosphate transaminase 2	0	Mouse A	NA	-0.831877	0
Klk1b5	5.89	7.26	-2.57	4.12e-06	0.0002	kallikrein 1-related peptidase b5	-1	Mouse A	NA	-1.36177	0
Rgs17	9.43	8.56	1.82	4.12e-06	0.0002	regulator of G-protein signaling 17	0	Mouse A	NA	0.863938	0
Itgam	5.56	6.81	-2.38	4.2e-06	0.0002	integrin alpha M	-1	Mouse A	NA	-1.25096	0
Lingo1	9.34	8.39	1.94	4.23e-06	0.0002	leucine rich repeat and Ig domain containing 1	0	Mouse A	Brain	0.956057	0
Myo3b	10.65	9.94	1.64	4.36e-06	0.0002	myosin IIIB	0	Mouse A	NA	0.713696	0
Gm16429	5.22	6.23	-2.02	4.45e-06	0.0002	predicted gene 16429; predicted gene 7971	-1	Mouse A	NA	-1.01436	0
Gm7971	5.22	6.23	-2.02	4.45e-06	0.0002	predicted gene 16429; predicted gene 7971	-1	Mouse A	NA	-1.01436	0
Gm10424	5.22	6.23	-2.02	4.45e-06	0.0002	predicted gene 10424; cDNA sequence BC080696	-1	Mouse A	NA	-1.01436	0
BC080696	5.22	6.23	-2.02	4.45e-06	0.0002	predicted gene 10424; cDNA sequence BC080696	-1	Mouse A	NA	-1.01436	0
Pmp2	6.92	7.65	-1.66	4.47e-06	0.0002	peripheral myelin protein 2	0	Mouse A	NA	-0.731183	0
Dph5	9.4	8.67	1.66	4.47e-06	0.0002	DPH5 homolog (S. cerevisiae)	0	Mouse A	NA	0.731183	0
Cd36	4.43	5.17	-1.68	4.49e-06	0.0002	CD36 antigen	0	Mouse A	NA	-0.748461	0
Dusp15	8.79	7.29	2.81	4.56e-06	0.0002	dual specificity phosphatase-like 15	1	Mouse A	NA	1.49057	0
Gulo	6.02	6.76	-1.67	4.57e-06	0.0002	gulonolactone (L-) oxidase	0	Mouse A	Liver	-0.739848	0
Myl7	6.82	7.82	-2	4.6e-06	0.0002	myosin, light polypeptide 7, regulatory	0	Mouse A	NA	-1	0
Gas7	10.7	9.77	1.91	4.61e-06	0.0002	growth arrest specific 7	0	Mouse A	NA	0.933573	0
Slco5a1	10.47	9.57	1.87	4.62e-06	0.0002	solute carrier organic anion transporter family, member 5A1	0	Mouse A	NA	0.903038	0
45353	9.84	9.08	1.7	4.64e-06	0.0002	mitochondrial amidoxime reducing component 2	0	Mouse A	NA	0.765535	0
Snrpn	8.68	8.04	1.56	4.65e-06	0.0002	small nuclear ribonucleoprotein N; SNRPN upstream reading frame	0	Mouse A	Brain	0.641546	0
Snurf	8.68	8.04	1.56	4.65e-06	0.0002	small nuclear ribonucleoprotein N; SNRPN upstream reading frame	0	Mouse A	Brain	0.641546	0
Lrch1	10.77	10.09	1.61	4.66e-06	0.0002	leucine-rich repeats and calponin homology (CH) domain containing 1	0	Mouse A	NA	0.687061	0
Gzmc	4.71	6.12	-2.66	4.73e-06	0.0003	granzyme C	-1	Mouse A	NA	-1.41143	0
Amdhd1	8.03	6.83	2.3	4.74e-06	0.0003	amidohydrolase domain containing 1	1	Mouse A	Liver	1.20163	0
Zbtb16	8.41	7.77	1.57	4.78e-06	0.0003	zinc finger and BTB domain containing 16	0	Mouse A	NA	0.650765	0
Klk1b1	4.21	5.36	-2.21	4.84e-06	0.0003	kallikrein 1-related peptidase b1	-1	Mouse A	NA	-1.14405	0
Mir155	6.54	7.77	-2.35	4.86e-06	0.0003	microRNA 155	-1	Mouse A	NA	-1.23266	0
Asah2	7.33	8.24	-1.88	4.88e-06	0.0003	N-acylsphingosine amidohydrolase 2	0	Mouse A	Duodenum	-0.910733	0
Asah2	7.33	8.24	-1.88	4.88e-06	0.0003	N-acylsphingosine amidohydrolase 2	0	Mouse A	Jejunum	-0.910733	0
Gm6468	4.67	6.02	-2.55	4.93e-06	0.0003	predicted gene 6468	-1	Mouse A	NA	-1.3505	0
Gm6502	4.67	6.02	-2.55	4.93e-06	0.0003	predicted gene 6502	-1	Mouse A	NA	-1.3505	0
Klhl3	6.84	6.13	1.64	4.99e-06	0.0003	kelch-like 3	0	Mouse A	NA	0.713696	0
Gm7697	4.21	5.21	-2.01	5.33e-06	0.0003	predicted gene 7697	-1	Mouse A	NA	-1.0072	0
Bpifa1	5.66	7.84	-4.54	5.33e-06	0.0003	BPI fold containing family A, member 1	-1	Mouse A	Esophagus	-2.18269	0
Cers3	5.6	6.71	-2.15	5.37e-06	0.0003	ceramide synthase 3	-1	Mouse A	Esophagus	-1.10434	0
Defa3	5.65	6.55	-1.86	5.38e-06	0.0003	defensin, alpha, 3; defensin, alpha, 13; defensin, alpha, 2; defensin, alpha, 9; defensin, alpha, 10; defensin, alpha, 15	0	Mouse A	NA	-0.895303	0
Defa13	5.65	6.55	-1.86	5.38e-06	0.0003	defensin, alpha, 3; defensin, alpha, 13; defensin, alpha, 2; defensin, alpha, 9; defensin, alpha, 10; defensin, alpha, 15	0	Mouse A	NA	-0.895303	0
Defa2	5.65	6.55	-1.86	5.38e-06	0.0003	defensin, alpha, 3; defensin, alpha, 13; defensin, alpha, 2; defensin, alpha, 9; defensin, alpha, 10; defensin, alpha, 15	0	Mouse A	NA	-0.895303	0
Defa9	5.65	6.55	-1.86	5.38e-06	0.0003	defensin, alpha, 3; defensin, alpha, 13; defensin, alpha, 2; defensin, alpha, 9; defensin, alpha, 10; defensin, alpha, 15	0	Mouse A	NA	-0.895303	0
Defa10	5.65	6.55	-1.86	5.38e-06	0.0003	defensin, alpha, 3; defensin, alpha, 13; defensin, alpha, 2; defensin, alpha, 9; defensin, alpha, 10; defensin, alpha, 15	0	Mouse A	NA	-0.895303	0
Defa15	5.65	6.55	-1.86	5.38e-06	0.0003	defensin, alpha, 3; defensin, alpha, 13; defensin, alpha, 2; defensin, alpha, 9; defensin, alpha, 10; defensin, alpha, 15	0	Mouse A	NA	-0.895303	0
Defa17	5.65	6.55	-1.86	5.38e-06	0.0003	defensin, alpha, 17; defensin, alpha, 13; defensin, alpha, 9; defensin, alpha, 10; defensin, alpha, 15	0	Mouse A	Duodenum	-0.895303	0
Defa17	5.65	6.55	-1.86	5.38e-06	0.0003	defensin, alpha, 17; defensin, alpha, 13; defensin, alpha, 9; defensin, alpha, 10; defensin, alpha, 15	0	Mouse A	Jejunum	-0.895303	0
Defa17	5.65	6.55	-1.86	5.38e-06	0.0003	defensin, alpha, 17; defensin, alpha, 13; defensin, alpha, 9; defensin, alpha, 10; defensin, alpha, 15	0	Mouse A	Ileum	-0.895303	0
Defa13	5.65	6.55	-1.86	5.38e-06	0.0003	defensin, alpha, 17; defensin, alpha, 13; defensin, alpha, 9; defensin, alpha, 10; defensin, alpha, 15	0	Mouse A	NA	-0.895303	0
Defa9	5.65	6.55	-1.86	5.38e-06	0.0003	defensin, alpha, 17; defensin, alpha, 13; defensin, alpha, 9; defensin, alpha, 10; defensin, alpha, 15	0	Mouse A	NA	-0.895303	0
Defa10	5.65	6.55	-1.86	5.38e-06	0.0003	defensin, alpha, 17; defensin, alpha, 13; defensin, alpha, 9; defensin, alpha, 10; defensin, alpha, 15	0	Mouse A	NA	-0.895303	0
Defa15	5.65	6.55	-1.86	5.38e-06	0.0003	defensin, alpha, 17; defensin, alpha, 13; defensin, alpha, 9; defensin, alpha, 10; defensin, alpha, 15	0	Mouse A	NA	-0.895303	0
Alox15	10.66	11.4	-1.67	5.62e-06	0.0003	arachidonate 15-lipoxygenase	0	Mouse A	NA	-0.739848	0
Slc22a3	9.18	8.51	1.59	5.68e-06	0.0003	solute carrier family 22 (organic cation transporter), member 3	0	Mouse A	NA	0.669027	0
Klk6	6.95	7.86	-1.88	5.72e-06	0.0003	kallikrein related-peptidase 6	0	Mouse A	NA	-0.910733	0
Cd55	4.9	6.07	-2.25	5.75e-06	0.0003	CD55 molecule, decay accelerating factor for complement; CD55 molecule, decay accelerating factor for complement B	-1	Mouse A	NA	-1.16993	0
Cd55b	4.9	6.07	-2.25	5.75e-06	0.0003	CD55 molecule, decay accelerating factor for complement; CD55 molecule, decay accelerating factor for complement B	-1	Mouse A	NA	-1.16993	0
Ccl22	8.42	9.55	-2.19	5.78e-06	0.0003	chemokine (C-C motif) ligand 22	-1	Mouse A	NA	-1.13093	0
Cpz	6.21	6.86	-1.57	5.78e-06	0.0003	carboxypeptidase Z	0	Mouse A	NA	-0.650765	0
Ces1c	4.27	5.34	-2.1	5.8e-06	0.0003	carboxylesterase 1C	-1	Mouse A	Liver	-1.07039	0
Slc35f2	6.79	7.58	-1.72	5.85e-06	0.0003	solute carrier family 35, member F2	0	Mouse A	NA	-0.782409	0
A430089I19Rik	5.33	6.24	-1.88	5.91e-06	0.0003	RIKEN cDNA A430089I19 gene; cDNA sequence BC080696	0	Mouse A	NA	-0.910733	0
BC080696	5.33	6.24	-1.88	5.91e-06	0.0003	RIKEN cDNA A430089I19 gene; cDNA sequence BC080696	0	Mouse A	NA	-0.910733	0
Capn13	5.09	6.09	-2.01	5.93e-06	0.0003	calpain 13	-1	Mouse A	NA	-1.0072	0
Irf7	7.84	8.72	-1.83	5.96e-06	0.0003	interferon regulatory factor 7	0	Mouse A	NA	-0.871844	1
Rapgef5	9.77	8.86	1.87	6.01e-06	0.0003	Rap guanine nucleotide exchange factor (GEF) 5	0	Mouse A	NA	0.903038	0
Rimklb	5.45	6.76	-2.47	6.02e-06	0.0003	ribosomal modification protein rimK-like family member B	-1	Mouse A	NA	-1.30451	0
Sprr1a	10.43	11.12	-1.61	6.02e-06	0.0003	small proline-rich protein 1A	0	Mouse A	Stomach	-0.687061	0
Sprr1a	10.43	11.12	-1.61	6.02e-06	0.0003	small proline-rich protein 1A	0	Mouse A	Esophagus	-0.687061	0
C4bp	5.33	6.21	-1.85	6.08e-06	0.0003	complement component 4 binding protein	0	Mouse A	Liver	-0.887525	0
Gm10378	4.04	4.86	-1.76	6.09e-06	0.0003	predicted gene 10378; predicted gene 10378 [Source:MGI Symbol;Acc:MGI:3704430]	0	Mouse A	NA	-0.815575	0
Car13	7.56	8.55	-1.99	6.12e-06	0.0003	carbonic anhydrase 13	0	Mouse A	NA	-0.992768	0
Grem2	8.09	7.38	1.63	6.14e-06	0.0003	gremlin 2 homolog, cysteine knot superfamily (Xenopus laevis)	0	Mouse A	NA	0.704872	0
Hspb11	9.39	8.6	1.73	6.23e-06	0.0003	heat shock protein family B (small), member 11	0	Mouse A	NA	0.790772	0
Itih3	6.24	7.32	-2.11	6.26e-06	0.0003	inter-alpha trypsin inhibitor, heavy chain 3	-1	Mouse A	Liver	-1.07724	0
Slc16a1	7.02	7.74	-1.65	6.3e-06	0.0003	solute carrier family 16 (monocarboxylic acid transporters), member 1	0	Mouse A	NA	-0.722466	0
Clip4	9.27	8.52	1.67	6.33e-06	0.0003	CAP-GLY domain containing linker protein family, member 4	0	Mouse A	NA	0.739848	0
Gm5182	7.55	8.32	-1.7	6.34e-06	0.0003	acetyl-Coenzyme A carboxylase alpha pseudogene; acetyl-Coenzyme A carboxylase alpha	0	Mouse A	NA	-0.765535	0
Acaca	7.55	8.32	-1.7	6.34e-06	0.0003	acetyl-Coenzyme A carboxylase alpha pseudogene; acetyl-Coenzyme A carboxylase alpha	0	Mouse A	NA	-0.765535	0
Tmem156	8.26	7.56	1.63	6.36e-06	0.0003	transmembrane protein 156	0	Mouse A	NA	0.704872	0
Pof1b	6.06	7.1	-2.06	6.4e-06	0.0003	premature ovarian failure 1B	-1	Mouse A	NA	-1.04264	0
Ip6k3	8.29	7.61	1.61	6.46e-06	0.0003	inositol hexaphosphate kinase 3	0	Mouse A	NA	0.687061	0
Trh	5.98	7.09	-2.15	6.52e-06	0.0003	thyrotropin releasing hormone	-1	Mouse A	NA	-1.10434	0
Sprr1b	8.8	9.62	-1.77	6.52e-06	0.0003	small proline-rich protein 1B	0	Mouse A	Esophagus	-0.823749	0
AA792892	4.29	5.42	-2.2	6.55e-06	0.0003	expressed sequence AA792892	-1	Mouse A	NA	-1.1375	0
Alpl	6.53	7.63	-2.14	6.55e-06	0.0003	alkaline phosphatase, liver/bone/kidney	-1	Mouse A	Kidney	-1.09761	0
Rnase2b	4.92	5.84	-1.89	6.56e-06	0.0003	ribonuclease, RNase A family, 2B (liver, eosinophil-derived neurotoxin)	0	Mouse A	NA	-0.918386	0
Crtac1	8.06	7.38	1.6	6.58e-06	0.0003	cartilage acidic protein 1	0	Mouse A	NA	0.678072	0
Slc13a1	6.86	6.11	1.69	6.58e-06	0.0003	solute carrier family 13 (sodium/sulfate symporters), member 1	0	Mouse A	NA	0.757023	0
Prpsap1	10.08	9.34	1.67	6.61e-06	0.0003	phosphoribosyl pyrophosphate synthetase-associated protein 1	0	Mouse A	NA	0.739848	0
Pdgfd	6.43	5.68	1.69	6.63e-06	0.0003	platelet-derived growth factor, D polypeptide	0	Mouse A	NA	0.757023	0
Nrxn1	7.15	6.5	1.57	6.65e-06	0.0003	neurexin I	0	Mouse A	Brain	0.650765	0
Prkca	9.52	8.57	1.93	6.73e-06	0.0003	protein kinase C, alpha	0	Mouse A	NA	0.948601	0
Plac8	5.65	6.82	-2.25	6.95e-06	0.0003	placenta-specific 8	-1	Mouse A	NA	-1.16993	1
Stxbp6	9.88	9.14	1.67	6.98e-06	0.0003	syntaxin binding protein 6 (amisyn)	0	Mouse A	NA	0.739848	0
Il1f5	6.83	7.62	-1.73	6.98e-06	0.0003	interleukin 1 family, member 5 (delta)	0	Mouse A	NA	-0.790772	0
Gm8857	4.9	7.1	-4.6	7.01e-06	0.0003	predicted gene 8857 [Source:MGI Symbol;Acc:MGI:3648006]	-1	Mouse A	NA	-2.20163	0
6030468B19Rik	7.56	6.88	1.6	7.14e-06	0.0003	RIKEN cDNA 6030468B19 gene	0	Mouse A	NA	0.678072	0
Ces1d	6.64	8.02	-2.61	7.16e-06	0.0003	carboxylesterase 1D	-1	Mouse A	NA	-1.38405	0
Arg2	10.17	9.42	1.69	7.17e-06	0.0003	arginase type II	0	Mouse A	Duodenum	0.757023	0
Arg2	10.17	9.42	1.69	7.17e-06	0.0003	arginase type II	0	Mouse A	Jejunum	0.757023	0
Krt24	6.68	7.9	-2.34	7.18e-06	0.0003	keratin 24	-1	Mouse A	NA	-1.22651	0
Nxn	9.4	8.77	1.55	7.23e-06	0.0003	nucleoredoxin	0	Mouse A	NA	0.632268	0
Adh7	5.51	6.2	-1.62	7.24e-06	0.0003	alcohol dehydrogenase 7 (class IV), mu or sigma polypeptide	0	Mouse A	NA	-0.695994	0
Adgrg6	8.38	9.03	-1.56	7.28e-06	0.0003	adhesion G protein-coupled receptor G6	0	Mouse A	NA	-0.641546	0
Clca1	7.3	8.85	-2.93	7.32e-06	0.0003	chloride channel accessory 1	-1	Mouse A	NA	-1.5509	0
Krtdap	7.98	8.99	-2	7.32e-06	0.0003	keratinocyte differentiation associated protein	0	Mouse A	Stomach	-1	0
Krtdap	7.98	8.99	-2	7.32e-06	0.0003	keratinocyte differentiation associated protein	0	Mouse A	Esophagus	-1	0
Tmem64	8.29	9.02	-1.66	7.38e-06	0.0004	transmembrane protein 64	0	Mouse A	NA	-0.731183	0
Pcdh10	6.93	7.76	-1.78	7.38e-06	0.0004	protocadherin 10	0	Mouse A	NA	-0.831877	0
Defb42	8.48	7.74	1.66	7.39e-06	0.0004	defensin beta 42	0	Mouse A	NA	0.731183	0
Sprr2a1	9.46	10.2	-1.68	7.48e-06	0.0004	small proline-rich protein 2A1; small proline-rich protein 2A2	0	Mouse A	NA	-0.748461	0
Sprr2a2	9.46	10.2	-1.68	7.48e-06	0.0004	small proline-rich protein 2A1; small proline-rich protein 2A2	0	Mouse A	NA	-0.748461	0
Btnl2	8.8	8.04	1.69	7.53e-06	0.0004	butyrophilin-like 2	0	Mouse A	Duodenum	0.757023	0
Btnl2	8.8	8.04	1.69	7.53e-06	0.0004	butyrophilin-like 2	0	Mouse A	Jejunum	0.757023	0
Adamts3	4.83	5.46	-1.55	7.54e-06	0.0004	a disintegrin-like and metallopeptidase (reprolysin type) with thrombospondin type 1 motif, 3	0	Mouse A	NA	-0.632268	0
Gm9495	4.26	5.29	-2.04	7.63e-06	0.0004	predicted gene 9495	-1	Mouse A	NA	-1.02857	0
Hps4	8.94	8.31	1.54	7.71e-06	0.0004	Hermansky-Pudlak syndrome 4 homolog (human)	0	Mouse A	NA	0.62293	0
S100a13	9.01	8.34	1.59	7.84e-06	0.0004	S100 calcium binding protein A13	0	Mouse A	NA	0.669027	0
G530011O06Rik	7.38	8.6	-2.34	7.86e-06	0.0004	RIKEN cDNA G530011O06 gene	-1	Mouse A	NA	-1.22651	0
Pln	8.45	7.37	2.12	7.96e-06	0.0004	phospholamban	1	Mouse A	Heart	1.08406	0
Cr2	9.45	8.4	2.07	7.99e-06	0.0004	complement receptor 2	1	Mouse A	NA	1.04963	0
Nefm	6.04	6.98	-1.91	8.04e-06	0.0004	neurofilament, medium polypeptide	0	Mouse A	Brain	-0.933573	0
Med13l	9.46	8.75	1.63	8.07e-06	0.0004	mediator complex subunit 13-like	0	Mouse A	NA	0.704872	0
Iyd	6.03	6.9	-1.82	8.09e-06	0.0004	iodotyrosine deiodinase	0	Mouse A	NA	-0.863938	0
Fam102b	10.21	9.4	1.75	8.16e-06	0.0004	family with sequence similarity 102, member B	0	Mouse A	NA	0.807355	0
Dock4	6.88	7.51	-1.55	8.28e-06	0.0004	dedicator of cytokinesis 4	0	Mouse A	NA	-0.632268	0
Gbp7	6.68	7.89	-2.31	8.29e-06	0.0004	guanylate binding protein 7	-1	Mouse A	NA	-1.20789	1
Reg1	5.47	6.65	-2.27	8.4e-06	0.0004	regenerating islet-derived 1	-1	Mouse A	Duodenum	-1.18269	0
Reg1	5.47	6.65	-2.27	8.4e-06	0.0004	regenerating islet-derived 1	-1	Mouse A	Jejunum	-1.18269	0
Reg1	5.47	6.65	-2.27	8.4e-06	0.0004	regenerating islet-derived 1	-1	Mouse A	Pancreas	-1.18269	0
Dsc1	5.5	6.35	-1.79	8.43e-06	0.0004	desmocollin 1	0	Mouse A	Esophagus	-0.83996	0
Slc34a2	8.02	9.1	-2.12	8.47e-06	0.0004	solute carrier family 34 (sodium phosphate), member 2	-1	Mouse A	NA	-1.08406	0
Mei4	7.98	7.05	1.91	8.58e-06	0.0004	meiosis-specific, MEI4 homolog (S. cerevisiae)	0	Mouse A	NA	0.933573	0
Slc16a9	7.7	6.82	1.83	8.59e-06	0.0004	solute carrier family 16 (monocarboxylic acid transporters), member 9	0	Mouse A	NA	0.871844	0
Gm10639	7.42	8.35	-1.91	8.62e-06	0.0004	predicted gene 10639	0	Mouse A	NA	-0.933573	0
Fmo3	7.08	8.13	-2.07	8.62e-06	0.0004	flavin containing monooxygenase 3	-1	Mouse A	NA	-1.04963	0
Bcl2a1b	9	9.91	-1.88	8.67e-06	0.0004	B cell leukemia/lymphoma 2 related protein A1b; B cell leukemia/lymphoma 2 related protein A1a	0	Mouse A	NA	-0.910733	0
Bcl2a1a	9	9.91	-1.88	8.67e-06	0.0004	B cell leukemia/lymphoma 2 related protein A1b; B cell leukemia/lymphoma 2 related protein A1a	0	Mouse A	NA	-0.910733	0
Tldc2	5.92	7.16	-2.36	8.81e-06	0.0004	TBC/LysM associated domain containing 2	-1	Mouse A	NA	-1.23879	0
Ang	6.25	6.99	-1.67	8.87e-06	0.0004	angiogenin, ribonuclease, RNase A family, 5; ribonuclease, RNase A family 4	0	Mouse A	Liver	-0.739848	0
Rnase4	6.25	6.99	-1.67	8.87e-06	0.0004	angiogenin, ribonuclease, RNase A family, 5; ribonuclease, RNase A family 4	0	Mouse A	Liver	-0.739848	0
Tiparp	7.68	8.27	-1.5	8.98e-06	0.0004	TCDD-inducible poly(ADP-ribose) polymerase	0	Mouse A	NA	-0.584963	0
Plagl1	9.71	10.31	-1.52	9.18e-06	0.0004	pleiomorphic adenoma gene-like 1; hydatidiform mole associated and imprinted transcript	0	Mouse A	NA	-0.604071	0
Hymai	9.71	10.31	-1.52	9.18e-06	0.0004	pleiomorphic adenoma gene-like 1; hydatidiform mole associated and imprinted transcript	0	Mouse A	NA	-0.604071	0
Mir19b-1	5.64	6.53	-1.85	9.31e-06	0.0004	microRNA 19b-1	0	Mouse A	NA	-0.887525	0
Tspan1	7.35	8.49	-2.2	9.35e-06	0.0004	tetraspanin 1	-1	Mouse A	NA	-1.1375	0
Scrn1	6.64	7.65	-2	9.46e-06	0.0004	secernin 1	0	Mouse A	Brain	-1	0
Speer4e	4.9	5.61	-1.63	9.47e-06	0.0004	spermatogenesis associated glutamate (E)-rich protein 4e; spermatogenesis associated glutamate (E)-rich protein pseudogene	0	Mouse A	NA	-0.704872	0
4930572O03Rik	4.9	5.61	-1.63	9.47e-06	0.0004	spermatogenesis associated glutamate (E)-rich protein 4e; spermatogenesis associated glutamate (E)-rich protein pseudogene	0	Mouse A	NA	-0.704872	0
Clmp	8.67	7.93	1.66	9.7e-06	0.0004	CXADR-like membrane protein	0	Mouse A	NA	0.731183	0
Stac	7.96	6.74	2.32	9.74e-06	0.0004	src homology three (SH3) and cysteine rich domain	1	Mouse A	NA	1.21412	0
Col10a1	6.27	6.9	-1.55	9.78e-06	0.0004	collagen, type X, alpha 1	0	Mouse A	Esophagus	-0.632268	0
Gpx3	6.95	8.78	-3.57	9.83e-06	0.0004	glutathione peroxidase 3	-1	Mouse A	Kidney	-1.83592	0
Lipm	7.12	7.97	-1.8	9.86e-06	0.0004	lipase, family member M	0	Mouse A	Esophagus	-0.847997	0
Irx4	7.19	7.96	-1.7	9.9e-06	0.0004	Iroquois related homeobox 4 (Drosophila)	0	Mouse A	NA	-0.765535	0
Ank	11.73	10.93	1.74	9.92e-06	0.0004	progressive ankylosis	0	Mouse A	NA	0.799087	0
Gm10238	5.71	6.41	-1.62	9.93e-06	0.0004	predicted pseudogene 10238 [Source:MGI Symbol;Acc:MGI:3641620]	0	Mouse A	NA	-0.695994	0
Mcpt4	5.04	6.27	-2.36	9.93e-06	0.0004	mast cell protease 4	-1	Mouse A	NA	-1.23879	0
Ankrd44	7.51	6.33	2.26	9.96e-06	0.0004	ankyrin repeat domain 44	1	Mouse A	NA	1.17632	0
Cd24a	9.32	10.1	-1.72	9.98e-06	0.0004	CD24a antigen	0	Mouse A	NA	-0.782409	0
Myo6	9.25	8.57	1.6	1e-05	0.0004	myosin VI	0	Mouse A	NA	0.678072	0
Psg18	4.65	6.13	-2.78	1.01e-05	0.0004	pregnancy specific glycoprotein 18	-1	Mouse A	NA	-1.47508	0
Ackr2	7.56	6.74	1.76	1.02e-05	0.0005	atypical chemokine receptor 2	0	Mouse A	NA	0.815575	0
Loxl3	8.51	7.88	1.55	1.03e-05	0.0005	lysyl oxidase-like 3	0	Mouse A	NA	0.632268	0
Il9	5.64	6.42	-1.72	1.04e-05	0.0005	interleukin 9	0	Mouse A	NA	-0.782409	0
Plek	10.43	9.82	1.53	1.04e-05	0.0005	pleckstrin	0	Mouse A	NA	0.613532	0
Aipl1	6.16	6.85	-1.62	1.05e-05	0.0005	aryl hydrocarbon receptor-interacting protein-like 1	0	Mouse A	NA	-0.695994	0
Apool	7.85	7.25	1.52	1.05e-05	0.0005	apolipoprotein O-like	0	Mouse A	NA	0.604071	0
Dsc2	8.99	9.64	-1.56	1.05e-05	0.0005	desmocollin 2	0	Mouse A	NA	-0.641546	0
Gbp5	8.27	9.25	-1.98	1.05e-05	0.0005	guanylate binding protein 5	0	Mouse A	NA	-0.9855	1
Tbc1d8	10.6	9.87	1.66	1.06e-05	0.0005	TBC1 domain family, member 8	0	Mouse A	NA	0.731183	0
Nppa	6.2	7.11	-1.87	1.06e-05	0.0005	natriuretic peptide type A	0	Mouse A	Heart	-0.903038	0
Adam19	9.74	8.7	2.07	1.06e-05	0.0005	a disintegrin and metallopeptidase domain 19 (meltrin beta)	1	Mouse A	NA	1.04963	0
Emb	7.77	8.55	-1.72	1.07e-05	0.0005	embigin	0	Mouse A	NA	-0.782409	0
Gabra5	5.66	6.27	-1.52	1.07e-05	0.0005	gamma-aminobutyric acid (GABA) A receptor, subunit alpha 5	0	Mouse A	NA	-0.604071	0
Anxa1	10.05	11.19	-2.19	1.07e-05	0.0005	annexin A1	-1	Mouse A	Colon	-1.13093	0
Anxa1	10.05	11.19	-2.19	1.07e-05	0.0005	annexin A1	-1	Mouse A	Esophagus	-1.13093	0
Gm5152	4	5.64	-3.11	1.07e-05	0.0005	predicted gene 5152	-1	Mouse A	NA	-1.63691	0
Rgl1	7.46	6.81	1.57	1.08e-05	0.0005	ral guanine nucleotide dissociation stimulator,-like 1	0	Mouse A	NA	0.650765	0
Bcl2a1a	9.32	10.2	-1.84	1.09e-05	0.0005	B cell leukemia/lymphoma 2 related protein A1a	0	Mouse A	NA	-0.879706	0
Slc38a3	6.56	7.3	-1.67	1.12e-05	0.0005	solute carrier family 38, member 3	0	Mouse A	NA	-0.739848	0
BC049762	5.95	5.35	1.52	1.15e-05	0.0005	cDNA sequence BC049762	0	Mouse A	NA	0.604071	0
Klk1b16	4.52	5.82	-2.46	1.16e-05	0.0005	kallikrein 1-related peptidase b16	-1	Mouse A	NA	-1.29866	0
Pou5f1	5.37	6.68	-2.48	1.16e-05	0.0005	POU domain, class 5, transcription factor 1	-1	Mouse A	NA	-1.31034	0
Mbl2	6.5	7.49	-1.97	1.17e-05	0.0005	mannose-binding lectin (protein C) 2	0	Mouse A	Liver	-0.978196	0
Slc12a3	6.31	7.12	-1.75	1.17e-05	0.0005	solute carrier family 12, member 3	0	Mouse A	Kidney	-0.807355	0
Sez6l2	8.48	7.79	1.62	1.18e-05	0.0005	seizure related 6 homolog like 2	0	Mouse A	Brain	0.695994	0
Myo18b	5.94	6.99	-2.07	1.19e-05	0.0005	myosin XVIIIb	-1	Mouse A	NA	-1.04963	0
Fn1	8.78	9.62	-1.78	1.2e-05	0.0005	fibronectin 1	0	Mouse A	NA	-0.831877	0
Nudt10	5.41	7.11	-3.25	1.2e-05	0.0005	nudix (nucleoside diphosphate linked moiety X)-type motif 10	-1	Mouse A	NA	-1.70044	0
S100a10	9.56	10.33	-1.71	1.21e-05	0.0005	S100 calcium binding protein A10 (calpactin)	0	Mouse A	NA	-0.773996	0
Cd34	5.9	7.03	-2.2	1.21e-05	0.0005	CD34 antigen	-1	Mouse A	NA	-1.1375	0
Bpifb3	6.11	6.98	-1.84	1.22e-05	0.0005	BPI fold containing family B, member 3	0	Mouse A	NA	-0.879706	0
Chil3	5.19	6.26	-2.1	1.24e-05	0.0005	chitinase-like 3	-1	Mouse A	NA	-1.07039	0
Alox8	7.62	8.49	-1.83	1.25e-05	0.0005	arachidonate 8-lipoxygenase	0	Mouse A	NA	-0.871844	0
Ugt8a	5.52	6.38	-1.82	1.25e-05	0.0005	UDP galactosyltransferase 8A	0	Mouse A	NA	-0.863938	0
Il12rb1	7.87	7.11	1.68	1.26e-05	0.0005	interleukin 12 receptor, beta 1	0	Mouse A	NA	0.748461	0
Map3k15	9.38	8.54	1.79	1.26e-05	0.0005	mitogen-activated protein kinase kinase kinase 15	0	Mouse A	NA	0.83996	0
Pygl	9.84	9.03	1.75	1.26e-05	0.0005	liver glycogen phosphorylase	0	Mouse A	Liver	0.807355	0
Gm9847	7.5	8.48	-1.97	1.28e-05	0.0005	predicted pseudogene 9847 [Source:MGI Symbol;Acc:MGI:3642840]	0	Mouse A	NA	-0.978196	0
Tmem171	7.65	7.03	1.54	1.28e-05	0.0005	transmembrane protein 171	0	Mouse A	NA	0.62293	1
Asb17	6.47	5.81	1.58	1.28e-05	0.0005	ankyrin repeat and SOCS box-containing 17	0	Mouse A	NA	0.659925	0
Il5	6.11	7.29	-2.27	1.29e-05	0.0005	interleukin 5	-1	Mouse A	NA	-1.18269	0
Cyp2a5	9.48	10.1	-1.54	1.29e-05	0.0005	cytochrome P450, family 2, subfamily a, polypeptide 5; cytochrome P450, family 2, subfamily a, polypeptide 4	0	Mouse A	NA	-0.62293	0
Cyp2a4	9.48	10.1	-1.54	1.29e-05	0.0005	cytochrome P450, family 2, subfamily a, polypeptide 5; cytochrome P450, family 2, subfamily a, polypeptide 4	0	Mouse A	Kidney	-0.62293	0
Gdf3	6.47	7.21	-1.67	1.29e-05	0.0005	growth differentiation factor 3	0	Mouse A	NA	-0.739848	0
Mmrn2	7.36	6.7	1.58	1.3e-05	0.0005	multimerin 2	0	Mouse A	NA	0.659925	0
Aif1l	10.93	10.35	1.49	1.3e-05	0.0005	allograft inflammatory factor 1-like	0	Mouse A	NA	0.575312	0
Sftpc	5.76	6.48	-1.65	1.3e-05	0.0005	surfactant associated protein C	0	Mouse A	NA	-0.722466	0
Acpp	7.05	7.93	-1.84	1.3e-05	0.0005	acid phosphatase, prostate	0	Mouse A	NA	-0.879706	0
Angpt2	5.65	7.09	-2.71	1.31e-05	0.0005	angiopoietin 2	-1	Mouse A	NA	-1.43829	0
Cpm	6.37	7.53	-2.24	1.32e-05	0.0005	carboxypeptidase M	-1	Mouse A	NA	-1.1635	0
Oas1h	4.88	6.03	-2.21	1.33e-05	0.0005	2-5 oligoadenylate synthetase 1H	-1	Mouse A	NA	-1.14405	0
Speer4c	4.59	5.31	-1.64	1.33e-05	0.0005	spermatogenesis associated glutamate (E)-rich protein 4C; predicted gene 17019	0	Mouse A	NA	-0.713696	0
Gm17019	4.59	5.31	-1.64	1.33e-05	0.0005	spermatogenesis associated glutamate (E)-rich protein 4C; predicted gene 17019	0	Mouse A	NA	-0.713696	0
4932438A13Rik	8.39	8.97	-1.49	1.33e-05	0.0005	RIKEN cDNA 4932438A13 gene	0	Mouse A	NA	-0.575312	0
Krt15	6.72	7.4	-1.6	1.34e-05	0.0005	keratin 15	0	Mouse A	Esophagus	-0.678072	0
Il9r	8.86	8.17	1.61	1.35e-05	0.0005	interleukin 9 receptor	0	Mouse A	NA	0.687061	0
Itga1	7.65	7.09	1.48	1.35e-05	0.0005	integrin alpha 1	0	Mouse A	NA	0.565597	0
Col6a5	7.64	8.52	-1.84	1.36e-05	0.0006	collagen, type VI, alpha 5	0	Mouse A	NA	-0.879706	0
Rps6ka6	7.42	8.38	-1.94	1.37e-05	0.0006	ribosomal protein S6 kinase polypeptide 6	0	Mouse A	NA	-0.956057	0
Ly6f	5.81	6.54	-1.66	1.37e-05	0.0006	lymphocyte antigen 6 complex, locus F	0	Mouse A	NA	-0.731183	0
Ap3m2	9.2	8.59	1.52	1.37e-05	0.0006	adaptor-related protein complex 3, mu 2 subunit	0	Mouse A	NA	0.604071	0
Rptn	7.86	8.73	-1.82	1.39e-05	0.0006	repetin	0	Mouse A	Esophagus	-0.863938	0
Clec12a	4.71	5.64	-1.9	1.41e-05	0.0006	C-type lectin domain family 12, member a	0	Mouse A	NA	-0.925999	0
C1qb	6.42	7.86	-2.71	1.41e-05	0.0006	complement component 1, q subcomponent, beta polypeptide	-1	Mouse A	NA	-1.43829	0
Ifit3	4.74	6	-2.4	1.42e-05	0.0006	interferon-induced protein with tetratricopeptide repeats 3	-1	Mouse A	NA	-1.26303	1
Basp1	9.84	9.23	1.54	1.43e-05	0.0006	brain abundant, membrane attached signal protein 1	0	Mouse A	Brain	0.62293	0
Ces2f	6.41	7.16	-1.67	1.44e-05	0.0006	carboxylesterase 2F	0	Mouse A	Esophagus	-0.739848	0
Klk14	6.25	7.29	-2.06	1.44e-05	0.0006	kallikrein related-peptidase 14	-1	Mouse A	Esophagus	-1.04264	0
D930015E06Rik	9.77	8.8	1.96	1.44e-05	0.0006	RIKEN cDNA D930015E06 gene	0	Mouse A	NA	0.970854	0
Sh2d1b2	4.23	5.06	-1.78	1.46e-05	0.0006	SH2 domain containing 1B2	0	Mouse A	NA	-0.831877	0
Car8	6.16	7.4	-2.36	1.46e-05	0.0006	carbonic anhydrase 8	-1	Mouse A	NA	-1.23879	0
Clca3a1	7.65	8.32	-1.58	1.49e-05	0.0006	chloride channel accessory 3A1; chloride channel accessory 1	0	Mouse A	NA	-0.659925	0
Clca1	7.65	8.32	-1.58	1.49e-05	0.0006	chloride channel accessory 3A1; chloride channel accessory 1	0	Mouse A	NA	-0.659925	0
Ccl3	6.61	7.98	-2.59	1.5e-05	0.0006	chemokine (C-C motif) ligand 3	-1	Mouse A	NA	-1.37295	0
Oasl2	9.64	10.29	-1.57	1.51e-05	0.0006	2-5 oligoadenylate synthetase-like 2	0	Mouse A	NA	-0.650765	1
Lrat	8.45	7.82	1.54	1.52e-05	0.0006	lecithin-retinol acyltransferase (phosphatidylcholine-retinol-O-acyltransferase)	0	Mouse A	NA	0.62293	0
F2	8.05	7.24	1.75	1.53e-05	0.0006	coagulation factor II	0	Mouse A	Liver	0.807355	0
Snap91	9.61	8.88	1.66	1.53e-05	0.0006	synaptosomal-associated protein 91	0	Mouse A	Brain	0.731183	0
Plekha2	10.89	10.29	1.51	1.53e-05	0.0006	pleckstrin homology domain-containing, family A (phosphoinositide binding specific) member 2	0	Mouse A	NA	0.594549	0
Cpne2	10.47	9.84	1.54	1.53e-05	0.0006	copine II	0	Mouse A	NA	0.62293	0
Stk39	10.57	9.85	1.65	1.54e-05	0.0006	serine/threonine kinase 39	0	Mouse A	NA	0.722466	0
Zfp711	6.7	7.45	-1.68	1.54e-05	0.0006	zinc finger protein 711	0	Mouse A	NA	-0.748461	0
Pex10	8.5	7.56	1.92	1.54e-05	0.0006	peroxisomal biogenesis factor 10	0	Mouse A	NA	0.941106	0
Crispld2	6.86	7.49	-1.55	1.56e-05	0.0006	cysteine-rich secretory protein LCCL domain containing 2	0	Mouse A	NA	-0.632268	0
Npc2	11.31	10.66	1.58	1.57e-05	0.0006	Niemann-Pick type C2	0	Mouse A	NA	0.659925	0
1700123L14Rik	6.36	5.46	1.87	1.57e-05	0.0006	nucleoporin 50 pseudogene	0	Mouse A	NA	0.903038	0
Acot12	7.17	6.28	1.85	1.58e-05	0.0006	acyl-CoA thioesterase 12	0	Mouse A	NA	0.887525	0
Bgn	5.91	7.51	-3.04	1.58e-05	0.0006	biglycan	-1	Mouse A	NA	-1.60407	0
Mkrn2os	9.72	9.05	1.59	1.59e-05	0.0006	makorin, ring finger protein 2, opposite strand	0	Mouse A	NA	0.669027	0
Sephs2	11.37	10.62	1.69	1.59e-05	0.0006	selenophosphate synthetase 2	0	Mouse A	NA	0.757023	0
Thsd7b	6.92	7.79	-1.84	1.61e-05	0.0006	thrombospondin, type I, domain containing 7B	0	Mouse A	NA	-0.879706	0
Col1a1	7.87	8.59	-1.65	1.63e-05	0.0006	collagen, type I, alpha 1	0	Mouse A	NA	-0.722466	0
Gm7676	5.54	6.35	-1.75	1.64e-05	0.0006	predicted gene 7676 [Source:MGI Symbol;Acc:MGI:3644053]	0	Mouse A	NA	-0.807355	0
Golga7b	9.07	8.33	1.67	1.66e-05	0.0006	golgi autoantigen, golgin subfamily a, 7B	0	Mouse A	NA	0.739848	0
Sel1l3	9.26	8.59	1.6	1.67e-05	0.0006	sel-1 suppressor of lin-12-like 3 (C. elegans)	0	Mouse A	NA	0.678072	0
5031410I06Rik	5.02	5.6	-1.49	1.68e-05	0.0006	RIKEN cDNA 5031410I06 gene	0	Mouse A	NA	-0.575312	0
Slit1	8.11	7.2	1.88	1.68e-05	0.0006	slit homolog 1 (Drosophila)	0	Mouse A	NA	0.910733	0
Bcl2a1d	9.36	10.2	-1.79	1.7e-05	0.0007	B cell leukemia/lymphoma 2 related protein A1d	0	Mouse A	NA	-0.83996	0
Gpx2	6.2	7.26	-2.09	1.72e-05	0.0007	glutathione peroxidase 2	-1	Mouse A	NA	-1.0635	0
Ror1	8.48	7.94	1.45	1.75e-05	0.0007	receptor tyrosine kinase-like orphan receptor 1	0	Mouse A	NA	0.536053	0
Cxcl3	8.02	8.76	-1.67	1.75e-05	0.0007	chemokine (C-X-C motif) ligand 3	0	Mouse A	NA	-0.739848	0
Edn1	7.71	8.66	-1.93	1.78e-05	0.0007	endothelin 1	0	Mouse A	NA	-0.948601	0
Tm4sf1	6.26	7.09	-1.78	1.79e-05	0.0007	transmembrane 4 superfamily member 1	0	Mouse A	NA	-0.831877	0
Htra4	10.43	9.73	1.62	1.8e-05	0.0007	HtrA serine peptidase 4	0	Mouse A	NA	0.695994	0
Malt1	8.34	9.05	-1.63	1.8e-05	0.0007	MALT1 paracaspase	0	Mouse A	NA	-0.704872	0
Ceacam9	5.75	6.48	-1.66	1.8e-05	0.0007	carcinoembryonic antigen-related cell adhesion molecule 9	0	Mouse A	NA	-0.731183	0
Furin	8.57	9.33	-1.69	1.82e-05	0.0007	furin (paired basic amino acid cleaving enzyme)	0	Mouse A	Stomach	-0.757023	0
S1pr3	7.33	7.97	-1.56	1.84e-05	0.0007	sphingosine-1-phosphate receptor 3	0	Mouse A	NA	-0.641546	0
Timp2	7.08	8.11	-2.04	1.86e-05	0.0007	tissue inhibitor of metalloproteinase 2	-1	Mouse A	NA	-1.02857	0
Sult1a1	6.31	6.96	-1.57	1.88e-05	0.0007	sulfotransferase family 1A, phenol-preferring, member 1	0	Mouse A	Colon	-0.650765	0
Sult1a1	6.31	6.96	-1.57	1.88e-05	0.0007	sulfotransferase family 1A, phenol-preferring, member 1	0	Mouse A	Liver	-0.650765	0
Btbd11	9.22	8.51	1.63	1.89e-05	0.0007	BTB (POZ) domain containing 11	0	Mouse A	NA	0.704872	0
Sprr2a3	8.4	8.93	-1.44	1.9e-05	0.0007	small proline-rich protein 2A3	0	Mouse A	NA	-0.526069	0
Hpd	6.28	6.95	-1.59	1.9e-05	0.0007	4-hydroxyphenylpyruvic acid dioxygenase	0	Mouse A	Liver	-0.669027	0
Bcl2l1	10.4	9.8	1.51	1.91e-05	0.0007	BCL2-like 1	0	Mouse A	NA	0.594549	0
Il17re	7.03	7.66	-1.55	1.92e-05	0.0007	interleukin 17 receptor E	0	Mouse A	NA	-0.632268	0
Cfap46	5.49	6.13	-1.56	1.92e-05	0.0007	cilia and flagella associated protein 46	0	Mouse A	NA	-0.641546	0
Klf5	8.28	8.91	-1.55	1.93e-05	0.0007	Kruppel-like factor 5	0	Mouse A	NA	-0.632268	0
Lyg2	5.48	6.53	-2.07	1.94e-05	0.0007	lysozyme G-like 2	-1	Mouse A	NA	-1.04963	0
Spg21	10.79	10.08	1.64	1.97e-05	0.0007	spastic paraplegia 21 homolog (human)	0	Mouse A	NA	0.713696	0
Use1	9.67	8.99	1.61	1.98e-05	0.0007	unconventional SNARE in the ER 1 homolog (S. cerevisiae)	0	Mouse A	NA	0.687061	0
Gsdmc	4.47	5.1	-1.55	1.99e-05	0.0007	gasdermin C	0	Mouse A	NA	-0.632268	0
Adgrg7	8.37	8.95	-1.5	1.99e-05	0.0007	adhesion G protein-coupled receptor G7	0	Mouse A	NA	-0.584963	0
Zg16	5.31	6.35	-2.06	2e-05	0.0007	zymogen granule protein 16	-1	Mouse A	NA	-1.04264	0
Slamf7	7.87	6.8	2.11	2.02e-05	0.0007	SLAM family member 7	1	Mouse A	NA	1.07724	0
D730005E14Rik	7.55	8.2	-1.57	2.02e-05	0.0007	RIKEN cDNA D730005E14 gene	0	Mouse A	NA	-0.650765	0
F3	6.1	6.78	-1.61	2.02e-05	0.0007	coagulation factor III	0	Mouse A	NA	-0.687061	0
Fancd2	6.26	6.84	-1.5	2.03e-05	0.0007	Fanconi anemia, complementation group D2	0	Mouse A	NA	-0.584963	0
Rnf213	9.17	9.74	-1.48	2.04e-05	0.0008	ring finger protein 213	0	Mouse A	NA	-0.565597	1
Ifltd1	5.04	4.48	1.47	2.05e-05	0.0008	intermediate filament tail domain containing 1	0	Mouse A	NA	0.555816	0
Fgf23	6.62	7.38	-1.69	2.05e-05	0.0008	fibroblast growth factor 23	0	Mouse A	NA	-0.757023	0
H2-Eb2	12.48	11.86	1.54	2.06e-05	0.0008	histocompatibility 2, class II antigen E beta2	0	Mouse A	NA	0.62293	0
Cd207	5.26	5.9	-1.56	2.06e-05	0.0008	CD207 antigen	0	Mouse A	NA	-0.641546	0
Pglyrp1	9.58	10.31	-1.66	2.07e-05	0.0008	peptidoglycan recognition protein 1	0	Mouse A	NA	-0.731183	0
Gm9117	5.42	6.56	-2.2	2.08e-05	0.0008	predicted pseudogene 9117 [Source:MGI Symbol;Acc:MGI:3704095]	-1	Mouse A	NA	-1.1375	0
Gm9125	5.42	6.56	-2.2	2.08e-05	0.0008	predicted gene 9125	-1	Mouse A	NA	-1.1375	0
Nudt17	9.27	8.51	1.7	2.1e-05	0.0008	nudix (nucleoside diphosphate linked moiety X)-type motif 17	0	Mouse A	NA	0.765535	0
Grpr	8.08	7.26	1.77	2.1e-05	0.0008	gastrin releasing peptide receptor	0	Mouse A	NA	0.823749	0
Il3	4.44	6.15	-3.27	2.12e-05	0.0008	interleukin 3	-1	Mouse A	NA	-1.70929	0
Serping1	7.76	8.77	-2.01	2.12e-05	0.0008	serine (or cysteine) peptidase inhibitor, clade G, member 1	-1	Mouse A	NA	-1.0072	0
Ephx1	7.34	8.06	-1.65	2.12e-05	0.0008	epoxide hydrolase 1, microsomal	0	Mouse A	Esophagus	-0.722466	0
Ephx1	7.34	8.06	-1.65	2.12e-05	0.0008	epoxide hydrolase 1, microsomal	0	Mouse A	Liver	-0.722466	0
Mal	7.12	7.85	-1.66	2.12e-05	0.0008	myelin and lymphocyte protein, T cell differentiation protein	0	Mouse A	NA	-0.731183	0
Lcn10	5.14	5.94	-1.74	2.13e-05	0.0008	lipocalin 10	0	Mouse A	NA	-0.799087	0
Prss1	6.28	7.26	-1.96	2.13e-05	0.0008	protease, serine 1 (trypsin 1)	0	Mouse A	NA	-0.970854	0
Itgb5	8.31	7.78	1.45	2.13e-05	0.0008	integrin beta 5	0	Mouse A	NA	0.536053	0
Ang2	6.47	7.38	-1.89	2.14e-05	0.0008	angiogenin, ribonuclease A family, member 2	0	Mouse A	NA	-0.918386	0
Hapln1	4.82	5.37	-1.47	2.16e-05	0.0008	hyaluronan and proteoglycan link protein 1	0	Mouse A	NA	-0.555816	0
Lrrc9	7.87	7.3	1.48	2.17e-05	0.0008	leucine rich repeat containing 9	0	Mouse A	NA	0.565597	0
Gpam	6.72	7.41	-1.62	2.18e-05	0.0008	glycerol-3-phosphate acyltransferase, mitochondrial	0	Mouse A	NA	-0.695994	0
Tat	6.04	6.89	-1.81	2.19e-05	0.0008	tyrosine aminotransferase	0	Mouse A	Liver	-0.85599	0
Gm22680	9.14	9.92	-1.72	2.2e-05	0.0008	predicted gene, 22680 [Source:MGI Symbol;Acc:MGI:5452457]	0	Mouse A	NA	-0.782409	0
Pappa2	8.51	7.72	1.73	2.21e-05	0.0008	pappalysin 2	0	Mouse A	NA	0.790772	0
Tnni1	6.97	7.73	-1.69	2.27e-05	0.0008	troponin I, skeletal, slow 1	0	Mouse A	NA	-0.757023	0
Arhgap35	7.4	8.02	-1.53	2.28e-05	0.0008	Rho GTPase activating protein 35	0	Mouse A	NA	-0.613532	0
Prelid2	6.95	6.14	1.75	2.28e-05	0.0008	PRELI domain containing 2	0	Mouse A	NA	0.807355	0
Gjb2	11.03	10.43	1.52	2.29e-05	0.0008	gap junction protein, beta 2	0	Mouse A	NA	0.604071	0
Tagap	9.9	9.08	1.77	2.3e-05	0.0008	T cell activation Rho GTPase activating protein	0	Mouse A	NA	0.823749	0
Pdk4	7.54	8.64	-2.14	2.3e-05	0.0008	pyruvate dehydrogenase kinase, isoenzyme 4	-1	Mouse A	NA	-1.09761	0
Tango2	10.21	9.56	1.56	2.32e-05	0.0008	transport and golgi organization 2	0	Mouse A	NA	0.641546	0
Zscan4c	5.06	5.94	-1.84	2.33e-05	0.0008	zinc finger and SCAN domain containing 4C	0	Mouse A	NA	-0.879706	0
Olfr1370	6.44	7.11	-1.58	2.34e-05	0.0008	olfactory receptor 1370	0	Mouse A	NA	-0.659925	0
Snx29	11.06	10.47	1.5	2.35e-05	0.0008	sorting nexin 29	0	Mouse A	NA	0.584963	0
Ppy	6.78	7.64	-1.82	2.35e-05	0.0008	pancreatic polypeptide	0	Mouse A	NA	-0.863938	0
Olfr307	6.19	5.17	2.02	2.35e-05	0.0008	olfactory receptor 307	1	Mouse A	NA	1.01436	0
Serpina7	8.9	7.87	2.04	2.37e-05	0.0008	serine (or cysteine) peptidase inhibitor, clade A (alpha-1 antiproteinase, antitrypsin), member 7	1	Mouse A	Liver	1.02857	0
Gm9992	10.99	10.38	1.53	2.37e-05	0.0008	predicted gene 9992; tubulin tyrosine ligase-like family, member 2	0	Mouse A	NA	0.613532	0
Ttll2	10.99	10.38	1.53	2.37e-05	0.0008	predicted gene 9992; tubulin tyrosine ligase-like family, member 2	0	Mouse A	NA	0.613532	0
Gm9758	4.47	5.2	-1.66	2.38e-05	0.0008	predicted gene 9758	0	Mouse A	NA	-0.731183	0
Fbxw10	7.42	6.76	1.58	2.43e-05	0.0009	F-box and WD-40 domain protein 10; tripartite motif-containing 16	0	Mouse A	NA	0.659925	0
Trim16	7.42	6.76	1.58	2.43e-05	0.0009	F-box and WD-40 domain protein 10; tripartite motif-containing 16	0	Mouse A	NA	0.659925	0
Alpi	6.05	7.19	-2.19	2.43e-05	0.0009	alkaline phosphatase, intestinal	-1	Mouse A	Ileum	-1.13093	0
Alpi	6.05	7.19	-2.19	2.43e-05	0.0009	alkaline phosphatase, intestinal	-1	Mouse A	Duodenum	-1.13093	0
Alpi	6.05	7.19	-2.19	2.43e-05	0.0009	alkaline phosphatase, intestinal	-1	Mouse A	Jejunum	-1.13093	0
Btn2a2	7.22	6.56	1.59	2.45e-05	0.0009	butyrophilin, subfamily 2, member A2	0	Mouse A	NA	0.669027	0
Adgrg1	7.13	7.72	-1.5	2.49e-05	0.0009	adhesion G protein-coupled receptor G1	0	Mouse A	NA	-0.584963	0
P2rx3	8.66	8.07	1.51	2.5e-05	0.0009	purinergic receptor P2X, ligand-gated ion channel, 3	0	Mouse A	NA	0.594549	0
Ptpn14	9.64	9.03	1.52	2.52e-05	0.0009	protein tyrosine phosphatase, non-receptor type 14	0	Mouse A	NA	0.604071	0
Lamb1	8.78	8.22	1.48	2.53e-05	0.0009	laminin B1	0	Mouse A	NA	0.565597	0
Fads2	7.29	8.03	-1.67	2.54e-05	0.0009	fatty acid desaturase 2	0	Mouse A	NA	-0.739848	0
Gm10334	5.58	6.19	-1.53	2.55e-05	0.0009	predicted gene 10334; protease, serine 3	0	Mouse A	NA	-0.613532	0
Prss3	5.58	6.19	-1.53	2.55e-05	0.0009	predicted gene 10334; protease, serine 3	0	Mouse A	Pancreas	-0.613532	0
Grin2d	8.08	7.49	1.5	2.56e-05	0.0009	glutamate receptor, ionotropic, NMDA2D (epsilon 4)	0	Mouse A	NA	0.584963	0
Oas1c	5.34	6.17	-1.78	2.56e-05	0.0009	2-5 oligoadenylate synthetase 1C	0	Mouse A	NA	-0.831877	1
Aamdc	7.82	7.1	1.65	2.57e-05	0.0009	adipogenesis associated Mth938 domain containing	0	Mouse A	NA	0.722466	0
Nr4a1	9.75	10.51	-1.69	2.59e-05	0.0009	nuclear receptor subfamily 4, group A, member 1	0	Mouse A	NA	-0.757023	0
Ifitm6	4.55	5.1	-1.47	2.6e-05	0.0009	interferon induced transmembrane protein 6	0	Mouse A	NA	-0.555816	0
Sptssa	7.38	8.11	-1.65	2.6e-05	0.0009	serine palmitoyltransferase, small subunit A	0	Mouse A	NA	-0.722466	0
S100a3	9.04	8.47	1.49	2.64e-05	0.0009	S100 calcium binding protein A3	0	Mouse A	NA	0.575312	0
Slc40a1	5.45	6.49	-2.06	2.64e-05	0.0009	solute carrier family 40 (iron-regulated transporter), member 1	-1	Mouse A	NA	-1.04264	0
Efhd1	5.73	6.55	-1.77	2.65e-05	0.0009	EF hand domain containing 1	0	Mouse A	NA	-0.823749	0
Ptgds	6.91	7.6	-1.62	2.71e-05	0.0009	prostaglandin D2 synthase (brain)	0	Mouse A	Heart	-0.695994	0
Ptgds	6.91	7.6	-1.62	2.71e-05	0.0009	prostaglandin D2 synthase (brain)	0	Mouse A	Brain	-0.695994	0
Ceacam1	5.98	7.3	-2.49	2.71e-05	0.0009	carcinoembryonic antigen-related cell adhesion molecule 1	-1	Mouse A	NA	-1.31615	0
Ucp1	5.44	6.02	-1.49	2.71e-05	0.0009	uncoupling protein 1 (mitochondrial, proton carrier)	0	Mouse A	Esophagus	-0.575312	1
Otulin	10.35	9.79	1.47	2.72e-05	0.0009	OTU deubiquitinase with linear linkage specificity	0	Mouse A	NA	0.555816	0
N4bp1	7.84	8.51	-1.6	2.74e-05	0.0009	NEDD4 binding protein 1	0	Mouse A	NA	-0.678072	0
Gm5514	7.86	8.51	-1.56	2.75e-05	0.0009	predicted gene 5514 [Source:MGI Symbol;Acc:MGI:3645435]	0	Mouse A	NA	-0.641546	0
Clmn	7.3	8.04	-1.67	2.75e-05	0.0009	calmin	0	Mouse A	NA	-0.739848	0
Gm9116	5.69	6.63	-1.93	2.75e-05	0.0009	predicted gene 9116 [Source:MGI Symbol;Acc:MGI:3648187]	0	Mouse A	NA	-0.948601	0
Gm5852	5.69	6.63	-1.93	2.75e-05	0.0009	predicted gene 5852 [Source:MGI Symbol;Acc:MGI:3643132]	0	Mouse A	NA	-0.948601	0
Gm10696	5.69	6.63	-1.93	2.75e-05	0.0009	predicted gene 10696	0	Mouse A	NA	-0.948601	0
Zp3	5.22	6.31	-2.12	2.79e-05	0.0009	zona pellucida glycoprotein 3	-1	Mouse A	NA	-1.08406	0
Adh1	8.05	9.16	-2.16	2.81e-05	0.001	alcohol dehydrogenase 1 (class I)	-1	Mouse A	NA	-1.11103	0
Krt80	7.31	7.84	-1.45	2.81e-05	0.001	keratin 80	0	Mouse A	Esophagus	-0.536053	0
Plau	7.9	8.98	-2.11	2.82e-05	0.001	plasminogen activator, urokinase	-1	Mouse A	Kidney	-1.07724	0
Il1f6	6.87	8.05	-2.27	2.84e-05	0.001	interleukin 1 family, member 6	-1	Mouse A	NA	-1.18269	0
Pakap	5.89	5.2	1.62	2.84e-05	0.001	paralemmin A kinase anchor protein; A kinase (PRKA) anchor protein 2	0	Mouse A	NA	0.695994	0
Akap2	5.89	5.2	1.62	2.84e-05	0.001	paralemmin A kinase anchor protein; A kinase (PRKA) anchor protein 2	0	Mouse A	NA	0.695994	0
Dapl1	8.53	9.7	-2.24	2.85e-05	0.001	death associated protein-like 1	-1	Mouse A	Esophagus	-1.1635	0
P2rx1	5.4	6.17	-1.7	2.86e-05	0.001	purinergic receptor P2X, ligand-gated ion channel, 1	0	Mouse A	NA	-0.765535	0
Phc3	9.88	9.23	1.57	2.91e-05	0.001	polyhomeotic-like 3 (Drosophila)	0	Mouse A	NA	0.650765	0
Plk2	8.31	9.1	-1.73	2.92e-05	0.001	polo-like kinase 2	0	Mouse A	NA	-0.790772	0
Ssc5d	6.45	5.89	1.47	2.94e-05	0.001	scavenger receptor cysteine rich family, 5 domains	0	Mouse A	NA	0.555816	0
Unc93a	10.91	10.27	1.56	2.94e-05	0.001	unc-93 homolog A (C. elegans)	0	Mouse A	NA	0.641546	0
Mill1	6.47	7.86	-2.62	2.94e-05	0.001	MHC I like leukocyte 1	-1	Mouse A	NA	-1.38957	0
1700086L19Rik	6.07	6.71	-1.55	2.94e-05	0.001	RIKEN cDNA 1700086L19 gene	0	Mouse A	NA	-0.632268	0
Il1f9	7.33	8.32	-1.99	2.96e-05	0.001	interleukin 1 family, member 9	0	Mouse A	NA	-0.992768	0
Apol9b	6.42	7.25	-1.77	2.96e-05	0.001	apolipoprotein L 9b	0	Mouse A	NA	-0.823749	1
Piga	7.76	8.34	-1.5	2.96e-05	0.001	phosphatidylinositol glycan anchor biosynthesis, class A	0	Mouse A	NA	-0.584963	0
Tgif1	9.77	10.34	-1.48	2.98e-05	0.001	TGFB-induced factor homeobox 1	0	Mouse A	NA	-0.565597	0
Gsdma	7.38	7.96	-1.5	2.98e-05	0.001	gasdermin A	0	Mouse A	Esophagus	-0.584963	0
Ang4	6.36	7.37	-2.01	2.99e-05	0.001	angiogenin, ribonuclease A family, member 4	-1	Mouse A	Duodenum	-1.0072	0
Ang4	6.36	7.37	-2.01	2.99e-05	0.001	angiogenin, ribonuclease A family, member 4	-1	Mouse A	Jejunum	-1.0072	0
Ang4	6.36	7.37	-2.01	2.99e-05	0.001	angiogenin, ribonuclease A family, member 4	-1	Mouse A	Ileum	-1.0072	0
Ehd4	7.11	7.64	-1.44	3e-05	0.001	EH-domain containing 4	0	Mouse A	Heart	-0.526069	0
Gzmc	5.05	5.71	-1.58	3.01e-05	0.001	granzyme C; granzyme F	0	Mouse A	NA	-0.659925	0
Gzmf	5.05	5.71	-1.58	3.01e-05	0.001	granzyme C; granzyme F	0	Mouse A	NA	-0.659925	0
Oxgr1	5.98	4.99	1.99	3.02e-05	0.001	oxoglutarate (alpha-ketoglutarate) receptor 1	0	Mouse A	NA	0.992768	0
Kcnq1	7.69	8.24	-1.46	3.03e-05	0.001	potassium voltage-gated channel, subfamily Q, member 1	0	Mouse A	NA	-0.545968	0
Ppp1r3c	6.66	5.85	1.76	3.06e-05	0.001	protein phosphatase 1, regulatory (inhibitor) subunit 3C	0	Mouse A	NA	0.815575	0
Xlr5c	6.55	7.56	-2.01	3.06e-05	0.001	X-linked lymphocyte-regulated 5C	-1	Mouse A	NA	-1.0072	0
Tdpoz3	4.19	5.39	-2.31	3.07e-05	0.001	TD and POZ domain containing 3	-1	Mouse A	NA	-1.20789	0
Ccdc171	5.89	6.46	-1.48	3.08e-05	0.001	coiled-coil domain containing 171	0	Mouse A	NA	-0.565597	0
Colec12	7.91	7.28	1.55	3.1e-05	0.001	collectin sub-family member 12	0	Mouse A	NA	0.632268	0
Ston2	8.54	7.98	1.47	3.1e-05	0.001	stonin 2	0	Mouse A	NA	0.555816	0
Klrb1f	6.04	6.81	-1.7	3.1e-05	0.001	killer cell lectin-like receptor subfamily B member 1F	0	Mouse A	NA	-0.765535	0
Mpzl2	8.07	8.95	-1.84	3.1e-05	0.001	myelin protein zero-like 2	0	Mouse A	NA	-0.879706	0
Anxa10	9.39	8.56	1.78	3.1e-05	0.001	annexin A10	0	Mouse A	Stomach	0.831877	0
Mgl2	5.27	6.42	-2.21	3.12e-05	0.001	macrophage galactose N-acetyl-galactosamine specific lectin 2	-1	Mouse A	NA	-1.14405	0
Gprc5d	5.06	5.94	-1.84	3.16e-05	0.001	G protein-coupled receptor, family C, group 5, member D	0	Mouse A	NA	-0.879706	0
Slc6a15	4.99	5.94	-1.93	3.16e-05	0.001	solute carrier family 6 (neurotransmitter transporter), member 15	0	Mouse A	NA	-0.948601	0
Gm42035	10.78	11.97	-2.29	3.16e-05	0.001	predicted gene, 42035; predicted gene 3579	-1	Mouse A	NA	-1.19535	0
Gm3579	10.78	11.97	-2.29	3.16e-05	0.001	predicted gene, 42035; predicted gene 3579	-1	Mouse A	NA	-1.19535	0
Ctsl	9.85	10.49	-1.55	3.17e-05	0.001	cathepsin L	0	Mouse A	NA	-0.632268	0
Mcpt2	4.16	5.93	-3.39	3.18e-05	0.001	mast cell protease 2	-1	Mouse A	NA	-1.76129	0
Ptgir	7.66	7.06	1.51	3.18e-05	0.001	prostaglandin I receptor (IP)	0	Mouse A	NA	0.594549	0
Frmd4b	6.66	7.34	-1.61	3.18e-05	0.001	FERM domain containing 4B	0	Mouse A	NA	-0.687061	0
Pamr1	9.58	8.74	1.79	3.19e-05	0.001	peptidase domain containing associated with muscle regeneration 1	0	Mouse A	NA	0.83996	0
Gm2a	7.57	8.53	-1.95	3.2e-05	0.001	GM2 ganglioside activator protein	0	Mouse A	NA	-0.963474	0
Cybrd1	8.96	8.41	1.46	3.2e-05	0.001	cytochrome b reductase 1	0	Mouse A	NA	0.545968	0
Aoc1	10.55	9.81	1.67	3.22e-05	0.001	amine oxidase, copper-containing 1	0	Mouse A	NA	0.739848	0
Klk13	6.92	7.72	-1.75	3.23e-05	0.001	kallikrein related-peptidase 13	0	Mouse A	Esophagus	-0.807355	0
Bglap2	8	8.62	-1.54	3.24e-05	0.001	bone gamma-carboxyglutamate protein 2	0	Mouse A	NA	-0.62293	0
Shisa9	9.09	8.53	1.47	3.24e-05	0.001	shisa family member 9	0	Mouse A	NA	0.555816	0
Wfdc21	7.6	8.15	-1.47	3.24e-05	0.001	WAP four-disulfide core domain 21	0	Mouse A	Liver	-0.555816	0
Myh8	5.63	6.4	-1.71	3.25e-05	0.001	myosin, heavy polypeptide 8, skeletal muscle, perinatal	0	Mouse A	Esophagus	-0.773996	0
Dnah6	5.61	6.24	-1.54	3.25e-05	0.001	dynein, axonemal, heavy chain 6	0	Mouse A	NA	-0.62293	0
Gif	6.52	7.17	-1.57	3.27e-05	0.001	gastric intrinsic factor	0	Mouse A	NA	-0.650765	0
Mat1a	5.8	6.96	-2.23	3.27e-05	0.001	methionine adenosyltransferase I, alpha	-1	Mouse A	Liver	-1.15704	0
Vip	5.08	5.77	-1.61	3.29e-05	0.001	vasoactive intestinal polypeptide	0	Mouse A	NA	-0.687061	0
Baz1a	8.86	9.46	-1.51	3.33e-05	0.0011	bromodomain adjacent to zinc finger domain 1A	0	Mouse A	NA	-0.594549	0
Hpx	6.54	7.15	-1.53	3.34e-05	0.0011	hemopexin	0	Mouse A	Liver	-0.613532	0
Socs2	7.02	7.53	-1.43	3.34e-05	0.0011	suppressor of cytokine signaling 2	0	Mouse A	NA	-0.516015	0
Foxs1	7.85	7.19	1.57	3.38e-05	0.0011	forkhead box S1	0	Mouse A	NA	0.650765	0
Irf8	11.07	10.3	1.7	3.39e-05	0.0011	interferon regulatory factor 8	0	Mouse A	NA	0.765535	0
Fam84a	7.62	8.29	-1.59	3.4e-05	0.0011	family with sequence similarity 84, member A	0	Mouse A	NA	-0.669027	0
Tacr1	7.13	6.62	1.43	3.4e-05	0.0011	tachykinin receptor 1	0	Mouse A	NA	0.516015	0
Foxf1	7.03	7.58	-1.46	3.4e-05	0.0011	forkhead box F1	0	Mouse A	NA	-0.545968	0
Pf4	6.03	6.64	-1.53	3.41e-05	0.0011	platelet factor 4	0	Mouse A	NA	-0.613532	0
Xaf1	5.72	6.37	-1.57	3.41e-05	0.0011	XIAP associated factor 1	0	Mouse A	NA	-0.650765	1
Myof	6.27	7.04	-1.7	3.41e-05	0.0011	myoferlin	0	Mouse A	NA	-0.765535	0
Zcchc11	6.92	7.64	-1.64	3.44e-05	0.0011	zinc finger, CCHC domain containing 11	0	Mouse A	NA	-0.713696	0
Reg3a	4.9	5.48	-1.49	3.47e-05	0.0011	regenerating islet-derived 3 alpha	0	Mouse A	NA	-0.575312	0
Deptor	6.83	7.41	-1.49	3.49e-05	0.0011	DEP domain containing MTOR-interacting protein	0	Mouse A	NA	-0.575312	0
Slc17a2	4.47	5	-1.44	3.5e-05	0.0011	solute carrier family 17 (sodium phosphate), member 2	0	Mouse A	Liver	-0.526069	0
Mfsd9	7.28	6.58	1.63	3.51e-05	0.0011	major facilitator superfamily domain containing 9	0	Mouse A	NA	0.704872	0
Ednra	6.31	6.98	-1.59	3.55e-05	0.0011	endothelin receptor type A	0	Mouse A	NA	-0.669027	0
Tex14	7.56	6.91	1.57	3.62e-05	0.0011	testis expressed gene 14	0	Mouse A	NA	0.650765	0
Dbp	8.48	7.81	1.6	3.62e-05	0.0011	D site albumin promoter binding protein	0	Mouse A	NA	0.678072	0
Utrn	7.34	8.03	-1.61	3.65e-05	0.0011	utrophin	0	Mouse A	NA	-0.687061	0
H2-M10.1	7.66	6.9	1.7	3.66e-05	0.0011	histocompatibility 2, M region locus 10.1	0	Mouse A	NA	0.765535	0
Klhdc8a	7.95	7.22	1.66	3.67e-05	0.0011	kelch domain containing 8A	0	Mouse A	NA	0.731183	0
Batf3	7.83	7.15	1.6	3.67e-05	0.0011	basic leucine zipper transcription factor, ATF-like 3	0	Mouse A	NA	0.678072	0
Hmgn3	10.13	9.54	1.51	3.68e-05	0.0011	high mobility group nucleosomal binding domain 3	0	Mouse A	NA	0.594549	0
Serpinb2	11.75	11.12	1.55	3.72e-05	0.0012	serine (or cysteine) peptidase inhibitor, clade B, member 2	0	Mouse A	Esophagus	0.632268	0
Btnl4	7.9	7.26	1.56	3.75e-05	0.0012	butyrophilin-like 4; butyrophilin-like 6; butyrophilin-like 5, pseudogene	0	Mouse A	NA	0.641546	0
Btnl6	7.9	7.26	1.56	3.75e-05	0.0012	butyrophilin-like 4; butyrophilin-like 6; butyrophilin-like 5, pseudogene	0	Mouse A	NA	0.641546	0
Btnl5-ps	7.9	7.26	1.56	3.75e-05	0.0012	butyrophilin-like 4; butyrophilin-like 6; butyrophilin-like 5, pseudogene	0	Mouse A	NA	0.641546	0
Crabp2	7.34	8.04	-1.62	3.76e-05	0.0012	cellular retinoic acid binding protein II	0	Mouse A	Esophagus	-0.695994	0
Atp2a2	10.69	11.27	-1.5	3.82e-05	0.0012	ATPase, Ca++ transporting, cardiac muscle, slow twitch 2	0	Mouse A	Heart	-0.584963	0
Skint9	10.29	9.65	1.56	3.83e-05	0.0012	selection and upkeep of intraepithelial T cells 9	0	Mouse A	NA	0.641546	0
Kpna7	6.69	7.23	-1.46	3.84e-05	0.0012	karyopherin alpha 7 (importin alpha 8)	0	Mouse A	NA	-0.545968	0
Gm22455	7.64	8.39	-1.68	3.85e-05	0.0012	predicted gene, 22455 [Source:MGI Symbol;Acc:MGI:5452232]	0	Mouse A	NA	-0.748461	0
A530032D15Rik	9.14	8.3	1.79	3.86e-05	0.0012	RIKEN cDNA A530032D15Rik gene	0	Mouse A	NA	0.83996	0
Cfap206	4.82	5.73	-1.87	3.86e-05	0.0012	cilia and flagella associated protein 206	0	Mouse A	NA	-0.903038	0
Bex1	4.37	5.21	-1.79	3.87e-05	0.0012	brain expressed gene 1	0	Mouse A	NA	-0.83996	0
Nfkbiz	8.31	9.14	-1.77	3.9e-05	0.0012	nuclear factor of kappa light polypeptide gene enhancer in B cells inhibitor, zeta	0	Mouse A	NA	-0.823749	0
Gas5	6.14	6.81	-1.59	3.9e-05	0.0012	growth arrest specific 5	0	Mouse A	NA	-0.669027	0
Slc43a3	10.22	9.71	1.42	3.91e-05	0.0012	solute carrier family 43, member 3	0	Mouse A	NA	0.505891	0
Sspo	10.36	9.85	1.42	3.91e-05	0.0012	SCO-spondin	0	Mouse A	NA	0.505891	0
Lgals4	7.2	7.78	-1.5	3.94e-05	0.0012	lectin, galactose binding, soluble 4; lectin, galactose binding, soluble 6	0	Mouse A	NA	-0.584963	0
Lgals6	7.2	7.78	-1.5	3.94e-05	0.0012	lectin, galactose binding, soluble 4; lectin, galactose binding, soluble 6	0	Mouse A	NA	-0.584963	0
Pdlim3	8	8.63	-1.54	3.96e-05	0.0012	PDZ and LIM domain 3	0	Mouse A	NA	-0.62293	0
Slc2a3	6.05	6.75	-1.62	4.02e-05	0.0012	solute carrier family 2 (facilitated glucose transporter), member 3	0	Mouse A	NA	-0.695994	0
Zscan4a	5.08	6.15	-2.09	4.02e-05	0.0012	zinc finger and SCAN domain containing 4A	-1	Mouse A	NA	-1.0635	0
9130409I23Rik	7.33	8.12	-1.73	4.04e-05	0.0012	RIKEN cDNA 9130409I23 gene	0	Mouse A	NA	-0.790772	0
S100a1	9.39	8.65	1.67	4.06e-05	0.0012	S100 calcium binding protein A1	0	Mouse A	NA	0.739848	0
1700024B05Rik	4.65	5.18	-1.44	4.08e-05	0.0012	RIKEN cDNA 1700024B05 gene	0	Mouse A	NA	-0.526069	0
Fhl1	6.64	7.31	-1.59	4.09e-05	0.0012	four and a half LIM domains 1	0	Mouse A	NA	-0.669027	0
Cutal	6.98	6.14	1.79	4.09e-05	0.0012	cutA divalent cation tolerance homolog-like	0	Mouse A	NA	0.83996	0
Cnr2	7.06	5.44	3.08	4.11e-05	0.0012	cannabinoid receptor 2 (macrophage)	1	Mouse A	NA	1.62293	0
Calb1	6.85	7.6	-1.69	4.11e-05	0.0012	calbindin 1	0	Mouse A	Brain	-0.757023	0
Calb1	6.85	7.6	-1.69	4.11e-05	0.0012	calbindin 1	0	Mouse A	Kidney	-0.757023	0
Cdhr3	5.65	6.32	-1.59	4.11e-05	0.0012	cadherin-related family member 3	0	Mouse A	NA	-0.669027	0
Kctd13	9.59	8.97	1.53	4.16e-05	0.0013	potassium channel tetramerisation domain containing 13	0	Mouse A	Brain	0.613532	0
Wap	6.76	7.35	-1.5	4.19e-05	0.0013	whey acidic protein	0	Mouse A	NA	-0.584963	0
Rhbg	6.92	7.62	-1.63	4.21e-05	0.0013	Rhesus blood group-associated B glycoprotein	0	Mouse A	NA	-0.704872	0
Ly6d	8.6	9.74	-2.2	4.22e-05	0.0013	lymphocyte antigen 6 complex, locus D	-1	Mouse A	Esophagus	-1.1375	0
Sdc2	6.48	7	-1.43	4.25e-05	0.0013	syndecan 2	0	Mouse A	NA	-0.516015	0
Med13	9.38	9.89	-1.42	4.28e-05	0.0013	mediator complex subunit 13	0	Mouse A	NA	-0.505891	0
Trpm8	4.88	5.49	-1.52	4.29e-05	0.0013	transient receptor potential cation channel, subfamily M, member 8	0	Mouse A	NA	-0.604071	0
Slc18a1	8.28	8.78	-1.42	4.3e-05	0.0013	solute carrier family 18 (vesicular monoamine), member 1	0	Mouse A	Kidney	-0.505891	0
Ripply2	7.73	6.88	1.81	4.3e-05	0.0013	ripply2 homolog (zebrafish)	0	Mouse A	NA	0.85599	0
Dnajb4	8.55	9.15	-1.52	4.36e-05	0.0013	DnaJ (Hsp40) homolog, subfamily B, member 4	0	Mouse A	NA	-0.604071	0
H2-M9	5.92	6.55	-1.55	4.37e-05	0.0013	histocompatibility 2, M region locus 9	0	Mouse A	NA	-0.632268	0
Wsb1	9.72	10.28	-1.47	4.37e-05	0.0013	WD repeat and SOCS box-containing 1	0	Mouse A	NA	-0.555816	0
Trpa1	4.74	5.46	-1.65	4.37e-05	0.0013	transient receptor potential cation channel, subfamily A, member 1	0	Mouse A	NA	-0.722466	0
Rbbp6	7.3	7.8	-1.41	4.39e-05	0.0013	retinoblastoma binding protein 6	0	Mouse A	NA	-0.495695	0
Tns1	6.39	7.06	-1.59	4.4e-05	0.0013	tensin 1	0	Mouse A	NA	-0.669027	0
Psg22	3.88	4.42	-1.46	4.43e-05	0.0013	pregnancy-specific glycoprotein 22	0	Mouse A	NA	-0.545968	0
Hbegf	7.95	8.69	-1.67	4.45e-05	0.0013	heparin-binding EGF-like growth factor	0	Mouse A	NA	-0.739848	0
Chil1	8.96	9.83	-1.83	4.46e-05	0.0013	chitinase-like 1	0	Mouse A	NA	-0.871844	0
Bcl2a1c	8.15	8.82	-1.59	4.46e-05	0.0013	B cell leukemia/lymphoma 2 related protein A1c	0	Mouse A	NA	-0.669027	0
Nxf7	4.64	5.19	-1.47	4.5e-05	0.0013	nuclear RNA export factor 7	0	Mouse A	NA	-0.555816	0
Eif5a2	8.37	7.69	1.6	4.5e-05	0.0013	eukaryotic translation initiation factor 5A2	0	Mouse A	NA	0.678072	0
Emp2	7.77	8.35	-1.49	4.51e-05	0.0013	epithelial membrane protein 2	0	Mouse A	Esophagus	-0.575312	0
Ccnl1	10.44	10.95	-1.42	4.52e-05	0.0013	cyclin L1	0	Mouse A	NA	-0.505891	0
Bpifb2	7.29	7.81	-1.43	4.53e-05	0.0013	BPI fold containing family B, member 2	0	Mouse A	NA	-0.516015	0
Gys2	5.02	6.17	-2.21	4.58e-05	0.0013	glycogen synthase 2	-1	Mouse A	NA	-1.14405	0
Taf1d	8.18	8.86	-1.6	4.6e-05	0.0013	TATA box binding protein (Tbp)-associated factor, RNA polymerase I, D	0	Mouse A	NA	-0.678072	0
Slpi	6.19	6.83	-1.56	4.62e-05	0.0014	secretory leukocyte peptidase inhibitor	0	Mouse A	Esophagus	-0.641546	0
Rnasel	9.66	9.09	1.48	4.63e-05	0.0014	ribonuclease L (2, 5-oligoisoadenylate synthetase-dependent)	0	Mouse A	NA	0.565597	0
Tslp	4.49	5.52	-2.03	4.64e-05	0.0014	thymic stromal lymphopoietin	-1	Mouse A	NA	-1.02148	0
Ccl17	6.19	6.84	-1.57	4.67e-05	0.0014	chemokine (C-C motif) ligand 17	0	Mouse A	NA	-0.650765	0
Gm15754	6.45	5.82	1.54	4.7e-05	0.0014	predicted gene 15754 [Source:MGI Symbol;Acc:MGI:3783197]	0	Mouse A	NA	0.62293	0
Olfr331	6	6.62	-1.54	4.72e-05	0.0014	olfactory receptor 331	0	Mouse A	NA	-0.62293	0
Gm10220	5.16	5.78	-1.54	4.78e-05	0.0014	predicted gene 10220; predicted gene 7347	0	Mouse A	NA	-0.62293	0
Gm7347	5.16	5.78	-1.54	4.78e-05	0.0014	predicted gene 10220; predicted gene 7347	0	Mouse A	NA	-0.62293	0
Tmem54	7.66	8.25	-1.51	4.82e-05	0.0014	transmembrane protein 54	0	Mouse A	NA	-0.594549	0
Ces1e	5.34	6.15	-1.76	4.86e-05	0.0014	carboxylesterase 1E	0	Mouse A	NA	-0.815575	0
Ndnl2	10.08	9.61	1.38	4.87e-05	0.0014	necdin-like 2	0	Mouse A	NA	0.464668	0
Vopp1	9.66	9.19	1.38	4.89e-05	0.0014	vesicular, overexpressed in cancer, prosurvival protein 1	0	Mouse A	NA	0.464668	0
Gsn	8.56	9.25	-1.61	4.96e-05	0.0014	gelsolin	0	Mouse A	NA	-0.687061	0
Igfbp3	7.02	7.67	-1.56	4.98e-05	0.0014	insulin-like growth factor binding protein 3	0	Mouse A	Kidney	-0.641546	0
Igf2	7.26	7.91	-1.58	4.99e-05	0.0014	insulin-like growth factor 2	0	Mouse A	NA	-0.659925	0
Gm7903	4.57	5.78	-2.31	5e-05	0.0014	predicted gene 7903; predicted gene 5128	-1	Mouse A	NA	-1.20789	0
Gm5128	4.57	5.78	-2.31	5e-05	0.0014	predicted gene 7903; predicted gene 5128	-1	Mouse A	NA	-1.20789	0
Csn3	5.32	5.95	-1.55	5.03e-05	0.0014	casein kappa	0	Mouse A	NA	-0.632268	0
Fos	11	11.53	-1.45	5.03e-05	0.0014	FBJ osteosarcoma oncogene	0	Mouse A	NA	-0.536053	0
Prl2c5	4.8	6	-2.29	5.05e-05	0.0015	prolactin family 2, subfamily c, member 5	-1	Mouse A	NA	-1.19535	0
Epha3	7.54	6.91	1.55	5.07e-05	0.0015	Eph receptor A3	0	Mouse A	NA	0.632268	0
Gm12845	4.58	5.33	-1.68	5.08e-05	0.0015	predicted gene 12845 [Source:MGI Symbol;Acc:MGI:3651666]	0	Mouse A	NA	-0.748461	0
Ambp	5.53	6.16	-1.55	5.1e-05	0.0015	alpha 1 microglobulin/bikunin	0	Mouse A	Liver	-0.632268	0
Gls2	7.64	7.08	1.48	5.11e-05	0.0015	glutaminase 2 (liver, mitochondrial)	0	Mouse A	Liver	0.565597	0
Fgl2	5.87	6.65	-1.72	5.13e-05	0.0015	fibrinogen-like protein 2	0	Mouse A	NA	-0.782409	0
Trim30a	7.81	8.44	-1.55	5.16e-05	0.0015	tripartite motif-containing 30A	0	Mouse A	NA	-0.632268	1
Luc7l3	9.21	9.82	-1.53	5.16e-05	0.0015	LUC7-like 3 (S. cerevisiae)	0	Mouse A	NA	-0.613532	0
Aox4	6.77	7.58	-1.76	5.22e-05	0.0015	aldehyde oxidase 4	0	Mouse A	NA	-0.815575	0
Ambn	4.9	5.72	-1.76	5.22e-05	0.0015	ameloblastin	0	Mouse A	NA	-0.815575	0
Mgam	5.89	6.71	-1.77	5.25e-05	0.0015	maltase-glucoamylase	0	Mouse A	NA	-0.823749	0
Aldh4a1	8.83	8.27	1.48	5.26e-05	0.0015	aldehyde dehydrogenase 4 family, member A1	0	Mouse A	NA	0.565597	0
Nckap1l	7.41	8.3	-1.85	5.26e-05	0.0015	NCK associated protein 1 like	0	Mouse A	NA	-0.887525	0
Il33	5.31	6.18	-1.83	5.26e-05	0.0015	interleukin 33	0	Mouse A	NA	-0.871844	0
Pcsk2	5.94	6.5	-1.47	5.27e-05	0.0015	proprotein convertase subtilisin/kexin type 2	0	Mouse A	Brain	-0.555816	0
Them5	5.25	6.31	-2.08	5.27e-05	0.0015	thioesterase superfamily member 5	-1	Mouse A	Esophagus	-1.05658	0
Armcx3	8.12	8.69	-1.49	5.27e-05	0.0015	armadillo repeat containing, X-linked 3	0	Mouse A	NA	-0.575312	0
A830018L16Rik	6.66	6	1.58	5.28e-05	0.0015	RIKEN cDNA A830018L16 gene	0	Mouse A	NA	0.659925	0
Sfrp4	5.13	6.03	-1.87	5.3e-05	0.0015	secreted frizzled-related protein 4	0	Mouse A	NA	-0.903038	0
Gm25999	5.52	5.07	1.37	5.31e-05	0.0015	predicted gene, 25999 [Source:MGI Symbol;Acc:MGI:5455776]	0	Mouse A	NA	0.454176	0
Liph	9.74	9.19	1.46	5.35e-05	0.0015	lipase, member H	0	Mouse A	NA	0.545968	0
Ptk2b	10.65	9.77	1.83	5.38e-05	0.0015	PTK2 protein tyrosine kinase 2 beta	0	Mouse A	NA	0.871844	0
Fgd5	10.07	9.41	1.58	5.39e-05	0.0015	FYVE, RhoGEF and PH domain containing 5	0	Mouse A	NA	0.659925	0
Sgk1	8.11	8.67	-1.48	5.4e-05	0.0015	serum/glucocorticoid regulated kinase 1	0	Mouse A	NA	-0.565597	0
Slfn2	8.27	9.03	-1.69	5.4e-05	0.0015	schlafen 2	0	Mouse A	NA	-0.757023	1
BC100530	4.97	5.5	-1.44	5.42e-05	0.0015	cDNA sequence BC100530; stefin A3	0	Mouse A	NA	-0.526069	0
Stfa3	4.97	5.5	-1.44	5.42e-05	0.0015	cDNA sequence BC100530; stefin A3	0	Mouse A	NA	-0.526069	0
Hspb8	9.17	9.8	-1.54	5.44e-05	0.0015	heat shock protein 8	0	Mouse A	NA	-0.62293	0
Rassf8	7.74	7.08	1.58	5.44e-05	0.0015	Ras association (RalGDS/AF-6) domain family (N-terminal) member 8	0	Mouse A	NA	0.659925	0
Vldlr	6.49	5.99	1.41	5.45e-05	0.0015	very low density lipoprotein receptor	0	Mouse A	NA	0.495695	0
Amotl2	7.51	7.99	-1.4	5.46e-05	0.0015	angiomotin-like 2	0	Mouse A	NA	-0.485427	0
Btnl5-ps	8.48	7.92	1.47	5.48e-05	0.0015	butyrophilin-like 5, pseudogene	0	Mouse A	NA	0.555816	0
Kdm5b	8.93	9.49	-1.47	5.54e-05	0.0015	lysine (K)-specific demethylase 5B	0	Mouse A	NA	-0.555816	0
Amelx	4.95	5.65	-1.62	5.65e-05	0.0016	amelogenin, X-linked	0	Mouse A	NA	-0.695994	0
Tspan15	6.32	7.01	-1.6	5.66e-05	0.0016	tetraspanin 15	0	Mouse A	NA	-0.678072	0
Car5b	4.76	5.36	-1.52	5.7e-05	0.0016	carbonic anhydrase 5b, mitochondrial	0	Mouse A	NA	-0.604071	0
Neb	6.3	7	-1.63	5.71e-05	0.0016	nebulin	0	Mouse A	Esophagus	-0.704872	0
Neb	6.3	7	-1.63	5.71e-05	0.0016	nebulin	0	Mouse A	Quadriceps	-0.704872	0
Gm9765	7.65	6.89	1.7	5.72e-05	0.0016	predicted gene 9765 [Source:MGI Symbol;Acc:MGI:3642721]	0	Mouse A	NA	0.765535	0
Zar1	8.51	8	1.43	5.73e-05	0.0016	zygote arrest 1	0	Mouse A	NA	0.516015	0
Plxdc2	5.89	6.43	-1.45	5.73e-05	0.0016	plexin domain containing 2	0	Mouse A	NA	-0.536053	0
Gramd4	10.41	9.54	1.83	5.75e-05	0.0016	GRAM domain containing 4	0	Mouse A	NA	0.871844	0
Ramp3	8.34	7.63	1.63	5.76e-05	0.0016	receptor (calcitonin) activity modifying protein 3	0	Mouse A	NA	0.704872	0
Ada	7.14	7.65	-1.42	5.78e-05	0.0016	adenosine deaminase	0	Mouse A	NA	-0.505891	0
LOC102641711	4.01	4.57	-1.48	5.82e-05	0.0016	PRAME family member 9/15-like	0	Mouse A	NA	-0.565597	0
Six1	9.32	10.08	-1.69	5.89e-05	0.0016	sine oculis-related homeobox 1	0	Mouse A	NA	-0.757023	0
Krt5	10.01	10.87	-1.81	5.9e-05	0.0016	keratin 5	0	Mouse A	Esophagus	-0.85599	0
Dlk1	8.16	8.71	-1.46	5.98e-05	0.0016	delta-like 1 homolog (Drosophila)	0	Mouse A	NA	-0.545968	0
Tiaf2	7.82	7.14	1.61	5.99e-05	0.0016	TGF-beta1-induced anti-apoptotic factor 2	0	Mouse A	NA	0.687061	0
Gk	6.72	7.34	-1.54	6.03e-05	0.0016	glycerol kinase	0	Mouse A	Kidney	-0.62293	0
Nupr1	9.69	10.23	-1.46	6.04e-05	0.0017	nuclear protein transcription regulator 1	0	Mouse A	NA	-0.545968	0
Dclre1c	6.9	7.37	-1.39	6.05e-05	0.0017	DNA cross-link repair 1C, PSO2 homolog (S. cerevisiae)	0	Mouse A	NA	-0.475085	0
Asic5	5.1	5.86	-1.69	6.07e-05	0.0017	acid-sensing (proton-gated) ion channel family member 5	0	Mouse A	NA	-0.757023	0
Dpcr1	5.2	5.75	-1.47	6.08e-05	0.0017	diffuse panbronchiolitis critical region 1 (human)	0	Mouse A	NA	-0.555816	0
Tab1	7.35	6.87	1.4	6.18e-05	0.0017	TGF-beta activated kinase 1/MAP3K7 binding protein 1	0	Mouse A	NA	0.485427	0
Xlr5a	6.62	7.44	-1.76	6.26e-05	0.0017	X-linked lymphocyte-regulated 5A	0	Mouse A	NA	-0.815575	0
Nfat5	8.08	8.7	-1.53	6.34e-05	0.0017	nuclear factor of activated T cells 5	0	Mouse A	NA	-0.613532	0
Aox3	5.49	5.99	-1.41	6.34e-05	0.0017	aldehyde oxidase 3	0	Mouse A	Liver	-0.495695	0
Plk3	8.12	8.94	-1.77	6.39e-05	0.0017	polo-like kinase 3	0	Mouse A	NA	-0.823749	0
Hsd17b13	5.78	6.68	-1.87	6.41e-05	0.0017	hydroxysteroid (17-beta) dehydrogenase 13	0	Mouse A	Pancreas	-0.903038	0
Hsd17b13	5.78	6.68	-1.87	6.41e-05	0.0017	hydroxysteroid (17-beta) dehydrogenase 13	0	Mouse A	Liver	-0.903038	0
Iqsec1	9.61	9.08	1.44	6.42e-05	0.0017	IQ motif and Sec7 domain 1	0	Mouse A	NA	0.526069	0
Zdhhc2	4.93	5.7	-1.7	6.43e-05	0.0017	zinc finger, DHHC domain containing 2	0	Mouse A	NA	-0.765535	0
Adck1	8.33	7.8	1.44	6.47e-05	0.0017	aarF domain containing kinase 1	0	Mouse A	NA	0.526069	0
Chil5	5.03	4.49	1.45	6.49e-05	0.0018	chitinase-like 5	0	Mouse A	NA	0.536053	0
Rhobtb1	8.47	7.94	1.44	6.49e-05	0.0018	Rho-related BTB domain containing 1	0	Mouse A	NA	0.526069	0
Ocm	5.49	6.52	-2.04	6.54e-05	0.0018	oncomodulin	-1	Mouse A	NA	-1.02857	0
Pla2g7	5.69	6.36	-1.59	6.58e-05	0.0018	phospholipase A2, group VII (platelet-activating factor acetylhydrolase, plasma)	0	Mouse A	NA	-0.669027	0
Klk1b24	5.01	5.74	-1.66	6.61e-05	0.0018	kallikrein 1-related peptidase b24	0	Mouse A	NA	-0.731183	0
Cox7a2l	9.49	8.84	1.57	6.62e-05	0.0018	cytochrome c oxidase subunit VIIa polypeptide 2-like	0	Mouse A	NA	0.650765	0
LOC105243073	5.5	4.98	1.43	6.64e-05	0.0018	uncharacterized LOC105243073; RIKEN cDNA A130023I24 gene [Source:MGI Symbol;Acc:MGI:2444285]	0	Mouse A	NA	0.516015	0
A130023I24Rik	5.5	4.98	1.43	6.64e-05	0.0018	uncharacterized LOC105243073; RIKEN cDNA A130023I24 gene [Source:MGI Symbol;Acc:MGI:2444285]	0	Mouse A	NA	0.516015	0
Ceacam15	7.82	8.52	-1.63	6.64e-05	0.0018	carcinoembryonic antigen-related cell adhesion molecule 15	0	Mouse A	NA	-0.704872	0
Ppargc1a	4.75	5.43	-1.6	6.65e-05	0.0018	peroxisome proliferative activated receptor, gamma, coactivator 1 alpha	0	Mouse A	NA	-0.678072	0
Ankrd33b	10.02	9.51	1.43	6.65e-05	0.0018	ankyrin repeat domain 33B	0	Mouse A	NA	0.516015	0
Zfp318	8.9	8.28	1.54	6.66e-05	0.0018	zinc finger protein 318	0	Mouse A	NA	0.62293	0
Utp14b	9.44	9.91	-1.38	6.67e-05	0.0018	UTP14, U3 small nucleolar ribonucleoprotein, homolog B (yeast); acyl-CoA synthetase long-chain family member 3	0	Mouse A	NA	-0.464668	0
Acsl3	9.44	9.91	-1.38	6.67e-05	0.0018	UTP14, U3 small nucleolar ribonucleoprotein, homolog B (yeast); acyl-CoA synthetase long-chain family member 3	0	Mouse A	NA	-0.464668	0
Pga5	6.01	6.6	-1.5	6.67e-05	0.0018	pepsinogen 5, group I	0	Mouse A	Stomach	-0.584963	0
Nms	5.47	6.52	-2.07	6.71e-05	0.0018	neuromedin S	-1	Mouse A	NA	-1.04963	0
Fam183b	5.88	6.81	-1.9	6.71e-05	0.0018	family with sequence similarity 183, member B	0	Mouse A	NA	-0.925999	0
Slfn5	5.34	6.11	-1.7	6.71e-05	0.0018	schlafen 5	0	Mouse A	NA	-0.765535	1
Nsmce1	9.59	8.9	1.61	6.72e-05	0.0018	non-SMC element 1 homolog (S. cerevisiae)	0	Mouse A	NA	0.687061	0
Acox2	6	6.54	-1.46	6.74e-05	0.0018	acyl-Coenzyme A oxidase 2, branched chain	0	Mouse A	NA	-0.545968	0
Brinp3	6.85	6.32	1.44	6.76e-05	0.0018	bone morphogenetic protein/retinoic acid inducible neural specific 3	0	Mouse A	NA	0.526069	0
Klk4	7.34	7.96	-1.53	6.77e-05	0.0018	kallikrein related-peptidase 4 (prostase, enamel matrix, prostate)	0	Mouse A	NA	-0.613532	0
Zcchc2	7.12	7.74	-1.54	6.82e-05	0.0018	zinc finger, CCHC domain containing 2	0	Mouse A	NA	-0.62293	0
Nmu	5.19	5.87	-1.6	6.83e-05	0.0018	neuromedin U	0	Mouse A	NA	-0.678072	0
Cadm2	8.02	7.16	1.81	6.83e-05	0.0018	cell adhesion molecule 2	0	Mouse A	Brain	0.85599	0
Tnfrsf4	9.11	8.56	1.46	6.84e-05	0.0018	tumor necrosis factor receptor superfamily, member 4	0	Mouse A	NA	0.545968	0
Cspg4	7.35	6.58	1.7	6.85e-05	0.0018	chondroitin sulfate proteoglycan 4	0	Mouse A	NA	0.765535	0
Usp6nl	6.74	7.36	-1.55	6.87e-05	0.0018	USP6 N-terminal like	0	Mouse A	NA	-0.632268	0
Tcrg-C2	4.45	5.17	-1.64	6.91e-05	0.0018	T-cell receptor gamma, constant 2; T cell receptor gamma joining 2; T cell receptor gamma variable 2	0	Mouse A	NA	-0.713696	0
Trgj2	4.45	5.17	-1.64	6.91e-05	0.0018	T-cell receptor gamma, constant 2; T cell receptor gamma joining 2; T cell receptor gamma variable 2	0	Mouse A	NA	-0.713696	0
Trgv2	4.45	5.17	-1.64	6.91e-05	0.0018	T-cell receptor gamma, constant 2; T cell receptor gamma joining 2; T cell receptor gamma variable 2	0	Mouse A	NA	-0.713696	0
Fgfbp1	6.05	6.86	-1.75	6.93e-05	0.0018	fibroblast growth factor binding protein 1	0	Mouse A	NA	-0.807355	0
Mtnr1a	4.88	5.42	-1.45	6.95e-05	0.0018	melatonin receptor 1A	0	Mouse A	NA	-0.536053	0
Nsmce2	10.02	9.43	1.51	6.96e-05	0.0018	non-SMC element 2 homolog (MMS21, S. cerevisiae)	0	Mouse A	NA	0.594549	0
Spock1	9.57	8.97	1.52	7.02e-05	0.0018	sparc/osteonectin, cwcv and kazal-like domains proteoglycan 1	0	Mouse A	Brain	0.604071	0
Rab29	8.72	8.24	1.4	7.05e-05	0.0018	RAB29, member RAS oncogene family	0	Mouse A	NA	0.485427	0
Chrna5	9.21	8.47	1.67	7.07e-05	0.0019	cholinergic receptor, nicotinic, alpha polypeptide 5	0	Mouse A	NA	0.739848	0
Msl3l2	7.61	7.03	1.5	7.1e-05	0.0019	male-specific lethal 3-like 2 (Drosophila)	0	Mouse A	NA	0.584963	0
Ms4a2	4.72	5.56	-1.8	7.12e-05	0.0019	membrane-spanning 4-domains, subfamily A, member 2	0	Mouse A	NA	-0.847997	0
Gm94	7.37	8.85	-2.79	7.13e-05	0.0019	predicted gene 94	-1	Mouse A	Esophagus	-1.48027	0
Th	6.72	7.45	-1.66	7.14e-05	0.0019	tyrosine hydroxylase	0	Mouse A	NA	-0.731183	0
Epgn	6.48	8.04	-2.95	7.16e-05	0.0019	epithelial mitogen	-1	Mouse A	NA	-1.56071	0
Bmp2	8.72	9.39	-1.59	7.18e-05	0.0019	bone morphogenetic protein 2	0	Mouse A	NA	-0.669027	0
Cyp27a1	8.85	8.27	1.5	7.21e-05	0.0019	cytochrome P450, family 27, subfamily a, polypeptide 1	0	Mouse A	Liver	0.584963	0
Zfp691	7.76	7.2	1.48	7.24e-05	0.0019	zinc finger protein 691	0	Mouse A	NA	0.565597	0
Skint3	7.7	8.63	-1.9	7.31e-05	0.0019	selection and upkeep of intraepithelial T cells 3	0	Mouse A	NA	-0.925999	0
Myo1a	7.27	8.04	-1.7	7.32e-05	0.0019	myosin IA	0	Mouse A	NA	-0.765535	0
Dsp	9.83	10.53	-1.63	7.33e-05	0.0019	desmoplakin	0	Mouse A	NA	-0.704872	0
Ttc39a	9.33	8.67	1.58	7.33e-05	0.0019	tetratricopeptide repeat domain 39A	0	Mouse A	NA	0.659925	0
Adamtsl1	6.89	6.3	1.51	7.38e-05	0.0019	ADAMTS-like 1	0	Mouse A	NA	0.594549	0
Arhgef3	9.67	9.22	1.37	7.39e-05	0.0019	Rho guanine nucleotide exchange factor (GEF) 3	0	Mouse A	NA	0.454176	0
Man2a1	7.1	7.79	-1.61	7.4e-05	0.0019	mannosidase 2, alpha 1	0	Mouse A	NA	-0.687061	0
Agt	6.69	7.32	-1.55	7.48e-05	0.0019	angiotensinogen (serpin peptidase inhibitor, clade A, member 8)	0	Mouse A	Liver	-0.632268	0
Clu	10.57	11.24	-1.6	7.48e-05	0.0019	clusterin	0	Mouse A	NA	-0.678072	0
Ace3	5.93	6.76	-1.78	7.49e-05	0.0019	angiotensin I converting enzyme (peptidyl-dipeptidase A) 3; angiotensin I converting enzyme (peptidyl-dipeptidase A) 1	0	Mouse A	NA	-0.831877	0
Ace	5.93	6.76	-1.78	7.49e-05	0.0019	angiotensin I converting enzyme (peptidyl-dipeptidase A) 3; angiotensin I converting enzyme (peptidyl-dipeptidase A) 1	0	Mouse A	Duodenum	-0.831877	0
Ace	5.93	6.76	-1.78	7.49e-05	0.0019	angiotensin I converting enzyme (peptidyl-dipeptidase A) 3; angiotensin I converting enzyme (peptidyl-dipeptidase A) 1	0	Mouse A	Jejunum	-0.831877	0
Sncg	11.79	10.99	1.74	7.5e-05	0.0019	synuclein, gamma	0	Mouse A	NA	0.799087	0
Ctse	6.1	6.71	-1.53	7.54e-05	0.0019	cathepsin E	0	Mouse A	Stomach	-0.613532	0
Elovl6	7.11	7.67	-1.47	7.54e-05	0.0019	ELOVL family member 6, elongation of long chain fatty acids (yeast)	0	Mouse A	NA	-0.555816	0
Erbb3	8.44	8.99	-1.47	7.63e-05	0.002	v-erb-b2 erythroblastic leukemia viral oncogene homolog 3 (avian)	0	Mouse A	NA	-0.555816	0
Shox2	5.21	4.64	1.48	7.64e-05	0.002	short stature homeobox 2	0	Mouse A	NA	0.565597	0
Caprin2	5.81	6.49	-1.6	7.66e-05	0.002	caprin family member 2	0	Mouse A	NA	-0.678072	0
Plxnb2	9.35	9.83	-1.39	7.73e-05	0.002	plexin B2	0	Mouse A	NA	-0.475085	0
Arhgap18	9.07	8.48	1.5	7.73e-05	0.002	Rho GTPase activating protein 18	0	Mouse A	NA	0.584963	0
Chil4	6.45	7.13	-1.61	7.77e-05	0.002	chitinase-like 4	0	Mouse A	NA	-0.687061	0
Cacna2d1	7.4	6.9	1.41	7.78e-05	0.002	calcium channel, voltage-dependent, alpha2/delta subunit 1	0	Mouse A	NA	0.495695	0
Igkv6-20	4.56	5.34	-1.72	7.84e-05	0.002	immunoglobulin kappa variable 6-20	0	Mouse A	NA	-0.782409	0
Wfdc18	9.78	10.78	-2	7.9e-05	0.002	WAP four-disulfide core domain 18	0	Mouse A	NA	-1	0
Nlrp3	7.17	6.43	1.68	7.92e-05	0.002	NLR family, pyrin domain containing 3	0	Mouse A	NA	0.748461	0
Mro	5.67	6.34	-1.59	7.93e-05	0.002	maestro	0	Mouse A	NA	-0.669027	0
Tnfaip3	9.71	10.32	-1.53	7.99e-05	0.002	tumor necrosis factor, alpha-induced protein 3	0	Mouse A	NA	-0.613532	0
Crhbp	11.01	10.44	1.48	7.99e-05	0.002	corticotropin releasing hormone binding protein	0	Mouse A	NA	0.565597	0
Parp14	7.52	8.36	-1.79	7.99e-05	0.002	poly (ADP-ribose) polymerase family, member 14	0	Mouse A	NA	-0.83996	1
Cdc27	8.72	9.28	-1.47	8.01e-05	0.002	cell division cycle 27	0	Mouse A	NA	-0.555816	0
Chil6	5.34	4.69	1.57	8.02e-05	0.002	chitinase-like 6	0	Mouse A	NA	0.650765	0
Macc1	5.35	5.86	-1.43	8.06e-05	0.002	metastasis associated in colon cancer 1	0	Mouse A	NA	-0.516015	0
Sgpp2	6.78	7.37	-1.5	8.07e-05	0.002	sphingosine-1-phosphate phosphotase 2	0	Mouse A	NA	-0.584963	0
Scn7a	4.72	5.68	-1.95	8.1e-05	0.002	sodium channel, voltage-gated, type VII, alpha	0	Mouse A	NA	-0.963474	0
Zscan4f	5.14	5.89	-1.69	8.13e-05	0.002	zinc finger and SCAN domain containing 4F	0	Mouse A	NA	-0.757023	0
Gm25694	8.09	7.57	1.44	8.14e-05	0.0021	predicted gene, 25694 [Source:MGI Symbol;Acc:MGI:5455471]	0	Mouse A	NA	0.526069	0
Sfpq	10.74	11.24	-1.41	8.15e-05	0.0021	splicing factor proline/glutamine rich (polypyrimidine tract binding protein associated)	0	Mouse A	NA	-0.495695	0
Tnrc18	7.89	8.52	-1.55	8.19e-05	0.0021	trinucleotide repeat containing 18	0	Mouse A	NA	-0.632268	0
Ccdc33	8.71	8.24	1.39	8.2e-05	0.0021	coiled-coil domain containing 33	0	Mouse A	NA	0.475085	0
Prg3	7.64	8.34	-1.62	8.21e-05	0.0021	proteoglycan 3	0	Mouse A	NA	-0.695994	0
Btnl7-ps	6.12	5.62	1.41	8.23e-05	0.0021	butyrophilin-like 7, pseudogene	0	Mouse A	NA	0.495695	0
Nfasc	9.21	8.53	1.6	8.24e-05	0.0021	neurofascin	0	Mouse A	Brain	0.678072	0
Vwa5a	10.56	11.09	-1.44	8.24e-05	0.0021	von Willebrand factor A domain containing 5A	0	Mouse A	NA	-0.526069	0
Gm5893	6.96	6.16	1.74	8.26e-05	0.0021	predicted gene 5893	0	Mouse A	NA	0.799087	0
Ccdc141	6.45	7.04	-1.5	8.27e-05	0.0021	coiled-coil domain containing 141	0	Mouse A	NA	-0.584963	0
Rragd	7.71	8.22	-1.43	8.28e-05	0.0021	Ras-related GTP binding D	0	Mouse A	NA	-0.516015	0
Epha4	7.19	7.77	-1.5	8.3e-05	0.0021	Eph receptor A4	0	Mouse A	NA	-0.584963	0
Gm16439	10.01	9.5	1.43	8.33e-05	0.0021	predicted pseudogene 16439 [Source:MGI Symbol;Acc:MGI:3647611]	0	Mouse A	NA	0.516015	0
Ifitm3	11.35	11.99	-1.56	8.36e-05	0.0021	interferon induced transmembrane protein 3	0	Mouse A	NA	-0.641546	0
Sec14l3	5.67	6.35	-1.6	8.39e-05	0.0021	SEC14-like lipid binding 3	0	Mouse A	NA	-0.678072	0
Pla2g16	8.87	8.41	1.37	8.41e-05	0.0021	phospholipase A2, group XVI	0	Mouse A	NA	0.454176	0
Stat5b	9.36	8.78	1.49	8.41e-05	0.0021	signal transducer and activator of transcription 5B	0	Mouse A	NA	0.575312	0
Trank1	4.96	5.43	-1.38	8.42e-05	0.0021	tetratricopeptide repeat and ankyrin repeat containing 1	0	Mouse A	Brain	-0.464668	0
Plbd2	9.18	8.46	1.65	8.43e-05	0.0021	phospholipase B domain containing 2	0	Mouse A	NA	0.722466	0
Doxl2	6.12	6.62	-1.42	8.47e-05	0.0021	diamine oxidase-like protein 2	0	Mouse A	NA	-0.505891	0
Spink5	8.53	9.26	-1.67	8.49e-05	0.0021	serine peptidase inhibitor, Kazal type 5	0	Mouse A	Esophagus	-0.739848	0
Vapb	8.99	8.52	1.38	8.49e-05	0.0021	vesicle-associated membrane protein, associated protein B and C	0	Mouse A	NA	0.464668	0
Arsb	10.46	9.95	1.42	8.51e-05	0.0021	arylsulfatase B	0	Mouse A	NA	0.505891	0
Tbata	11.15	10.68	1.39	8.52e-05	0.0021	thymus, brain and testes associated	0	Mouse A	NA	0.475085	0
Gm1965	8	7.34	1.58	8.54e-05	0.0021	predicted gene 1965	0	Mouse A	NA	0.659925	0
Bax	8.63	7.97	1.58	8.55e-05	0.0021	BCL2-associated X protein	0	Mouse A	NA	0.659925	0
Oit1	8.02	8.92	-1.87	8.55e-05	0.0021	oncoprotein induced transcript 1	0	Mouse A	NA	-0.903038	0
Stfa2l1	5.13	6.13	-2	8.59e-05	0.0021	stefin A2 like 1	0	Mouse A	NA	-1	0
Gas2l3	7.05	7.68	-1.55	8.62e-05	0.0021	growth arrest-specific 2 like 3	0	Mouse A	NA	-0.632268	0
Erv3	8.62	7.47	2.22	8.67e-05	0.0021	endogenous retroviral sequence 3	1	Mouse A	NA	1.15056	0
Fcamr	5.82	6.65	-1.77	8.7e-05	0.0021	Fc receptor, IgA, IgM, high affinity	0	Mouse A	NA	-0.823749	0
Akr1c13	7.2	6.53	1.58	8.75e-05	0.0021	aldo-keto reductase family 1, member C13	0	Mouse A	NA	0.659925	0
B4galt1	8.82	9.38	-1.48	8.76e-05	0.0021	UDP-Gal:betaGlcNAc beta 1,4- galactosyltransferase, polypeptide 1	0	Mouse A	NA	-0.565597	0
Rgs1	6.65	7.67	-2.03	8.78e-05	0.0021	regulator of G-protein signaling 1	-1	Mouse A	NA	-1.02148	0
Ush1c	6.35	7.13	-1.72	8.83e-05	0.0022	Usher syndrome 1C	0	Mouse A	NA	-0.782409	0
Cyp19a1	4.9	5.46	-1.48	8.92e-05	0.0022	cytochrome P450, family 19, subfamily a, polypeptide 1	0	Mouse A	NA	-0.565597	0
Tppp3	8.1	8.61	-1.42	8.99e-05	0.0022	tubulin polymerization-promoting protein family member 3	0	Mouse A	NA	-0.505891	0
Ndel1	9.11	9.58	-1.38	8.99e-05	0.0022	nuclear distribution gene E-like homolog 1 (A. nidulans)	0	Mouse A	NA	-0.464668	0
Hmgb3	7.84	8.41	-1.48	9.03e-05	0.0022	high mobility group box 3	0	Mouse A	NA	-0.565597	0
Gm15534	8.79	8.19	1.52	9.13e-05	0.0022	predicted gene 15534 [Source:MGI Symbol;Acc:MGI:3704268]	0	Mouse A	NA	0.604071	0
Mak	4.57	5.31	-1.67	9.14e-05	0.0022	male germ cell-associated kinase	0	Mouse A	NA	-0.739848	0
Itpr2	8.01	8.46	-1.36	9.17e-05	0.0022	inositol 1,4,5-triphosphate receptor 2	0	Mouse A	NA	-0.443607	0
Fam46a	7.31	8	-1.61	9.17e-05	0.0022	family with sequence similarity 46, member A	0	Mouse A	NA	-0.687061	0
Slc25a42	8.69	8.19	1.42	9.23e-05	0.0022	solute carrier family 25, member 42	0	Mouse A	NA	0.505891	0
Kcnk5	6.24	6.9	-1.58	9.25e-05	0.0022	potassium channel, subfamily K, member 5	0	Mouse A	NA	-0.659925	0
Fndc7	9.73	9.06	1.59	9.26e-05	0.0022	fibronectin type III domain containing 7	0	Mouse A	NA	0.669027	0
Il1rap	6.51	7.11	-1.51	9.4e-05	0.0023	interleukin 1 receptor accessory protein	0	Mouse A	Liver	-0.594549	0
Rgs4	9.2	10.02	-1.77	9.46e-05	0.0023	regulator of G-protein signaling 4	0	Mouse A	Brain	-0.823749	0
Tmem108	7.78	7.14	1.55	9.54e-05	0.0023	transmembrane protein 108	0	Mouse A	NA	0.632268	0
Arhgap36	5.35	5.88	-1.44	9.56e-05	0.0023	Rho GTPase activating protein 36	0	Mouse A	NA	-0.526069	0
Cdc25c	7.63	8.09	-1.38	9.57e-05	0.0023	cell division cycle 25C	0	Mouse A	NA	-0.464668	0
Cftr	6.23	6.88	-1.57	9.61e-05	0.0023	cystic fibrosis transmembrane conductance regulator	0	Mouse A	NA	-0.650765	0
Adamts1	7.14	8.15	-2.01	9.63e-05	0.0023	a disintegrin-like and metallopeptidase (reprolysin type) with thrombospondin type 1 motif, 1	-1	Mouse A	NA	-1.0072	0
Ube2e2	8.91	8.39	1.43	9.64e-05	0.0023	ubiquitin-conjugating enzyme E2E 2	0	Mouse A	NA	0.516015	0
Gm16513	4.09	4.64	-1.46	9.66e-05	0.0023	predicted gene, Gm16513; predicted gene 3259; predicted gene 3183	0	Mouse A	NA	-0.545968	0
Gm3259	4.09	4.64	-1.46	9.66e-05	0.0023	predicted gene, Gm16513; predicted gene 3259; predicted gene 3183	0	Mouse A	NA	-0.545968	0
Gm3183	4.09	4.64	-1.46	9.66e-05	0.0023	predicted gene, Gm16513; predicted gene 3259; predicted gene 3183	0	Mouse A	NA	-0.545968	0
Hdc	12.83	12.35	1.39	9.68e-05	0.0023	histidine decarboxylase	0	Mouse A	NA	0.475085	0
Sparcl1	5.85	6.74	-1.85	9.71e-05	0.0023	SPARC-like 1	0	Mouse A	NA	-0.887525	0
Spo11	6.71	6.2	1.42	9.71e-05	0.0023	SPO11 meiotic protein covalently bound to DSB	0	Mouse A	NA	0.505891	0
Cym	6.47	7.1	-1.56	9.74e-05	0.0023	chymosin	0	Mouse A	NA	-0.641546	0
Gm3259	3.7	4.23	-1.45	9.77e-05	0.0023	predicted gene 3259	0	Mouse A	NA	-0.536053	0
Gm6351	5.09	5.89	-1.74	9.78e-05	0.0023	predicted gene 6351; predicted gene 7982	0	Mouse A	NA	-0.799087	0
Gm7982	5.09	5.89	-1.74	9.78e-05	0.0023	predicted gene 6351; predicted gene 7982	0	Mouse A	NA	-0.799087	0
S100a16	10.79	9.96	1.79	9.84e-05	0.0023	S100 calcium binding protein A16	0	Mouse A	NA	0.83996	0
Pik3cb	9.46	8.88	1.49	9.84e-05	0.0023	phosphatidylinositol 3-kinase, catalytic, beta polypeptide	0	Mouse A	NA	0.575312	0
Rsph4a	7.1	6.48	1.53	9.88e-05	0.0024	radial spoke head 4 homolog A (Chlamydomonas)	0	Mouse A	NA	0.613532	0
Ddx10	7.68	8.3	-1.54	9.89e-05	0.0024	DEAD (Asp-Glu-Ala-Asp) box polypeptide 10	0	Mouse A	NA	-0.62293	0
Hmx3	8.36	7.75	1.53	9.89e-05	0.0024	H6 homeobox 3	0	Mouse A	NA	0.613532	0
Dio1	10.81	10.26	1.46	0.0001	0.0024	deiodinase, iodothyronine, type I	0	Mouse A	NA	0.545968	0
Gdap1l1	9.3	8.73	1.48	0.0001	0.0024	ganglioside-induced differentiation-associated protein 1-like 1	0	Mouse A	NA	0.565597	0
Gcnt1	9.83	9.34	1.41	0.0001	0.0024	glucosaminyl (N-acetyl) transferase 1, core 2	0	Mouse A	Kidney	0.495695	0
Scn9a	7.61	7.08	1.44	0.0001	0.0024	sodium channel, voltage-gated, type IX, alpha	0	Mouse A	NA	0.526069	0
Gnptab	7.85	8.35	-1.41	0.0001	0.0024	N-acetylglucosamine-1-phosphate transferase, alpha and beta subunits	0	Mouse A	NA	-0.495695	0
Armcx1	7.41	8.05	-1.56	0.0001	0.0024	armadillo repeat containing, X-linked 1	0	Mouse A	NA	-0.641546	0
S100a4	8.24	7.77	1.38	0.0001	0.0024	S100 calcium binding protein A4	0	Mouse A	NA	0.464668	0
Csf1r	6.68	7.18	-1.41	0.0001	0.0024	colony stimulating factor 1 receptor	0	Mouse A	NA	-0.495695	0
Agap3	8.81	8.29	1.43	0.0001	0.0024	ArfGAP with GTPase domain, ankyrin repeat and PH domain 3	0	Mouse A	Brain	0.516015	0
Ndn	6.43	7.08	-1.58	0.0001	0.0024	necdin	0	Mouse A	NA	-0.659925	0
Alpk1	8.01	7.46	1.46	0.0001	0.0024	alpha-kinase 1	0	Mouse A	NA	0.545968	0
Smtnl1	7.75	8.22	-1.38	0.0001	0.0024	smoothelin-like 1	0	Mouse A	Esophagus	-0.464668	0
Fgf13	7.82	7.37	1.37	0.0001	0.0024	fibroblast growth factor 13	0	Mouse A	NA	0.454176	0
Dok5	6.05	5.51	1.45	0.0001	0.0024	docking protein 5	0	Mouse A	NA	0.536053	0
Tff1	7.45	7.91	-1.38	0.0001	0.0024	trefoil factor 1	0	Mouse A	Duodenum	-0.464668	0
Tff1	7.45	7.91	-1.38	0.0001	0.0024	trefoil factor 1	0	Mouse A	Jejunum	-0.464668	0
Tff1	7.45	7.91	-1.38	0.0001	0.0024	trefoil factor 1	0	Mouse A	Stomach	-0.464668	0
Bpifb6	5.89	6.45	-1.47	0.0001	0.0024	BPI fold containing family B, member 6	0	Mouse A	NA	-0.555816	0
Klk1b9	5.51	6.34	-1.78	0.0001	0.0025	kallikrein 1-related peptidase b9	0	Mouse A	NA	-0.831877	0
Pappa	6.82	7.33	-1.42	0.0001	0.0025	pregnancy-associated plasma protein A	0	Mouse A	NA	-0.505891	0
Sox11	6.61	7.19	-1.49	0.0001	0.0025	SRY (sex determining region Y)-box 11	0	Mouse A	NA	-0.575312	0
Gm7347	5.07	5.54	-1.39	0.0001	0.0025	predicted gene 7347	0	Mouse A	NA	-0.475085	0
Fcer2a	8.96	9.49	-1.45	0.0001	0.0025	Fc receptor, IgE, low affinity II, alpha polypeptide	0	Mouse A	NA	-0.536053	0
Adgrf5	5.54	6.04	-1.42	0.0001	0.0025	adhesion G protein-coupled receptor F5	0	Mouse A	NA	-0.505891	0
Mgat5	7.8	8.34	-1.46	0.0001	0.0025	mannoside acetylglucosaminyltransferase 5	0	Mouse A	NA	-0.545968	0
Dexi	9.18	8.64	1.45	0.0001	0.0025	dexamethasone-induced transcript	0	Mouse A	NA	0.536053	0
Ifi202b	6.28	7.47	-2.29	0.0001	0.0025	interferon activated gene 202B	-1	Mouse A	NA	-1.19535	0
Kif9	8.76	8.12	1.55	0.0001	0.0025	kinesin family member 9	0	Mouse A	NA	0.632268	0
Hexim1	8.5	9.07	-1.49	0.0001	0.0025	hexamethylene bis-acetamide inducible 1	0	Mouse A	NA	-0.575312	0
Sprr2e	5.14	6.04	-1.86	0.0001	0.0025	small proline-rich protein 2E	0	Mouse A	NA	-0.895303	0
Krt86	5.7	6.21	-1.43	0.0001	0.0025	keratin 86	0	Mouse A	NA	-0.516015	0
Dclk1	6.8	7.3	-1.42	0.0001	0.0025	doublecortin-like kinase 1	0	Mouse A	Brain	-0.505891	0
Tra2a	7.96	8.56	-1.51	0.0001	0.0025	transformer 2 alpha homolog (Drosophila)	0	Mouse A	NA	-0.594549	0
Serpinb1a	10.73	11.16	-1.35	0.0001	0.0025	serine (or cysteine) peptidase inhibitor, clade B, member 1a	0	Mouse A	NA	-0.432959	0
Fam188b	7.88	7.38	1.41	0.0001	0.0025	family with sequence similarity 188, member B	0	Mouse A	NA	0.495695	0
Tra2b	10.21	10.71	-1.42	0.0001	0.0025	transformer 2 beta homolog (Drosophila)	0	Mouse A	NA	-0.505891	0
Slc19a3	4.85	5.33	-1.39	0.0001	0.0025	solute carrier family 19, member 3	0	Mouse A	NA	-0.475085	0
Slc15a2	5.81	6.81	-1.99	0.0001	0.0025	solute carrier family 15 (H+/peptide transporter), member 2	0	Mouse A	NA	-0.992768	0
Vps13b	7.8	8.25	-1.37	0.0001	0.0025	vacuolar protein sorting 13B (yeast)	0	Mouse A	NA	-0.454176	0
N4bp2l1	9.65	9.14	1.43	0.0001	0.0025	NEDD4 binding protein 2-like 1	0	Mouse A	NA	0.516015	0
Gm6367	4.13	4.68	-1.46	0.0001	0.0025	predicted gene 6367; predicted gene 16427	0	Mouse A	NA	-0.545968	0
Gm16427	4.13	4.68	-1.46	0.0001	0.0025	predicted gene 6367; predicted gene 16427	0	Mouse A	NA	-0.545968	0
Cp	6.17	6.66	-1.41	0.0001	0.0025	ceruloplasmin	0	Mouse A	Liver	-0.495695	0
Mup-ps10	3.49	3.98	-1.4	0.0001	0.0026	major urinary protein, pseudogene 10 [Source:MGI Symbol;Acc:MGI:3649623]	0	Mouse A	NA	-0.485427	0
Cemip	7.54	7.08	1.38	0.0001	0.0026	cell migration inducing protein, hyaluronan binding	0	Mouse A	NA	0.464668	0
Tbc1d30	6.36	5.92	1.36	0.0001	0.0026	TBC1 domain family, member 30	0	Mouse A	NA	0.443607	0
Inpp5d	8.97	8.14	1.78	0.0001	0.0026	inositol polyphosphate-5-phosphatase D	0	Mouse A	NA	0.831877	0
Prps1	11.38	10.71	1.59	0.0001	0.0026	phosphoribosyl pyrophosphate synthetase 1	0	Mouse A	NA	0.669027	0
Grb14	6.7	7.2	-1.41	0.0001	0.0026	growth factor receptor bound protein 14	0	Mouse A	NA	-0.495695	0
Dpp10	10.28	9.57	1.64	0.0001	0.0026	dipeptidylpeptidase 10	0	Mouse A	NA	0.713696	0
Ces1a	5.35	6.11	-1.69	0.0001	0.0026	carboxylesterase 1A	0	Mouse A	NA	-0.757023	0
Il6st	8.07	8.66	-1.5	0.0001	0.0026	interleukin 6 signal transducer	0	Mouse A	NA	-0.584963	0
Gm8388	6.2	5.66	1.46	0.0001	0.0026	predicted gene 8388 [Source:MGI Symbol;Acc:MGI:3645001]	0	Mouse A	NA	0.545968	0
Bicd1	8.39	7.92	1.38	0.0001	0.0026	bicaudal D homolog 1 (Drosophila)	0	Mouse A	NA	0.464668	0
Slc8b1	7.92	7.5	1.34	0.0001	0.0026	solute carrier family 8 (sodium/lithium/calcium exchanger), member B1	0	Mouse A	NA	0.422233	0
Riok2	9.89	9.27	1.54	0.0001	0.0026	RIO kinase 2 (yeast)	0	Mouse A	NA	0.62293	0
AU018091	5.02	5.54	-1.43	0.0001	0.0026	expressed sequence AU018091	0	Mouse A	NA	-0.516015	0
Fhod3	6.18	6.61	-1.34	0.0001	0.0026	formin homology 2 domain containing 3	0	Mouse A	NA	-0.422233	0
Ccl6	6.35	6.89	-1.45	0.0001	0.0026	chemokine (C-C motif) ligand 6	0	Mouse A	NA	-0.536053	0
Slc16a12	5.85	6.4	-1.47	0.0001	0.0026	solute carrier family 16 (monocarboxylic acid transporters), member 12	0	Mouse A	NA	-0.555816	0
Sptbn1	8.33	9	-1.6	0.0001	0.0026	spectrin beta, non-erythrocytic 1	0	Mouse A	NA	-0.678072	0
Gm6367	3.69	4.22	-1.44	0.0001	0.0026	predicted gene 6367	0	Mouse A	NA	-0.526069	0
Marco	6.29	7.1	-1.76	0.0001	0.0026	macrophage receptor with collagenous structure	0	Mouse A	NA	-0.815575	0
Abhd16a	8.84	8.39	1.37	0.0001	0.0026	abhydrolase domain containing 16A	0	Mouse A	NA	0.454176	0
Arnt2	9.39	8.88	1.42	0.0001	0.0026	aryl hydrocarbon receptor nuclear translocator 2	0	Mouse A	NA	0.505891	0
Trim43a	5.09	5.66	-1.48	0.0001	0.0026	tripartite motif-containing 43A	0	Mouse A	NA	-0.565597	0
Ifitm1	7.14	7.91	-1.71	0.0001	0.0026	interferon induced transmembrane protein 1	0	Mouse A	NA	-0.773996	0
Serhl	8.26	7.66	1.52	0.0001	0.0026	serine hydrolase-like	0	Mouse A	NA	0.604071	0
Serpinb7	8.04	7.19	1.81	0.0001	0.0026	serine (or cysteine) peptidase inhibitor, clade B, member 7	0	Mouse A	NA	0.85599	0
Spink4	6.34	7.22	-1.85	0.0001	0.0026	serine peptidase inhibitor, Kazal type 4	0	Mouse A	NA	-0.887525	0
Mustn1	6.24	6.92	-1.61	0.0001	0.0026	musculoskeletal, embryonic nuclear protein 1	0	Mouse A	NA	-0.687061	0
Wbscr17	9.22	8.74	1.4	0.0001	0.0026	Williams-Beuren syndrome chromosome region 17 homolog (human)	0	Mouse A	NA	0.485427	0
Ccl25	11.75	11.27	1.39	0.0001	0.0026	chemokine (C-C motif) ligand 25	0	Mouse A	Ileum	0.475085	0
Ccl25	11.75	11.27	1.39	0.0001	0.0026	chemokine (C-C motif) ligand 25	0	Mouse A	Duodenum	0.475085	0
Ccl25	11.75	11.27	1.39	0.0001	0.0026	chemokine (C-C motif) ligand 25	0	Mouse A	Jejunum	0.475085	0
Blk	7.59	7.15	1.36	0.0001	0.0027	B lymphoid kinase	0	Mouse A	NA	0.443607	0
2310016G11Rik	5.24	4.73	1.43	0.0001	0.0027	RIKEN cDNA 2310016G11 gene	0	Mouse A	NA	0.516015	0
Tmcc3	9.52	9.02	1.41	0.0001	0.0027	transmembrane and coiled coil domains 3	0	Mouse A	NA	0.495695	0
Gm6367	3.7	4.25	-1.46	0.0001	0.0027	predicted gene 6367; predicted gene 6205	0	Mouse A	NA	-0.545968	0
Gm6205	3.7	4.25	-1.46	0.0001	0.0027	predicted gene 6367; predicted gene 6205	0	Mouse A	NA	-0.545968	0
Fam89a	9.66	9.12	1.45	0.0001	0.0027	family with sequence similarity 89, member A	0	Mouse A	NA	0.536053	0
Stra8	7.49	6.96	1.45	0.0001	0.0027	stimulated by retinoic acid gene 8	0	Mouse A	NA	0.536053	0
Tpm1	8.88	9.57	-1.61	0.0001	0.0027	tropomyosin 1, alpha	0	Mouse A	NA	-0.687061	0
4930579C12Rik	7.1	7.65	-1.46	0.0001	0.0027	RIKEN cDNA 4930579C12 gene	0	Mouse A	NA	-0.545968	0
Slc33a1	8.94	8.47	1.39	0.0001	0.0027	solute carrier family 33 (acetyl-CoA transporter), member 1	0	Mouse A	NA	0.475085	0
Lypd3	7.64	8.12	-1.39	0.0001	0.0027	Ly6/Plaur domain containing 3	0	Mouse A	Esophagus	-0.475085	0
Myl4	6.23	6.95	-1.65	0.0001	0.0027	myosin, light polypeptide 4	0	Mouse A	NA	-0.722466	0
Oasl1	9.47	9.96	-1.4	0.0001	0.0027	2-5 oligoadenylate synthetase-like 1	0	Mouse A	NA	-0.485427	1
Gabrb3	5.88	6.39	-1.42	0.0001	0.0027	gamma-aminobutyric acid (GABA) A receptor, subunit beta 3	0	Mouse A	NA	-0.505891	0
Wdfy2	7.84	7.34	1.42	0.0001	0.0027	WD repeat and FYVE domain containing 2; microRNA 8098	0	Mouse A	NA	0.505891	0
Mir8098	7.84	7.34	1.42	0.0001	0.0027	WD repeat and FYVE domain containing 2; microRNA 8098	0	Mouse A	NA	0.505891	0
Fgf15	6.61	7.14	-1.44	0.0001	0.0027	fibroblast growth factor 15	0	Mouse A	NA	-0.526069	0
Ivl	6.04	6.86	-1.76	0.0001	0.0027	involucrin	0	Mouse A	NA	-0.815575	0
Alppl2	6.63	7.46	-1.78	0.0001	0.0027	alkaline phosphatase, placental-like 2	0	Mouse A	NA	-0.831877	0
Ttll6	6.22	6.8	-1.49	0.0001	0.0027	tubulin tyrosine ligase-like family, member 6	0	Mouse A	NA	-0.575312	0
Dkk1	6.45	7.17	-1.65	0.0001	0.0027	dickkopf homolog 1 (Xenopus laevis)	0	Mouse A	NA	-0.722466	0
Eif4e	6.07	6.7	-1.56	0.0001	0.0027	eukaryotic translation initiation factor 4E	0	Mouse A	NA	-0.641546	0
P4htm	6.92	6.48	1.36	0.0001	0.0027	prolyl 4-hydroxylase, transmembrane (endoplasmic reticulum)	0	Mouse A	NA	0.443607	0
Uxs1	9.9	9.49	1.33	0.0001	0.0027	UDP-glucuronate decarboxylase 1	0	Mouse A	NA	0.411426	0
Smc5	8.07	8.67	-1.51	0.0001	0.0027	structural maintenance of chromosomes 5	0	Mouse A	NA	-0.594549	0
Ang5	5.93	6.56	-1.55	0.0001	0.0027	angiogenin, ribonuclease A family, member 5; angiogenin, ribonuclease A family, member 3	0	Mouse A	NA	-0.632268	0
Ang3	5.93	6.56	-1.55	0.0001	0.0027	angiogenin, ribonuclease A family, member 5; angiogenin, ribonuclease A family, member 3	0	Mouse A	NA	-0.632268	0
Col14a1	10.32	9.55	1.7	0.0001	0.0027	collagen, type XIV, alpha 1	0	Mouse A	NA	0.765535	0
Elf5	5.53	6.05	-1.43	0.0001	0.0027	E74-like factor 5	0	Mouse A	NA	-0.516015	0
Dnah12	4.99	5.43	-1.35	0.0001	0.0027	dynein, axonemal, heavy chain 12	0	Mouse A	NA	-0.432959	0
Pgap1	5.01	5.88	-1.82	0.0001	0.0028	post-GPI attachment to proteins 1	0	Mouse A	NA	-0.863938	0
Ptpn1	10.73	10.28	1.36	0.0001	0.0028	protein tyrosine phosphatase, non-receptor type 1	0	Mouse A	NA	0.443607	0
Cttnbp2	6.33	6.84	-1.43	0.0001	0.0028	cortactin binding protein 2	0	Mouse A	NA	-0.516015	0
Mbd2	8.71	9.37	-1.57	0.0001	0.0028	methyl-CpG binding domain protein 2	0	Mouse A	NA	-0.650765	0
Chd4	9.74	10.28	-1.46	0.0001	0.0028	chromodomain helicase DNA binding protein 4	0	Mouse A	NA	-0.545968	0
Hck	7.04	7.63	-1.5	0.0001	0.0028	hemopoietic cell kinase	0	Mouse A	NA	-0.584963	0
Pdzk1ip1	7.53	8.09	-1.47	0.0001	0.0028	PDZK1 interacting protein 1	0	Mouse A	NA	-0.555816	0
Scpep1	9.93	9.24	1.61	0.0001	0.0028	serine carboxypeptidase 1	0	Mouse A	NA	0.687061	0
Grk1	6.22	5.67	1.47	0.0001	0.0028	G protein-coupled receptor kinase 1	0	Mouse A	NA	0.555816	0
Ero1lb	11.6	11.14	1.37	0.0001	0.0028	ERO1-like beta (S. cerevisiae)	0	Mouse A	NA	0.454176	0
Trim12a	5.98	6.65	-1.59	0.0001	0.0028	tripartite motif-containing 12A	0	Mouse A	NA	-0.669027	1
Pcdh12	7.33	6.66	1.58	0.0001	0.0028	protocadherin 12	0	Mouse A	NA	0.659925	0
Calcoco2	5.53	6.23	-1.62	0.0001	0.0028	calcium binding and coiled-coil domain 2	0	Mouse A	NA	-0.695994	0
Mmp9	8.6	9.05	-1.37	0.0001	0.0029	matrix metallopeptidase 9	0	Mouse A	NA	-0.454176	0
Man1a2	7.48	8.15	-1.59	0.0001	0.0029	mannosidase, alpha, class 1A, member 2	0	Mouse A	NA	-0.669027	0
Slc17a6	5.44	6.06	-1.53	0.0001	0.0029	solute carrier family 17 (sodium-dependent inorganic phosphate cotransporter), member 6	0	Mouse A	NA	-0.613532	0
Aadacl2	4.04	4.56	-1.43	0.0001	0.0029	arylacetamide deacetylase-like 2	0	Mouse A	NA	-0.516015	0
S100a2	7.38	6.96	1.34	0.0001	0.0029	S100 calcium binding protein A2	0	Mouse A	NA	0.422233	0
Pgf	6.67	7.47	-1.75	0.0001	0.0029	placental growth factor	0	Mouse A	NA	-0.807355	0
Lect1	10.36	10.9	-1.45	0.0001	0.0029	leukocyte cell derived chemotaxin 1	0	Mouse A	NA	-0.536053	0
Myo1b	6.99	7.49	-1.41	0.0001	0.0029	myosin IB	0	Mouse A	NA	-0.495695	0
Mdn1	7.56	7.97	-1.34	0.0001	0.0029	midasin homolog (yeast)	0	Mouse A	NA	-0.422233	0
Fbp2	6.21	6.71	-1.42	0.0001	0.0029	fructose bisphosphatase 2	0	Mouse A	NA	-0.505891	0
Stat1	10.05	10.59	-1.45	0.0001	0.0029	signal transducer and activator of transcription 1	0	Mouse A	NA	-0.536053	1
Cd70	8.18	7.71	1.38	0.0001	0.0029	CD70 antigen	0	Mouse A	NA	0.464668	0
Adh6b	4.63	5.17	-1.46	0.0001	0.0029	alcohol dehydrogenase 6B (class V)	0	Mouse A	NA	-0.545968	0
Itga8	6.64	7.81	-2.26	0.0001	0.0029	integrin alpha 8	-1	Mouse A	NA	-1.17632	0
Atp1a1	10.1	10.57	-1.38	0.0001	0.0029	ATPase, Na+/K+ transporting, alpha 1 polypeptide	0	Mouse A	NA	-0.464668	0
Gzmd	3.9	4.75	-1.81	0.0001	0.0029	granzyme D	0	Mouse A	NA	-0.85599	0
Gm9611	4.29	5.09	-1.74	0.0001	0.0029	predicted gene 9611 [Source:MGI Symbol;Acc:MGI:3780019]	0	Mouse A	NA	-0.799087	0
Inpp1	8.66	8.24	1.34	0.0001	0.0029	inositol polyphosphate-1-phosphatase	0	Mouse A	NA	0.422233	0
Stap1	6.71	5.91	1.75	0.0001	0.0029	signal transducing adaptor family member 1	0	Mouse A	NA	0.807355	0
Ifit1	8.67	9.22	-1.46	0.0001	0.0029	interferon-induced protein with tetratricopeptide repeats 1	0	Mouse A	NA	-0.545968	1
Cyp2j13	5.7	6.41	-1.64	0.0001	0.003	cytochrome P450, family 2, subfamily j, polypeptide 13	0	Mouse A	Kidney	-0.713696	0
Hnrnpu	8.28	8.91	-1.55	0.0001	0.003	heterogeneous nuclear ribonucleoprotein U; expressed sequence AI503316	0	Mouse A	NA	-0.632268	0
AI503316	8.28	8.91	-1.55	0.0001	0.003	heterogeneous nuclear ribonucleoprotein U; expressed sequence AI503316	0	Mouse A	NA	-0.632268	0
Lap3	8.09	8.65	-1.47	0.0001	0.003	leucine aminopeptidase 3	0	Mouse A	NA	-0.555816	0
Clhc1	4.74	4.24	1.42	0.0001	0.003	clathrin heavy chain linker domain containing 1	0	Mouse A	NA	0.505891	0
Chrna1	5.96	6.48	-1.44	0.0001	0.003	cholinergic receptor, nicotinic, alpha polypeptide 1 (muscle)	0	Mouse A	NA	-0.526069	0
Zar1	8.24	7.64	1.52	0.0001	0.0031	zygote arrest 1; predicted gene 15847 [Source:MGI Symbol;Acc:MGI:3783237]	0	Mouse A	NA	0.604071	0
Gm15847	8.24	7.64	1.52	0.0001	0.0031	zygote arrest 1; predicted gene 15847 [Source:MGI Symbol;Acc:MGI:3783237]	0	Mouse A	NA	0.604071	0
Rab27a	7.3	7.73	-1.35	0.0001	0.0031	RAB27A, member RAS oncogene family	0	Mouse A	NA	-0.432959	0
Spi1	5.81	6.64	-1.77	0.0001	0.0031	spleen focus forming virus (SFFV) proviral integration oncogene	0	Mouse A	NA	-0.823749	0
Gm7682	4.9	5.71	-1.76	0.0001	0.0031	predicted gene 7682	0	Mouse A	NA	-0.815575	0
LOC105245385	4.69	3.95	1.67	0.0001	0.0031	60S ribosomal protein L7a-like; predicted gene 11362 [Source:MGI Symbol;Acc:MGI:3651391]	0	Mouse A	NA	0.739848	0
Gm11362	4.69	3.95	1.67	0.0001	0.0031	60S ribosomal protein L7a-like; predicted gene 11362 [Source:MGI Symbol;Acc:MGI:3651391]	0	Mouse A	NA	0.739848	0
Speer4d	4.62	5.35	-1.66	0.0001	0.0031	spermatogenesis associated glutamate (E)-rich protein 4D	0	Mouse A	NA	-0.731183	0
Trdn	5.64	5.1	1.45	0.0001	0.0031	triadin	0	Mouse A	Quadriceps	0.536053	0
Brwd3	7.43	7.94	-1.42	0.0001	0.0031	bromodomain and WD repeat domain containing 3	0	Mouse A	NA	-0.505891	0
Pacsin2	10.88	10.4	1.39	0.0001	0.0031	protein kinase C and casein kinase substrate in neurons 2	0	Mouse A	NA	0.475085	0
Fxyd3	7.38	8.03	-1.57	0.0001	0.0031	FXYD domain-containing ion transport regulator 3	0	Mouse A	Stomach	-0.650765	0
Matn1	6.73	7.19	-1.38	0.0001	0.0031	matrilin 1, cartilage matrix protein	0	Mouse A	NA	-0.464668	0
Gm11710	7.69	8.21	-1.44	0.0001	0.0031	predicted gene 11710; CD300 antigen like family member H	0	Mouse A	NA	-0.526069	0
Cd300lh	7.69	8.21	-1.44	0.0001	0.0031	predicted gene 11710; CD300 antigen like family member H	0	Mouse A	NA	-0.526069	0
Dynlt1b	9.8	10.3	-1.42	0.0001	0.0031	dynein light chain Tctex-type 1B; dynein light chain Tctex-type 1, pseuodogene 1	0	Mouse A	NA	-0.505891	0
Dynlt1-ps1	9.8	10.3	-1.42	0.0001	0.0031	dynein light chain Tctex-type 1B; dynein light chain Tctex-type 1, pseuodogene 1	0	Mouse A	NA	-0.505891	0
Akr1cl	6.08	5.48	1.52	0.0001	0.0031	aldo-keto reductase family 1, member C-like	0	Mouse A	NA	0.604071	0
Rgr	7.4	6.78	1.54	0.0001	0.0031	retinal G protein coupled receptor	0	Mouse A	NA	0.62293	0
Upk1a	7.79	7.21	1.5	0.0001	0.0031	uroplakin 1A	0	Mouse A	NA	0.584963	0
Mtfr2	7.06	7.49	-1.35	0.0001	0.0031	mitochondrial fission regulator 2	0	Mouse A	NA	-0.432959	0
Cpne6	6.54	7.16	-1.54	0.0001	0.0031	copine VI	0	Mouse A	Brain	-0.62293	0
Smyd1	6.17	6.8	-1.55	0.0001	0.0031	SET and MYND domain containing 1; predicted gene, 38828	0	Mouse A	Heart	-0.632268	0
Smyd1	6.17	6.8	-1.55	0.0001	0.0031	SET and MYND domain containing 1; predicted gene, 38828	0	Mouse A	Quadriceps	-0.632268	0
Gm38828	6.17	6.8	-1.55	0.0001	0.0031	SET and MYND domain containing 1; predicted gene, 38828	0	Mouse A	NA	-0.632268	0
Gm17359	5.95	5.4	1.47	0.0001	0.0031	predicted gene, 17359	0	Mouse A	NA	0.555816	0
Rgl3	8.64	8.07	1.48	0.0002	0.0032	ral guanine nucleotide dissociation stimulator-like 3	0	Mouse A	NA	0.565597	0
Synpo2	9.24	8.66	1.5	0.0002	0.0032	synaptopodin 2	0	Mouse A	Quadriceps	0.584963	0
Ppfibp2	6.35	6.98	-1.55	0.0002	0.0032	PTPRF interacting protein, binding protein 2 (liprin beta 2)	0	Mouse A	NA	-0.632268	0
Cd83	9.63	8.95	1.6	0.0002	0.0032	CD83 antigen	0	Mouse A	NA	0.678072	0
Gm7995	4.72	5.26	-1.45	0.0002	0.0032	predicted gene 7995	0	Mouse A	NA	-0.536053	0
Dynlt1f	9.78	10.28	-1.41	0.0002	0.0032	dynein light chain Tctex-type 1F; dynein light chain Tctex-type 1C	0	Mouse A	NA	-0.495695	0
Dynlt1c	9.78	10.28	-1.41	0.0002	0.0032	dynein light chain Tctex-type 1F; dynein light chain Tctex-type 1C	0	Mouse A	NA	-0.495695	0
G6pc	5.84	6.46	-1.54	0.0002	0.0032	glucose-6-phosphatase, catalytic	0	Mouse A	Liver	-0.62293	0
G6pc	5.84	6.46	-1.54	0.0002	0.0032	glucose-6-phosphatase, catalytic	0	Mouse A	Kidney	-0.62293	0
Cldn2	4.98	5.47	-1.41	0.0002	0.0032	claudin 2	0	Mouse A	NA	-0.495695	0
Gh	7.72	7.24	1.39	0.0002	0.0032	growth hormone	0	Mouse A	NA	0.475085	0
Ccl11	6.9	7.45	-1.46	0.0002	0.0032	chemokine (C-C motif) ligand 11	0	Mouse A	NA	-0.545968	0
Aox2	6.09	6.86	-1.7	0.0002	0.0032	aldehyde oxidase 2	0	Mouse A	NA	-0.765535	0
Pcp4l1	9.03	8.5	1.44	0.0002	0.0032	Purkinje cell protein 4-like 1	0	Mouse A	NA	0.526069	0
Acot13	9.32	8.91	1.33	0.0002	0.0032	acyl-CoA thioesterase 13	0	Mouse A	NA	0.411426	0
St3gal3	8.74	8.23	1.42	0.0002	0.0032	ST3 beta-galactoside alpha-2,3-sialyltransferase 3	0	Mouse A	NA	0.505891	0
Atf3	11.05	11.73	-1.6	0.0002	0.0032	activating transcription factor 3	0	Mouse A	NA	-0.678072	0
Abhd15	7.27	6.85	1.34	0.0002	0.0033	abhydrolase domain containing 15	0	Mouse A	NA	0.422233	0
Dsg3	5.93	6.71	-1.72	0.0002	0.0033	desmoglein 3	0	Mouse A	NA	-0.782409	0
Rlbp1	6.02	6.69	-1.59	0.0002	0.0033	retinaldehyde binding protein 1	0	Mouse A	NA	-0.669027	0
Rnase2a	5.47	6.53	-2.08	0.0002	0.0033	ribonuclease, RNase A family, 2A (liver, eosinophil-derived neurotoxin)	-1	Mouse A	NA	-1.05658	0
Oas1g	7.9	8.39	-1.4	0.0002	0.0033	2-5 oligoadenylate synthetase 1G	0	Mouse A	NA	-0.485427	0
Lag3	7.63	7.15	1.4	0.0002	0.0033	lymphocyte-activation gene 3	0	Mouse A	NA	0.485427	0
Anxa2	9.8	10.36	-1.48	0.0002	0.0033	annexin A2	0	Mouse A	NA	-0.565597	0
Cept1	9.93	9.47	1.38	0.0002	0.0033	choline/ethanolaminephosphotransferase 1	0	Mouse A	NA	0.464668	0
Serpinb3d	4.14	5.01	-1.82	0.0002	0.0033	serine (or cysteine) peptidase inhibitor, clade B (ovalbumin), member 3D	0	Mouse A	NA	-0.863938	0
Nxnl2	7.37	6.83	1.45	0.0002	0.0033	nucleoredoxin-like 2	0	Mouse A	NA	0.536053	0
Mmp20	5.87	6.36	-1.41	0.0002	0.0033	matrix metallopeptidase 20 (enamelysin)	0	Mouse A	NA	-0.495695	0
Lor	6.33	7	-1.59	0.0002	0.0033	loricrin	0	Mouse A	Esophagus	-0.669027	0
Susd2	9.56	9.96	-1.31	0.0002	0.0033	sushi domain containing 2	0	Mouse A	NA	-0.389567	0
Sult1c2	9.96	9.52	1.36	0.0002	0.0033	sulfotransferase family, cytosolic, 1C, member 2	0	Mouse A	Stomach	0.443607	0
Unc5d	6.32	5.74	1.49	0.0002	0.0034	unc-5 homolog D (C. elegans)	0	Mouse A	NA	0.575312	0
[truncated: 26,147 more rows]

## Sheet: Mouse B (Derbinski et al)
SYMBOL	KO.log2EXP	HET.log2EXP	FC	P.VAL	FDR	DESCRIPTION	DE	Dataset	Tissue	Log2FC	ISG
[truncated: 10,702 more rows]

[truncated: 3 more sheets: Mouse C (Hamish et al), Mouse D (Anderson et al), Mouse E (Sansom et al)]
