# Supplementary material for: Impaired Aire-dependent IFN signaling in the thymus precedes the protective autoantibodies to IFNα
Source: J Exp Med. 2025 Apr 30;222(7):e20241403. doi: 10.1084/jem.20241403 (PMC12042843; doi:10.1084/jem.20241403)
Supplement: Table S2 — contains fold change transcriptome data in four T cell subtypes from Aire-deficient and controls rats. [file jem_20241403_tables2.xlsx]

## Sheet: LN_Tconv_DE
PROBEID	ENTREZID	SYMBOL	GENENAME	logFC	AveExpr	t	P.Value	adj.P.Val	B
TC0900002061.rn.2	363239	Raph1	Ras association (RalGDS/AF-6) and pleckstrin homology domains 1	1.12297	4.24268	7.91492	5.01329e-06	0.044859	-2.28359
TC1000003466.rn.2	360589	Ints2	integrator complex subunit 2	-0.873654	6.04393	-5.56111	0.000137058	0.51046	-2.70716
TC0100007573.rn.2	353229	Sgms1	sphingomyelin synthase 1	-1.65528	4.47625	-5.13464	0.000270432	0.51046	-2.82125
TC1200001765.rn.2	304545	Oasl	2'-5'-oligoadenylate synthetase-like	-1.72489	4.09928	-5.04371	0.000313635	0.51046	-2.84753
TC0600001393.rn.2	170512	Ifi27	interferon, alpha-inducible protein 27	-2.53744	7.65249	-4.96577	0.000356446	0.51046	-2.87063
TC1000003805.rn.2	303538	Dhx58	DEXH-box helicase 58	-1.12726	6.51719	-4.94357	0.000369736	0.51046	-2.87731
TC0400002322.rn.2	170913	Abcb1a	ATP binding cassette subfamily B member 1A	-1.3497	4.83979	-4.897	0.000399332	0.51046	-2.89147
TC0900000065.rn.2	450235	Adgre4	adhesion G protein-coupled receptor E4	-0.904446	2.47262	-4.58313	0.0006762	0.751118	-2.99212
TC0300004948.rn.2	311676	Pmepa1	prostate transmembrane protein, androgen induced 1	0.780278	5.09794	4.51805	0.000755483	0.751118	-3.01417
TC0100006213.rn.2	293234	Olr93	olfactory receptor 93	0.580886	4.65761	4.27058	0.00115731	0.998533	-3.10187
TC1000000365.rn.2	360511	Pank3	pantothenate kinase 3	-0.773875	5.44222	-4.07095	0.00164148	0.998533	-3.17717
TC0100003518.rn.2	56824	Ifit1	interferon-induced protein with tetratricopeptide repeats 1	-1.95201	5.07976	-4.02971	0.00176538	0.998533	-3.19324
TC1300001062.rn.2	679692	Lpgat1	lysophosphatidylglycerol acyltransferase 1	0.697157	5.72066	3.83905	0.00247727	0.998533	-3.26987
TC0500001263.rn.2	60664	Pik3r3	phosphoinositide-3-kinase regulatory subunit 3	-0.888211	4.83865	-3.83131	0.00251175	0.998533	-3.27306
TC0900000276.rn.2	301261	Enpp4	ectonucleotide pyrophosphatase/phosphodiesterase 4	0.521031	5.68583	3.81789	0.00257279	0.998533	-3.27861
TC1300001758.rn.2	25385	Faslg	Fas ligand	-0.652697	5.25381	-3.76721	0.00281725	0.998533	-3.29974
TC0600003503.rn.2	362756	Pigh	phosphatidylinositol glycan anchor biosynthesis, class H	-0.93201	4.82905	-3.63417	0.0035793	0.998533	-3.35648
TC0900000219.rn.2	316226	Klc4	kinesin light chain 4	-0.568339	5.25283	-3.63214	0.00359239	0.998533	-3.35736
TC0200000391.rn.2	310091	Slc38a9	solute carrier family 38, member 9	-0.585095	6.79179	-3.61107	0.00373179	0.998533	-3.36652
TC1200000677.rn.2	192281	Oas1a	2'-5' oligoadenylate synthetase 1A	-1.73961	6.5094	-3.57509	0.00398271	0.998533	-3.38228
TC1200001399.rn.2	288606	Gtf2ird2	GTF2I repeat domain containing 2	-0.762131	6.47027	-3.56593	0.00404923	0.998533	-3.3863
TC1100001670.rn.2	360720	Rabl3	RAB, member of RAS oncogene family-like 3	0.556181	5.88366	3.5301	0.00432085	0.998533	-3.40216
TC1700000495.rn.2	291085	Serpinb6a	serpin family B member 6A	-1.19487	3.95312	-3.44053	0.0050842	0.998533	-3.44236
TC0200002727.rn.2	361884	Mccc2	methylcrotonyl-CoA carboxylase subunit 2	-0.634713	4.86028	-3.43619	0.00512448	0.998533	-3.44433
TC1500000778.rn.2	60563	Hr	HR, lysine demethylase and nuclear receptor corepressor	0.564552	4.85497	3.38971	0.00557714	0.998533	-3.46554
TC0800000740.rn.2	300721	Dnaja4	DnaJ heat shock protein family (Hsp40) member A4	-0.633569	5.87973	-3.3393	0.00611425	0.998533	-3.48878
TC0300000553.rn.2	311024	Kif5c	kinesin family member 5C	-0.578878	5.48133	-3.32068	0.00632565	0.998533	-3.49743
TC1800001210.rn.2	291699	Stard4	StAR-related lipid transfer domain containing 4	-0.554213	4.93163	-3.2544	0.00714019	0.998533	-3.52849
TC1100000369.rn.2	286918	Mx2	MX dynamin like GTPase 2	-1.47391	5.01473	-3.1669	0.00838076	0.998533	-3.57014
TC0600003470.rn.2	366783	Alkbh8	alkB homolog 8, tRNA methyltransferase	-0.645512	4.92108	-3.15487	0.00856753	0.998533	-3.57592
TC1600001757.rn.2	306508	Mfhas1	malignant fibrous histiocytoma amplified sequence 1	0.500938	4.58159	3.14116	0.00878552	0.998533	-3.58252
TC1000001203.rn.2	56826	Adap2	ArfGAP with dual PH domains 2	0.596201	3.80059	3.1409	0.00878975	0.998533	-3.58265
TC1700001700.rn.2	361242	Dusp22	dual specificity phosphatase 22	0.852548	4.92544	3.1406	0.00879458	0.998533	-3.5828
TC0100002824.rn.2	365382	Inpp5a	inositol polyphosphate-5-phosphatase A	-0.551426	6.14043	-3.13096	0.00895134	0.998533	-3.58745
TSUnmapped00000233.rn.2	295398	Hiat1-ps1	hippocampus abundant gene transcript 1, pseudogene 1	-0.362284	7.45341	-3.09818	0.00950591	0.998533	-3.60334
TC0800003058.rn.2	363109	Pgm3	phosphoglucomutase 3	-0.54901	4.91307	-3.08769	0.00969064	0.998533	-3.60845
TC0800001568.rn.2	316008	Ccdc51	coiled-coil domain containing 51	-0.4773	4.74195	-3.08592	0.00972219	0.998533	-3.60931
TC0300005097.rn.2	311910	Zbtb26	zinc finger and BTB domain containing 26	-0.851881	4.63704	-3.04976	0.010389	0.998533	-3.627
TC0900001544.rn.2	363187	Mrps10	mitochondrial ribosomal protein S10	0.478171	7.68587	3.04604	0.0104601	0.998533	-3.62882
TC0700001469.rn.2	29205	Syngr1	synaptogyrin 1	0.624611	4.63623	3.03638	0.0106472	0.998533	-3.63357
TC1500002435.rn.2	679975	Gpr183	G protein-coupled receptor 183	-0.534928	7.30304	-3.0166	0.0110408	0.998533	-3.64331
TC0100004017.rn.2	292483	Stx11	syntaxin 11	-0.674391	3.02108	-3.00325	0.0113146	0.998533	-3.6499
TC0X00001797.rn.2	79223	Gk	glycerol kinase	-0.785046	4.62094	-2.98818	0.011632	0.998533	-3.65737
TC1200000733.rn.2	304528	Rfc5	replication factor C subunit 5	0.447653	6.51756	2.98306	0.0117418	0.998533	-3.65991
TC1200000680.rn.2	363938	Oas2	2'-5' oligoadenylate synthetase 2	-0.822802	3.62236	-2.97088	0.0120072	0.998533	-3.66595
TC1300000758.rn.2	83631	Dedd	death effector domain-containing	-0.57301	8.30483	-2.9566	0.0123261	0.998533	-3.67306
TC0300003710.rn.2	499839	RGD1564664	similar to LOC387763 protein	0.503377	4.42096	2.93619	0.0127965	0.998533	-3.68325
TC0400001709.rn.2	312688	Usp18	ubiquitin specific peptidase 18	-1.72906	7.39086	-2.9185	0.0132189	0.998533	-3.69211
TC0400003185.rn.2	171565	Stambp	Stam binding protein	0.347875	6.61258	2.91631	0.0132721	0.998533	-3.69321
TC0100006161.rn.2	293152	Art2b	ADP-ribosyltransferase 2b	-0.386665	9.63642	-2.88669	0.0140136	0.998533	-3.7081
TC0700001755.rn.2	300191	Slc48a1	solute carrier family 48 member 1	0.499135	5.93143	2.87512	0.0143143	0.998533	-3.71393
TC2000001481.rn.2	690777	Rufy2	RUN and FYVE domain containing 2	-0.650484	5.9961	-2.87493	0.0143193	0.998533	-3.71403
TC0700003010.rn.2	553106	Ncald	neurocalcin delta	-0.544793	5.08099	-2.87318	0.0143652	0.998533	-3.71491
TC0X00002509.rn.2	84488	Fgf13	fibroblast growth factor 13	0.734178	4.90285	2.86756	0.0145142	0.998533	-3.71775
TC1200000189.rn.2	304278	Ptcd1	pentatricopeptide repeat domain 1	0.428982	5.86814	2.8649	0.0145852	0.998533	-3.7191
TC0800002418.rn.2	29363	Cxcr5	C-X-C motif chemokine receptor 5	-0.835812	8.1108	-2.86182	0.0146678	0.998533	-3.72065
TC0400004072.rn.2	24525	Kras	KRAS proto-oncogene, GTPase	0.38744	8.10189	2.86106	0.0146884	0.998533	-3.72104
TC0800000231.rn.2	64016	Qtrt1	queuine tRNA-ribosyltransferase catalytic subunit 1	0.397679	5.57131	2.85859	0.014755	0.998533	-3.72229
TC0500003346.rn.2	298369	Osbpl9	oxysterol binding protein-like 9	-0.400267	7.64959	-2.85272	0.0149148	0.998533	-3.72526
TC0100003512.rn.2	246097	Fas	Fas cell surface death receptor	0.577587	5.25016	2.84312	0.0151797	0.998533	-3.73012
TC1900001632.rn.2	365022	Rnf166	ring finger protein 166	0.377945	5.88333	2.83064	0.0155312	0.998533	-3.73646
TC0200001401.rn.2	116459	Serpini1	serpin family I member 1	-1.06067	5.62711	-2.81875	0.0158736	0.998533	-3.7425
TC1600000391.rn.2	25669	Cpe	carboxypeptidase E	-0.622158	2.41205	-2.81518	0.0159779	0.998533	-3.74432
TC1600001471.rn.2	361135	Marchf1	membrane associated ring-CH-type finger 1	-0.811546	4.78652	-2.80941	0.0161477	0.998533	-3.74726
TC1000000256.rn.2	287148	Rpusd1	RNA pseudouridine synthase domain containing 1	-0.521772	6.29786	-2.80365	0.0163192	0.998533	-3.7502
TC0800001662.rn.2	316035	Cmtm6	CKLF-like MARVEL transmembrane domain containing 6	-0.511912	7.46434	-2.8029	0.0163418	0.998533	-3.75058
TC0300005060.rn.2	311721	Zfp512b	zinc finger protein 512B	-0.547636	5.73522	-2.7979	0.0164923	0.998533	-3.75313
TC0700001178.rn.2	299957	Nsmce2	NSE2/MMS21 homolog, SMC5-SMC6 complex SUMO ligase	-0.42716	6.33643	-2.79766	0.0164995	0.998533	-3.75325
TC1000004356.rn.2	303287	Fbxo39	F-box protein 39	-0.658288	4.72033	-2.79122	0.0166955	0.998533	-3.75654
TC1000003692.rn.2	287662	Pcgf2	polycomb group ring finger 2	-0.470747	5.06851	-2.77731	0.0171265	0.998533	-3.76365
TC0300003187.rn.2	25253	Dpp4	dipeptidylpeptidase 4	-0.418696	7.63718	-2.77633	0.0171572	0.998533	-3.76415
TC0400001923.rn.2	362453	Crebl2	cAMP responsive element binding protein-like 2	-0.483798	7.0324	-2.7672	0.0174469	0.998533	-3.76883
TC0900001945.rn.2	367264	Stat4	signal transducer and activator of transcription 4	-0.386406	9.27499	-2.73182	0.0186148	0.998533	-3.787
TC1800001541.rn.2	24176	Adrb2	adrenoceptor beta 2	-0.610897	7.05384	-2.73012	0.0186729	0.998533	-3.78788
TC0300000598.rn.2	499798	Arl6ip6	ADP ribosylation factor like GTPase 6 interacting protein 6	-0.516181	6.47152	-2.72854	0.0187271	0.998533	-3.78869
TC0100002068.rn.2	293128	Nars2	asparaginyl-tRNA synthetase 2, mitochondrial	-0.706621	6.58526	-2.72791	0.0187485	0.998533	-3.78901
TC0800001279.rn.2	315879	Adamts7	ADAM metallopeptidase with thrombospondin type 1 motif, 7	0.464702	5.09049	2.72562	0.0188274	0.998533	-3.7902
TSUnmapped00000099.rn.2	494444	Cdkn2d	cyclin dependent kinase inhibitor 2D	0.438036	7.77282	2.71742	0.019112	0.998533	-3.79442
TC0900000565.rn.2	301371	Mrps9	mitochondrial ribosomal protein S9	0.397915	6.25284	2.71399	0.0192325	0.998533	-3.79619
TC1800000514.rn.2	291464	Snx2	sorting nexin 2	-0.476561	7.82438	-2.71242	0.0192878	0.998533	-3.797
TC0800000209.rn.2	500956	Shfl	shiftless antiviral inhibitor of ribosomal frameshifting	-0.46156	6.9897	-2.70024	0.0197226	0.998533	-3.80329
TC0200004897.rn.2	310969	Ifi44	interferon-induced protein 44	-0.397239	9.40692	-2.68504	0.0202784	0.998533	-3.81115
TC1100001867.rn.2	360733	Rtp4	receptor (chemosensory) transporter protein 4	-0.964131	7.23743	-2.68295	0.0203562	0.998533	-3.81223
TC0700000419.rn.2	362861	Slc41a2	solute carrier family 41 member 2	-0.643541	3.70493	-2.66132	0.0211774	0.998533	-3.82345
TC1800001768.rn.2	307236	Adnp2	ADNP homeobox 2	-0.433691	6.2176	-2.65307	0.0214988	0.998533	-3.82773
TC0200004076.rn.2	499655	Cks1b	CDC28 protein kinase regulatory subunit 1B	0.533004	5.61407	2.63958	0.0220352	0.998533	-3.83474
TC1500001911.rn.2	282584	Mtmr9	myotubularin related protein 9	-0.435203	6.0217	-2.6395	0.0220384	0.998533	-3.83478
TC2000001052.rn.2	686254	Psors1c2	psoriasis susceptibility 1 candidate 2	0.434251	4.74768	2.63544	0.0222025	0.998533	-3.83689
TC0300001692.rn.2	296147	Chchd5	coiled-coil-helix-coiled-coil-helix domain containing 5	-0.639816	5.43036	-2.62929	0.0224533	0.998533	-3.8401
TC1300000552.rn.2	304883	Abl2	ABL proto-oncogene 2, non-receptor tyrosine kinase	-0.554417	5.72258	-2.62904	0.0224636	0.998533	-3.84023
TC0600000744.rn.2	362735	Coch	cochlin	0.410287	5.46294	2.6198	0.0228457	0.998533	-3.84504
TC0500000149.rn.2	312965	Ubxn2b	UBX domain protein 2B	-0.426823	6.43534	-2.60938	0.023284	0.998533	-3.85048
TC0600003500.rn.2	299112	Pole2	DNA polymerase epsilon 2, accessory subunit	0.453635	6.08295	2.60754	0.0233627	0.998533	-3.85144
TC1000002434.rn.2	287146	Chtf18	chromosome transmission fidelity factor 18	-0.52245	5.57363	-2.6041	0.0235098	0.998533	-3.85324
TC0200000464.rn.2	365684	Paip1	poly(A) binding protein interacting protein 1	-0.609892	5.82472	-2.60326	0.0235455	0.998533	-3.85367
TC0300002836.rn.2	311852	RGD1311084	similar to 1700113K14Rik protein	-0.350763	4.79815	-2.58721	0.024245	0.998533	-3.86206
TC1200001637.rn.2	246268	Oas1b	2-5 oligoadenylate synthetase 1B	-0.807309	5.94555	-2.58466	0.0243581	0.998533	-3.86339
TC2000001267.rn.2	59329	Sik1	salt-inducible kinase 1	-0.74528	4.46236	-2.58132	0.0245068	0.998533	-3.86514
TC0300000770.rn.2	295663	Phospho2	phosphatase, orphan 2	-0.64249	5.30851	-2.57481	0.0247991	0.998533	-3.86855
TC0700002795.rn.2	117152	Cand1	cullin-associated and neddylation-dissociated 1	-0.400752	7.37541	-2.563	0.0253383	0.998533	-3.87473
TC1200001114.rn.2	116693	Cyth3	cytohesin 3	-0.322328	6.91007	-2.56078	0.0254413	0.998533	-3.8759
TC0100002945.rn.2	309131	Slc22a18	solute carrier family 22, member 18	-0.355798	4.95463	-2.55848	0.025548	0.998533	-3.87711
TC0200002493.rn.2	361871	Rfesd	Rieske (Fe-S) domain containing	-0.583116	7.0505	-2.5575	0.0255935	0.998533	-3.87762
TC1500001560.rn.2	364301	Rnase9	ribonuclease A family member 9	1.51534	4.75228	2.54769	0.0260549	0.998533	-3.88277
TC1800001237.rn.2	291671	Hspa9	heat shock protein family A (Hsp70) member 9	-0.455647	8.5606	-2.54546	0.0261608	0.998533	-3.88394
TC0700000940.rn.2	315047	Laptm4b	lysosomal protein transmembrane 4 beta	-0.682717	5.76435	-2.5421	0.0263212	0.998533	-3.8857
TC1100000701.rn.2	303903	Parp14	poly (ADP-ribose) polymerase family, member 14	-0.443414	7.55744	-2.53971	0.0264356	0.998533	-3.88695
TC0100002387.rn.2	361630	Tead1	TEA domain transcription factor 1	-0.621911	3.34626	-2.53148	0.0268348	0.998533	-3.89128
TC1600001411.rn.2	29548	Homer3	homer scaffold protein 3	0.394469	5.85117	2.52886	0.0269629	0.998533	-3.89266
TC1000000056.rn.2	65161	Litaf	lipopolysaccharide-induced TNF factor	0.306562	7.82475	2.52882	0.0269648	0.998533	-3.89268
TC0500000401.rn.2	297960	Rragd	Ras-related GTP binding D	0.468733	4.82827	2.52677	0.0270655	0.998533	-3.89375
TC1200000977.rn.2	288444	Hsph1	heat shock protein family H (Hsp110) member 1	-0.522219	8.69319	-2.52638	0.0270845	0.998533	-3.89396
TC0100006669.rn.2	293489	Slx1b	SLX1 homolog B, structure-specific endonuclease subunit	-0.44736	5.75865	-2.52375	0.0272146	0.998533	-3.89534
TC0100004502.rn.2	361481	Prr18	proline rich 18	0.388985	5.2517	2.52119	0.0273413	0.998533	-3.89669
TC0200002748.rn.2	294698	Slc30a5	solute carrier family 30 member 5	-0.678699	6.50787	-2.51994	0.0274035	0.998533	-3.89735
TC0700002401.rn.2	362862	Hsp90b1	heat shock protein 90 beta family member 1	-0.49052	8.91491	-2.51833	0.027484	0.998533	-3.89819
TC0700000030.rn.2	362811	Ankrd52	ankyrin repeat domain 52	-0.468973	5.3468	-2.50792	0.028009	0.998533	-3.90367
TC1000000447.rn.2	497888	Fam71b	family with sequence similarity 71, member B	-0.56525	5.33752	-2.50138	0.0283436	0.998533	-3.90712
TC0500002784.rn.2	114505	Klf4	Kruppel like factor 4	-0.760885	5.7618	-2.49604	0.0286199	0.998533	-3.90993
TC1600001467.rn.2	306387	Naf1	nuclear assembly factor 1 ribonucleoprotein	-0.748333	4.21627	-2.49217	0.0288217	0.998533	-3.91197
TC1900001321.rn.2	25672	Nr3c2	nuclear receptor subfamily 3, group C, member 2	-0.753765	3.25481	-2.4872	0.029083	0.998533	-3.91459
TC0200000256.rn.2	361883	Mrps27	mitochondrial ribosomal protein S27	-0.484234	5.77004	-2.48366	0.0292703	0.998533	-3.91646
TC0200003843.rn.2	365813	Trim59	tripartite motif-containing 59	-0.605242	6.49126	-2.48304	0.0293034	0.998533	-3.91679
TC0300001942.rn.2	311508	Gzf1	GDNF-inducible zinc finger protein 1	-0.472396	6.62169	-2.48178	0.0293705	0.998533	-3.91745
TC1500001731.rn.2	361044	Sdr39u1	short chain dehydrogenase/reductase family 39U, member 1	0.393592	5.56546	2.48011	0.0294593	0.998533	-3.91833
TC0100003166.rn.2	499314	Tut1	terminal uridylyl transferase 1, U6 snRNA-specific	0.404897	6.52798	2.4728	0.0298525	0.998533	-3.92219
TC0900001987.rn.2	316400	Pgap1	post-GPI attachment to proteins inositol deacylase 1	-0.752486	4.91228	-2.46334	0.0303692	0.998533	-3.92719
TC0400001450.rn.2	362403	Slc25a26	solute carrier family 25 member 26	-0.404997	5.11644	-2.46078	0.0305104	0.998533	-3.92854
TC0700000026.rn.2	288774	Stat2	signal transducer and activator of transcription 2	-0.391467	7.02548	-2.45511	0.0308253	0.998533	-3.93153
TC0100004897.rn.2	292680	Ccdc61	coiled-coil domain containing 61	-0.434818	6.49115	-2.45062	0.0310773	0.998533	-3.93391
TC0300001739.rn.2	499893	Ap5s1	adaptor related protein complex 5 subunit sigma 1	-0.393307	6.06105	-2.44634	0.0313192	0.998533	-3.93617
TC0100005173.rn.2	308501	Cd22	CD22 molecule	-0.379136	7.90793	-2.44618	0.0313283	0.998533	-3.93626
TC1000002453.rn.2	64461	Decr2	2,4-dienoyl-CoA reductase 2	-0.680535	3.85925	-2.44129	0.0316066	0.998533	-3.93884
TC0300000531.rn.2	29263	Acvr2a	activin A receptor type 2A	-0.363141	5.32465	-2.43387	0.0320343	0.998533	-3.94277
TC0X00002645.rn.2	293854	Srpk3	SRSF protein kinase 3	0.439596	4.71278	2.43019	0.0322483	0.998533	-3.94472
TC2000001625.rn.2	294421	Serinc1	serine incorporator 1	-0.310837	7.91362	-2.42948	0.0322898	0.998533	-3.94509
TC0600000609.rn.2	362731	Snx13	sorting nexin 13	-0.35616	4.87369	-2.42589	0.0324999	0.998533	-3.94699
TC0700002184.rn.2	314616	Arid3a	AT-rich interaction domain 3A	0.69567	4.81678	2.42107	0.0327844	0.998533	-3.94954
TC0900001184.rn.2	29884	Bok	BCL2 family apoptosis regulator BOK	0.397577	5.52862	2.41743	0.033001	0.998533	-3.95147
TC0700000029.rn.2	170587	Cs	citrate synthase	-0.312731	8.346	-2.41643	0.0330608	0.998533	-3.952
TSUnmapped00000176.rn.2	257642	LOC257642	rRNA promoter binding protein	0.680415	4.5815	2.41503	0.033145	0.998533	-3.95275
TC1500000191.rn.2	81752	Ptger2	prostaglandin E receptor 2	-0.528586	5.38745	-2.40516	0.0337409	0.998533	-3.95797
TC0400000300.rn.2	312083	Vps50	VPS50 subunit of EARP/GARPII complex	-0.36401	7.05495	-2.39815	0.034171	0.998533	-3.96169
TC0100004940.rn.2	680611	Bcl3	BCL3, transcription coactivator	0.332595	5.68968	2.39737	0.0342195	0.998533	-3.9621
TC0400003630.rn.2	362426	Bms1	BMS1 ribosome biogenesis factor	-0.31151	6.46475	-2.39488	0.0343738	0.998533	-3.96343
TC1200000420.rn.2	288593	Ccl24	C-C motif chemokine ligand 24	0.481244	4.00897	2.39435	0.0344062	0.998533	-3.9637
TC0900000234.rn.2	316233	Tjap1	tight junction associated protein 1	-0.278409	7.13791	-2.38428	0.0350377	0.998533	-3.96905
TC0300003807.rn.2	687694	Elp4	elongator acetyltransferase complex subunit 4	-0.337451	7.44123	-2.38204	0.0351795	0.998533	-3.97024
TC1000004386.rn.2	360667	Mfsd11	major facilitator superfamily domain containing 11	-0.423087	5.16996	-2.37982	0.0353209	0.998533	-3.97142
TC0600001730.rn.2	54287	Eif2ak2	eukaryotic translation initiation factor 2-alpha kinase 2	-0.480317	7.10299	-2.37652	0.0355313	0.998533	-3.97316
TC0400003827.rn.2	362441	Itfg2	integrin alpha FG-GAP repeat containing 2	-0.393012	5.5683	-2.3762	0.0355517	0.998533	-3.97333
TC0800001803.rn.2	316122	Abhd5	abhydrolase domain containing 5, lysophosphatidic acid acyltransferase	-0.536735	7.30384	-2.376	0.0355649	0.998533	-3.97344
TC0600000279.rn.2	116475	Ift172	intraflagellar transport 172	-0.548949	4.38357	-2.36517	0.0362658	0.998533	-3.97919
TC1500001199.rn.2	306197	Tm9sf2	transmembrane 9 superfamily member 2	-0.312466	8.33767	-2.35931	0.0366509	0.998533	-3.9823
TC0400001711.rn.2	50676	Slc6a12	solute carrier family 6 member 12	-0.402987	4.08164	-2.35698	0.0368048	0.998533	-3.98354
TC0100003460.rn.2	293894	Tpd52l3	TPD52 like 3	0.585583	4.66732	2.35155	0.0371668	0.998533	-3.98643
TC0600002808.rn.2	500690	Map3k9	mitogen-activated protein kinase kinase kinase 9	-0.449889	5.39454	-2.34822	0.0373901	0.998533	-3.98819
TC1000001249.rn.2	114247	Slfn4	schlafen family member 4	-1.06614	5.91803	-2.34141	0.0378509	0.998533	-3.99181
TC0500001999.rn.2	170818	Icmt	isoprenylcysteine carboxyl methyltransferase	0.341181	5.83603	2.33908	0.0380104	0.998533	-3.99305
TC0300001347.rn.2	362185	Mpped2	metallophosphoesterase domain containing 2	-0.882249	4.42868	-2.33323	0.0384119	0.998533	-3.99616
TC0400004161.rn.2	312562	Rbsn	rabenosyn, RAB effector	-0.316232	6.75682	-2.33161	0.0385241	0.998533	-3.99702
TC1000001020.rn.2	360563	Ncbp3	nuclear cap binding subunit 3	-0.366832	7.93934	-2.32771	0.0387952	0.998533	-3.9991
TC0200001675.rn.2	361992	Them4	thioesterase superfamily member 4	-0.572466	4.41531	-2.32724	0.038828	0.998533	-3.99935
TC1300000261.rn.2	289419	Nuak2	NUAK family kinase 2	-0.375247	4.66213	-2.32567	0.0389376	0.998533	-4.00018
TC1500000666.rn.2	25194	Gnrh1	gonadotropin releasing hormone 1	-0.633126	5.03489	-2.32112	0.0392574	0.998533	-4.0026
TC1200001454.rn.2	288626	Mmp17	matrix metallopeptidase 17	-0.483808	5.0772	-2.32014	0.0393264	0.998533	-4.00312
TC0200003929.rn.2	25202	Gucy1b1	guanylate cyclase 1 soluble subunit beta 1	-0.460428	4.23751	-2.31399	0.0397638	0.998533	-4.0064
TC0100007148.rn.2	293686	Slc22a20	solute carrier family 22 member 20	0.437865	4.73423	2.31388	0.0397715	0.998533	-4.00645
TC0X00001750.rn.2	367808	Ptges3l1	prostaglandin E synthase 3-like 1	-0.461994	5.48259	-2.31175	0.0399239	0.998533	-4.00759
TC0200002505.rn.2	294601	Slf1	SMC5-SMC6 complex localization factor 1	-0.494409	4.70825	-2.3032	0.0405413	0.998533	-4.01214
TC0800000195.rn.2	363022	Zfp846	zinc finger protein 846	-0.465262	7.10543	-2.30098	0.0407027	0.998533	-4.01332
TC1600001373.rn.2	290638	B3gnt3	UDP-GlcNAc:betaGal beta-1,3-N-acetylglucosaminyltransferase 3	0.34205	4.97331	2.30092	0.0407076	0.998533	-4.01335
TC0200001895.rn.2	310746	Ap4b1	adaptor related protein complex 4 subunit beta 1	-0.503706	7.20445	-2.29616	0.041056	0.998533	-4.01588
TC1100001513.rn.2	303968	Ift57	intraflagellar transport 57	0.450105	4.54656	2.28815	0.04165	0.998533	-4.02014
TC0700001543.rn.2	500911	Serhl2	serine hydrolase-like 2	0.270816	5.46396	2.28486	0.0418961	0.998533	-4.02189
TC0500003763.rn.2	65033	Stx12	syntaxin 12	-0.465438	4.49567	-2.28275	0.0420553	0.998533	-4.02302
TC0300002876.rn.2	246771	Slc25a25	solute carrier family 25 member 25	-0.514587	5.46379	-2.28188	0.0421204	0.998533	-4.02348
TC0100005295.rn.2	499136	LOC499136	LRRGT00021	0.286368	5.06939	2.28128	0.042166	0.998533	-4.0238
TC0400003747.rn.2	312710	Cops7a	COP9 signalosome subunit 7A	0.340672	8.19718	2.2767	0.0425136	0.998533	-4.02624
TC1000004144.rn.2	50681	Acox1	acyl-CoA oxidase 1	-0.531881	5.19743	-2.27508	0.0426369	0.998533	-4.02711
TC0500001467.rn.2	362597	Eva1b	eva-1 homolog B	0.495462	5.18791	2.26164	0.0436744	0.998533	-4.03426
TC0100007398.rn.2	83585	Gda	guanine deaminase	-0.852385	6.58307	-2.26134	0.0436981	0.998533	-4.03442
TC0X00002689.rn.2	171407	Gprasp1	G protein-coupled receptor associated sorting protein 1	-0.508545	4.32	-2.26109	0.0437175	0.998533	-4.03455
TC0100000378.rn.2	306672	Tent4a	terminal nucleotidyltransferase 4A	-0.535223	6.12625	-2.25829	0.0439371	0.998533	-4.03605
TC1600000122.rn.2	498580	Tmem273	transmembrane protein 273	-0.501359	7.91005	-2.25428	0.0442531	0.998533	-4.03818
TC0700004069.rn.2	300211	Fkbp11	FKBP prolyl isomerase 11	0.497942	6.45828	2.25418	0.0442613	0.998533	-4.03824
TC0700000546.rn.2	116725	Ube2n	ubiquitin-conjugating enzyme E2N	0.352646	5.07945	2.24725	0.0448122	0.998533	-4.04192
TC0900002571.rn.2	316687	Gin1	gypsy retrotransposon integrase 1	-0.396409	5.59667	-2.24622	0.0448951	0.998533	-4.04247
TC0500004231.rn.2	298693	Isg15	ISG15 ubiquitin-like modifier	-0.931959	5.27609	-2.24573	0.0449344	0.998533	-4.04274
TC0400001964.rn.2	114248	Pde6h	phosphodiesterase 6H	-0.536539	5.88774	-2.24512	0.0449829	0.998533	-4.04306
TC1400000798.rn.2	680039	LOC680039	hypothetical protein LOC680039	-0.458122	5.78641	-2.24081	0.0453305	0.998533	-4.04535
TC0400003701.rn.2	84007	C3ar1	complement C3a receptor 1	-0.797535	4.1995	-2.23598	0.0457231	0.998533	-4.04793
TC0300001553.rn.2	311352	Adal	adenosine deaminase-like	-0.578623	5.54824	-2.23454	0.0458412	0.998533	-4.0487
TC0400003064.rn.2	500199	Ptcd3	Pentatricopeptide repeat domain 3	-0.322155	7.44396	-2.23384	0.0458978	0.998533	-4.04907
TC0200002686.rn.2	25675	Hmgcr	3-hydroxy-3-methylglutaryl-CoA reductase	-0.280586	5.93	-2.22953	0.0462522	0.998533	-4.05136
TC1300000912.rn.2	289315	Sde2	SDE2 telomere maintenance homolog	-0.369755	6.04723	-2.22634	0.0465166	0.998533	-4.05306
TC1700001048.rn.2	81818	Vim	vimentin	0.247015	10.2634	2.22346	0.0467559	0.998533	-4.0546
TC0400001114.rn.2	83505	St3gal5	ST3 beta-galactoside alpha-2,3-sialyltransferase 5	-1.23516	5.43409	-2.22236	0.0468476	0.998533	-4.05518
TC0100007742.rn.2	24401	Got1	glutamic-oxaloacetic transaminase 1	-0.366067	7.3706	-2.21906	0.0471236	0.998533	-4.05694
TC1400000451.rn.2	289595	Nfxl1	nuclear transcription factor, X-box binding-like 1	-0.629333	4.87145	-2.21731	0.0472712	0.998533	-4.05787
TC0300002059.rn.2	296279	Tm9sf4	transmembrane 9 superfamily member 4	-0.354232	8.10628	-2.21621	0.0473639	0.998533	-4.05846
TC0700001669.rn.2	300160	Lrrk2	leucine-rich repeat kinase 2	-0.508762	5.10688	-2.2144	0.0475168	0.998533	-4.05942
TC0200002707.rn.2	309129	Fcho2	FCH and mu domain containing endocytic adaptor 2	-0.477387	5.69322	-2.21219	0.0477044	0.998533	-4.0606
TC0600001045.rn.2	29215	Arg2	arginase 2	0.468102	5.33299	2.2116	0.0477539	0.998533	-4.06091
TC0600003062.rn.2	299266	Asb2	ankyrin repeat and SOCS box-containing 2	-0.497717	4.41496	-2.21096	0.047809	0.998533	-4.06126
TC0200001714.rn.2	310667	Cers2	ceramide synthase 2	-0.368624	8.41656	-2.20918	0.0479605	0.998533	-4.0622
TC1900000108.rn.2	113948	Bbs2	Bardet-Biedl syndrome 2	-0.389727	5.67965	-2.20661	0.0481804	0.998533	-4.06357
TC1000000124.rn.2	302934	Ppl	periplakin	-0.303119	5.25142	-2.20547	0.0482784	0.998533	-4.06418
TC0600002281.rn.2	27080	Hbp1	HMG-box transcription factor 1	0.312679	7.11166	2.20538	0.0482863	0.998533	-4.06423
TC1800001287.rn.2	291640	Slc25a2	solute carrier family 25 member 2	-0.624539	5.58029	-2.20437	0.0483726	0.998533	-4.06476
TC0800003581.rn.2	25298	Cck	cholecystokinin	0.414073	5.15824	2.19998	0.048752	0.998533	-4.0671
TC0200002299.rn.2	117045	Eif4e	eukaryotic translation initiation factor 4E	-0.346199	7.4554	-2.19935	0.0488067	0.998533	-4.06744
TC0300004551.rn.2	25458	Gss	glutathione synthetase	-0.484308	5.63962	-2.19931	0.0488107	0.998533	-4.06746
TC1200000671.rn.2	114635	Trafd1	TRAF type zinc finger domain containing 1	-0.436435	7.33639	-2.1993	0.0488109	0.998533	-4.06746
TC0700001817.rn.2	25386	Aqp2	aquaporin 2	0.361808	5.22165	2.19733	0.0489829	0.998533	-4.06852
TC0300001461.rn.2	296072	Spred1	sprouty-related, EVH1 domain containing 1	-0.45522	4.56236	-2.19698	0.0490131	0.998533	-4.0687
TC1500001279.rn.2	682978	Nudt13	nudix hydrolase 13	0.251372	5.43749	2.19683	0.0490262	0.998533	-4.06878
TC0100008093.rn.2	690661	Zfp40	zinc finger protein 40	0.296477	5.38852	2.19615	0.0490858	0.998533	-4.06915
TC0500002243.rn.2	297804	Plag1	PLAG1 zinc finger	0.508341	5.34801	2.19476	0.0492073	0.998533	-4.06989
TC2000001801.rn.2	294239	Ddah2	dimethylarginine dimethylaminohydrolase 2	0.816267	3.6209	2.19297	0.0493637	0.998533	-4.07084
TC0800001512.rn.2	300994	Ifrd2	interferon-related developmental regulator 2	-0.286797	7.71415	-2.19166	0.0494787	0.998533	-4.07154
TC0900001167.rn.2	367315	Gpr35	G protein-coupled receptor 35	-0.575297	6.11172	-2.1853	0.0500412	0.998533	-4.07492
TC0100004374.rn.2	292263	Fbxo5	F-box protein 5	0.323051	5.41109	2.18361	0.0501919	0.998533	-4.07582
TC0400004150.rn.2	311952	Galnt11	polypeptide N-acetylgalactosaminyltransferase 11	-0.320146	6.8425	-2.18269	0.0502735	0.998533	-4.07631
TC0100004464.rn.2	170919	Agpat4	1-acylglycerol-3-phosphate O-acyltransferase 4	-0.38422	5.19937	-2.18085	0.0504385	0.998533	-4.07729
TC0900002039.rn.2	58808	Mpp4	membrane palmitoylated protein 4	-0.650489	4.36323	-2.1797	0.050541	0.998533	-4.0779
TC0800001837.rn.2	363172	Lars2	leucyl-tRNA synthetase 2, mitochondrial	-0.330685	5.35941	-2.17616	0.0508598	0.998533	-4.07979
TC0700002175.rn.2	314623	Midn	midnolin	0.310956	8.09787	2.16804	0.0515985	0.998533	-4.08412
TC0600001825.rn.2	313867	Lrpprc	leucine-rich pentatricopeptide repeat containing	-0.436801	5.96846	-2.1665	0.0517396	0.998533	-4.08494
TC0600003497.rn.2	298848	Mapre3	microtubule-associated protein, RP/EB family, member 3	0.370679	4.92759	2.16278	0.0520813	0.998533	-4.08691
TC0100002902.rn.2	293627	Tspan4	tetraspanin 4	0.527903	5.26875	2.16274	0.0520853	0.998533	-4.08694
TC0600002186.rn.2	690276	LOC690276	hypothetical protein LOC690276	0.416881	4.79485	2.16263	0.0520955	0.998533	-4.087
TC0500002612.rn.2	313498	Cd72	Cd72 molecule	-0.73983	5.2658	-2.16185	0.0521672	0.998533	-4.08741
TC0100002485.rn.2	309036	Rexo5	RNA exonuclease 5	-0.868916	5.51086	-2.16028	0.0523131	0.998533	-4.08825
TC0100008098.rn.2	308341	Ssc5d	scavenger receptor cysteine rich family member with 5 domains	0.427048	4.94183	2.15841	0.0524865	0.998533	-4.08924
TC1100002031.rn.2	287924	Yars2	tyrosyl-tRNA synthetase 2	0.482642	6.55277	2.15757	0.0525651	0.998533	-4.08969
TC1500001259.rn.2	305679	Vcl	vinculin	-0.351161	5.21778	-2.15746	0.0525753	0.998533	-4.08975
TC1400002475.rn.2	59303	Tmem33	transmembrane protein 33	-0.437547	6.33923	-2.15619	0.0526933	0.998533	-4.09042
TC1600001155.rn.2	170538	Prkcd	protein kinase C, delta	-0.389383	7.84037	-2.15261	0.053029	0.998533	-4.09233
TC0100007711.rn.2	171386	Avpi1	arginine vasopressin-induced 1	0.445897	6.54644	2.15126	0.0531554	0.998533	-4.09305
TC0300002990.rn.2	64013	Pdcl	phosducin-like	-0.37329	5.31937	-2.14955	0.0533165	0.998533	-4.09396
TC0400001421.rn.2	297458	Ccdc174	coiled-coil domain containing 174	-0.3073	6.79015	-2.14934	0.0533367	0.998533	-4.09407
TC0X00000729.rn.2	317219	P2ry10	P2Y receptor family member 10	-0.45104	7.69944	-2.14681	0.0535756	0.998533	-4.09542
TC0100004866.rn.2	113959	C5ar1	complement C5a receptor 1	0.364147	6.31656	2.14563	0.053688	0.998533	-4.09605
TC0100005180.rn.2	60338	Fxyd5	FXYD domain-containing ion transport regulator 5	0.301293	8.36595	2.14155	0.0540771	0.998533	-4.09822
TC0600003320.rn.2	299354	Ighg1	immunoglobulin heavy constant gamma 1	1.76068	8.14106	2.13769	0.0544477	0.998533	-4.10027
TC0200000395.rn.2	64369	Plpp1	phospholipid phosphatase 1	0.781162	5.5281	2.13711	0.0545035	0.998533	-4.10058
TC1100001223.rn.2	304132	Rwdd2b	RWD domain containing 2B	-0.577079	5.38152	-2.13478	0.0547281	0.998533	-4.10182
TC1000001712.rn.2	303577	Acbd4	acyl-CoA binding domain containing 4	0.332538	6.87627	2.13236	0.0549633	0.998533	-4.10311
TC1200001202.rn.2	304332	Dnaaf5	dynein, axonemal, assembly factor 5	0.294313	6.14992	2.13204	0.0549937	0.998533	-4.10328
TC0X00001070.rn.2	24631	Rhox5	Rhox homeobox family member 5	0.494899	4.61606	2.12984	0.0552084	0.998533	-4.10445
TC0400001933.rn.2	444983	Apold1	apolipoprotein L domain containing 1	0.472415	4.07571	2.12823	0.0553657	0.998533	-4.10531
TC0700003177.rn.2	362914	Ntaq1	N-terminal glutamine amidase 1	-0.627135	5.30207	-2.12288	0.0558916	0.998533	-4.10815
TC2000000797.rn.2	361857	Traf3ip2	Traf3 interacting protein 2	-0.413244	6.76433	-2.12064	0.0561127	0.998533	-4.10934
TC2000001053.rn.2	406196	Cchcr1	coiled-coil alpha-helical rod protein 1	0.343833	5.35108	2.12053	0.0561233	0.998533	-4.1094
TC0300002046.rn.2	25261	Id1	inhibitor of DNA binding 1, HLH protein	0.501426	3.67633	2.11726	0.0564484	0.998533	-4.11114
TC0200002200.rn.2	83584	Casp6	caspase 6	0.284637	7.04611	2.11659	0.0565154	0.998533	-4.1115
TC0500003910.rn.2	690388	Pla2g2f	phospholipase A2, group IIF	0.46134	3.09967	2.11092	0.0570833	0.998533	-4.11451
TC0200001659.rn.2	445415	S100a11	S100 calcium binding protein A11	0.3805	5.59246	2.11059	0.0571164	0.998533	-4.11469
TC0100008113.rn.2	688845	Zbtb32	zinc finger and BTB domain containing 32	0.277365	7.12755	2.10807	0.0573704	0.998533	-4.11603
TC0100002847.rn.2	293599	Olr300	olfactory receptor 300	-0.635012	2.93275	-2.10773	0.0574054	0.998533	-4.11621
TC1800000733.rn.2	690253	Prelid3a	PRELI domain containing 3A	-0.478332	4.68546	-2.10749	0.0574294	0.998533	-4.11634
TC1200001751.rn.2	304542	Coq5	coenzyme Q5, methyltransferase	-0.686296	5.00242	-2.10652	0.0575277	0.998533	-4.11685
TC0200002463.rn.2	310946	Lrrc40	leucine rich repeat containing 40	-0.548901	7.01202	-2.10618	0.057562	0.998533	-4.11703
TC0X00001934.rn.2	302422	Pdzd11	PDZ domain containing 11	0.295458	5.89317	2.10448	0.0577347	0.998533	-4.11794
TC0100006940.rn.2	293624	Irf7	interferon regulatory factor 7	-0.892335	6.98623	-2.09767	0.0584313	0.998533	-4.12155
TC1500001487.rn.2	305827	Wdhd1	WD repeat and HMG-box DNA binding protein 1	-0.417984	5.2252	-2.09411	0.0587994	0.998533	-4.12345
TC1100001949.rn.2	498112	Yeats2	YEATS domain containing 2	-0.364531	7.44828	-2.09372	0.0588399	0.998533	-4.12366
TC2000001220.rn.2	361810	Fkbp5	FKBP prolyl isomerase 5	-0.462932	6.32845	-2.09302	0.0589117	0.998533	-4.12403
TC0500002499.rn.2	50552	Zfp292	zinc finger protein 292	-0.332865	7.12787	-2.09271	0.0589439	0.998533	-4.12419
TC1600000550.rn.2	290746	Trappc11	trafficking protein particle complex subunit 11	-0.507982	7.32019	-2.09262	0.0589533	0.998533	-4.12424
TC0600000435.rn.2	298890	Cyria	CYFIP related Rac1 interactor A	-0.365876	7.69429	-2.09126	0.0590949	0.998533	-4.12496
TC1900001672.rn.2	361439	Abcb10	ATP binding cassette subfamily B member 10	-0.619165	5.10642	-2.09059	0.0591651	0.998533	-4.12532
TC0400001578.rn.2	679934	Brk1	BRICK1 subunit of SCAR/WAVE actin nucleating complex	0.35589	7.4472	2.09047	0.0591766	0.998533	-4.12538
TC1200001700.rn.2	288692	Wsb2	WD repeat and SOCS box-containing 2	0.386448	6.18617	2.08336	0.0599216	0.998533	-4.12916
TC0400000286.rn.2	25427	Cyp51	cytochrome P450, family 51	-0.464641	5.92344	-2.08266	0.0599953	0.998533	-4.12953
TC2000001483.rn.2	690777	Rufy2	RUN and FYVE domain containing 2	-0.517201	5.97477	-2.07887	0.0603964	0.998533	-4.13154
TC0100004141.rn.2	293947	Arhgap18	Rho GTPase activating protein 18	-0.410696	3.5691	-2.07752	0.0605406	0.998533	-4.13227
TC1900001169.rn.2	688581	Elmod2	ELMO domain containing 2	-0.313188	6.25678	-2.07642	0.0606568	0.998533	-4.13284
TC0300000974.rn.2	295704	Ube2l6	ubiquitin-conjugating enzyme E2L 6	-0.5796	3.92555	-2.07586	0.0607167	0.998533	-4.13314
TC0600000317.rn.2	170670	Hadha	hydroxyacyl-CoA dehydrogenase trifunctional multienzyme complex subunit alpha	-0.419663	7.38012	-2.07371	0.0609471	0.998533	-4.13429
TC2000000386.rn.2	294324	Agpat3	1-acylglycerol-3-phosphate O-acyltransferase 3	-0.634081	7.23669	-2.07306	0.0610161	0.998533	-4.13463
TC0200004343.rn.2	690366	Vangl1	VANGL planar cell polarity protein 1	-0.387006	3.97178	-2.07226	0.0611017	0.998533	-4.13505
TC1700000864.rn.2	307067	Dip2c	disco-interacting protein 2 homolog C	-0.505276	5.37076	-2.07104	0.0612329	0.998533	-4.1357
TC1000000924.rn.2	287433	Fxr2	FMR1 autosomal homolog 2	-0.416706	6.05172	-2.07022	0.0613217	0.998533	-4.13614
TC1700000912.rn.2	307098	Net1	neuroepithelial cell transforming 1	0.460907	5.25508	2.06848	0.0615092	0.998533	-4.13706
TC0500003610.rn.2	313593	Ago3	argonaute RISC catalytic component 3	-0.573507	6.7203	-2.06838	0.0615197	0.998533	-4.13711
TC0100006155.rn.2	308865	Atg16l2	autophagy related 16-like 2	-0.310096	5.86058	-2.06597	0.0617811	0.998533	-4.1384
TC1000002302.rn.2	679921	Vasn	vasorin	0.457986	4.90567	2.06582	0.0617973	0.998533	-4.13848
TC0400004173.rn.2	312787	Gpr19	G protein-coupled receptor 19	-0.430746	5.24691	-2.0656	0.0618206	0.998533	-4.13859
TC1600000099.rn.2	306260	Capn7	calpain 7	-0.352244	7.40574	-2.06487	0.0619001	0.998533	-4.13898
TC0700002448.rn.2	314717	Scyl2	SCY1 like pseudokinase 2	-0.299739	7.32864	-2.06366	0.0620315	0.998533	-4.13962
TC1000004193.rn.2	24834	Tk1	thymidine kinase 1	0.540334	3.5504	2.06328	0.0620725	0.998533	-4.13982
TC1200001893.rn.2	100362783	C12H7orf61	chromosome 12 open reading frame, human C7orf61	-0.379469	5.32596	-2.061	0.0623218	0.998533	-4.14103
TC0700001375.rn.2	315101	Zfp7	zinc finger protein 7	-0.326894	5.30234	-2.05768	0.0626854	0.998533	-4.14279
TC0700002578.rn.2	314785	Tmtc3	transmembrane O-mannosyltransferase targeting cadherins 3	-0.743604	4.64039	-2.05633	0.0628339	0.998533	-4.14351
TC1500001561.rn.2	497651	Rnase11	ribonuclease A family member 11	0.504178	5.00488	2.05611	0.062858	0.998533	-4.14363
TC0200003845.rn.2	361959	Kpna4	karyopherin subunit alpha 4	-0.351877	8.31161	-2.05516	0.0629626	0.998533	-4.14413
TC0500001998.rn.2	619550	Gpr153	G protein-coupled receptor 153	-0.391731	3.47084	-2.05335	0.0631628	0.998533	-4.14509
TC0900000389.rn.2	246046	Lmbrd1	LMBR1 domain containing 1	-0.259172	7.65691	-2.05173	0.0633427	0.998533	-4.14595
TC1000000222.rn.2	684979	Hs3st6	heparan sulfate-glucosamine 3-sulfotransferase 6	0.347018	5.01705	2.05032	0.0634987	0.998533	-4.1467
TC0100004221.rn.2	29517	Sgk1	serum/glucocorticoid regulated kinase 1	-0.717023	6.01142	-2.04819	0.063737	0.998533	-4.14783
TC0100000860.rn.2	308346	Tmem150b	transmembrane protein 150B	-0.711424	5.90068	-2.04487	0.0641087	0.998533	-4.14959
TC1100001659.rn.2	260430	Gpr156	G protein-coupled receptor 156	-0.703826	4.13932	-2.04404	0.0642018	0.998533	-4.15003
TC0800001615.rn.2	301035	Lrrfip2	LRR binding FLII interacting protein 2	-0.532998	5.89121	-2.04231	0.0643966	0.998533	-4.15095
TSUnmapped00000129.rn.2	24737	RT1-EC2	RT1 class Ib, locus EC2	-1.33744	7.69221	-2.04051	0.0645993	0.998533	-4.1519
TC1900000813.rn.2	307973	Def8	differentially expressed in FDCP 8 homolog	-0.499318	4.48751	-2.04011	0.0646441	0.998533	-4.15211
TC0500003831.rn.2	83718	Clic4	chloride intracellular channel 4	-0.454994	5.88895	-2.0386	0.0648149	0.998533	-4.15291
TC0100001154.rn.2	308468	Dyrk1b	dual specificity tyrosine phosphorylation regulated kinase 1B	-0.311137	5.1569	-2.03813	0.0648685	0.998533	-4.15316
TC0100007119.rn.2	293676	Ctsw	cathepsin W	0.318922	8.42861	2.03662	0.0650403	0.998533	-4.15396
TC1800000318.rn.2	307491	Hars2	histidyl-tRNA synthetase 2, mitochondrial	-0.466089	6.41824	-2.03602	0.0651088	0.998533	-4.15428
TC1200001440.rn.2	360799	Nupr2	nuclear protein 2, transcriptional regulator	0.409314	4.42986	2.03585	0.065128	0.998533	-4.15437
TC1500002125.rn.2	498549	Akap11	A-kinase anchoring protein 11	-0.408338	6.24633	-2.03551	0.0651662	0.998533	-4.15455
TC0100007759.rn.2	309361	Chuk	component of inhibitor of nuclear factor kappa B kinase complex	-0.338593	7.54534	-2.03542	0.0651767	0.998533	-4.15459
TC1000000337.rn.2	29747	Kcnmb1	potassium calcium-activated channel subfamily M regulatory beta subunit 1	-0.576712	4.10699	-2.03515	0.0652077	0.998533	-4.15474
TC1600000294.rn.2	364534	Ssbp4	single stranded DNA binding protein 4	0.312183	7.03087	2.03171	0.0656006	0.998533	-4.15656
TC0700001659.rn.2	245960	Alg10	ALG10, alpha-1,2-glucosyltransferase	-0.280947	5.50491	-2.03126	0.0656531	0.998533	-4.1568
TC1200000164.rn.2	360761	Lnx2	ligand of numb-protein X 2	-0.393514	6.50065	-2.03065	0.065723	0.998533	-4.15712
TC0100008032.rn.2	292756	Pak4	p21 (RAC1) activated kinase 4	0.394653	6.0433	2.02687	0.0661582	0.998533	-4.15912
TC0700001486.rn.2	315150	Adsl	adenylosuccinate lyase	-0.462701	6.15533	-2.02677	0.0661702	0.998533	-4.15918
TC0100001849.rn.2	293044	Zfp710	zinc finger protein 710	0.385094	6.11686	2.02635	0.0662185	0.998533	-4.1594
TC0900000931.rn.2	363256	Speg	striated muscle enriched protein kinase	-0.662024	4.67575	-2.02386	0.066507	0.998533	-4.16072
TC0900000500.rn.2	316342	Lipt1	lipoyltransferase 1	0.333235	5.74166	2.0223	0.0666879	0.998533	-4.16154
TC0400000668.rn.2	296985	Clec2l	C-type lectin domain family 2, member L	0.327416	5.22	2.01953	0.0670115	0.998533	-4.16301
TC0X00000430.rn.2	24800	Sts	steroid sulfatase	-0.426117	5.78767	-2.01947	0.0670183	0.998533	-4.16304
TC1300002271.rn.2	266772	Klhl12	kelch-like family member 12	-0.434909	5.84044	-2.01919	0.0670515	0.998533	-4.16319
TC1400001221.rn.2	171499	Crlf2	cytokine receptor-like factor 2	0.34798	5.64021	2.01865	0.0671142	0.998533	-4.16348
TC0100003632.rn.2	114554	Pi4k2a	phosphatidylinositol 4-kinase type 2 alpha	0.246789	6.04736	2.01851	0.0671316	0.998533	-4.16355
TC1200000685.rn.2	246215	Tpcn1	two pore segment channel 1	-0.289544	5.87603	-2.01776	0.067219	0.998533	-4.16395
TC0100006653.rn.2	365367	Cd19	CD19 molecule	-0.531784	6.59678	-2.01473	0.0675748	0.998533	-4.16555
TC1000003091.rn.2	287437	Tnfsf13	TNF superfamily member 13	-0.676378	4.46428	-2.01423	0.0676342	0.998533	-4.16582
TC0100006736.rn.2	361654	Rusf1	RUS family member 1	-0.318898	6.56812	-2.00938	0.0682088	0.998533	-4.16838
TC0100000336.rn.2	308068	Nkd2	NKD inhibitor of WNT signaling pathway 2	0.52017	5.02113	2.00767	0.0684128	0.998533	-4.16929
TC0100002578.rn.2	361646	Katnip	katanin interacting protein	0.364761	5.29908	2.00671	0.068527	0.998533	-4.1698
TC0400003174.rn.2	297381	Wbp1	WW domain binding protein 1	0.231278	8.59769	2.00665	0.0685344	0.998533	-4.16983
TC0100007518.rn.2	293888	Plgrkt	plasminogen receptor with a C-terminal lysine	0.51055	4.02452	2.00447	0.068795	0.998533	-4.17098
TC1900000844.rn.2	64028	Tsnax	translin-associated factor X	0.249921	7.25301	1.99834	0.0695326	0.998533	-4.17422
TC0700002255.rn.2	266689	Cyp4f6	cytochrome P450, family 4, subfamily f, polypeptide 6	-0.354713	5.9464	-1.99834	0.0695331	0.998533	-4.17422
TC1000001316.rn.2	287593	Ptrh2	peptidyl-tRNA hydrolase 2	-0.314678	7.72564	-1.99807	0.0695661	0.998533	-4.17436
TC0800001037.rn.2	300811	Bnip2	BCL2 interacting protein 2	-0.416611	8.44237	-1.99612	0.069802	0.998533	-4.17539
TC1700000432.rn.2	306868	Bloc1s5	biogenesis of lysosomal organelles complex 1 subunit 5	-0.415805	6.00255	-1.99534	0.0698968	0.998533	-4.1758
TC1000000662.rn.2	363603	Cnot8	CCR4-NOT transcription complex, subunit 8	-0.373895	6.62331	-1.99395	0.0700662	0.998533	-4.17654
TC0100002883.rn.2	293627	Tspan4	tetraspanin 4	0.509082	5.6118	1.99076	0.0704567	0.998533	-4.17823
TC0300002788.rn.2	685539	Gtf3c4	general transcription factor IIIC subunit 4	-0.362714	6.26097	-1.98598	0.0710444	0.998533	-4.18075
TSUnmapped00000097.rn.2	360742	Dgcr2	DiGeorge syndrome critical region gene 2	0.421999	7.57788	1.98403	0.071285	0.998533	-4.18178
TC0600001740.rn.2	313838	Cdc42ep3	CDC42 effector protein 3	0.378617	4.66931	1.98073	0.0716959	0.998533	-4.18352
TC0700000761.rn.2	314855	Cpm	carboxypeptidase M	-0.629487	4.32093	-1.97655	0.0722179	0.998533	-4.18573
TC1000001018.rn.2	25505	P2rx1	purinergic receptor P2X 1	-0.255909	5.36078	-1.97419	0.0725141	0.998533	-4.18697
TC0200002912.rn.2	266708	Gzma	granzyme A	0.983816	4.44958	1.97419	0.0725146	0.998533	-4.18697
TC1000004174.rn.2	360665	Jmjd6	jumonji domain containing 6, arginine demethylase and lysine hydroxylase	-0.307378	7.42141	-1.97358	0.072591	0.998533	-4.1873
TC1400000329.rn.2	305268	Uba6	ubiquitin-like modifier activating enzyme 6	-0.39424	5.88838	-1.9719	0.0728029	0.998533	-4.18818
TC0400000144.rn.2	362304	Orc5	origin recognition complex, subunit 5	-0.508607	6.63494	-1.97017	0.0730224	0.998533	-4.1891
TC1000002289.rn.2	360475	Alg1	ALG1, chitobiosyldiphosphodolichol beta-mannosyltransferase	-0.281927	7.42245	-1.96994	0.0730504	0.998533	-4.18921
TC0800001703.rn.2	316051	Azi2	5-azacytidine induced 2	-0.326897	7.34394	-1.96972	0.0730784	0.998533	-4.18933
TC0200000375.rn.2	310086	Mier3	MIER family member 3	-0.789627	6.4718	-1.96806	0.0732897	0.998533	-4.19021
TC1000003338.rn.2	287543	Tnfaip1	TNF alpha induced protein 1	-0.372763	4.54928	-1.96737	0.0733775	0.998533	-4.19057
TC0400003233.rn.2	171084	Nat8b	N-acetyltransferase 8B	0.346646	5.95411	1.96654	0.0734827	0.998533	-4.19101
TC0300003192.rn.2	499801	Ifih1	interferon induced with helicase C domain 1	-0.489482	6.92312	-1.96577	0.0735813	0.998533	-4.19141
TC0900002262.rn.2	363254	Atg9a	autophagy related 9A	-0.414618	6.54087	-1.96556	0.0736074	0.998533	-4.19152
TC0400000912.rn.2	297096	Snx10	sorting nexin 10	-0.532767	5.82033	-1.9618	0.0740888	0.998533	-4.19351
TC1100001222.rn.2	288308	Ltn1	listerin E3 ubiquitin protein ligase 1	-0.367373	6.14573	-1.96174	0.074097	0.998533	-4.19354
TC1000003822.rn.2	363682	Ccr10	C-C motif chemokine receptor 10	0.339218	4.45875	1.95997	0.0743239	0.998533	-4.19447
TC1000001058.rn.2	287521	Mnt	MAX network transcriptional repressor	0.368956	6.93011	1.9592	0.0744231	0.998533	-4.19487
TC0600000483.rn.2	24609	Odc1	ornithine decarboxylase 1	-0.421805	8.0417	-1.95842	0.0745245	0.998533	-4.19529
TC0700002229.rn.2	362843	Ilvbl	ilvB acetolactate synthase like	0.38345	6.71163	1.95659	0.074761	0.998533	-4.19625
TC0200000542.rn.2	499539	Lmbrd2	LMBR1 domain containing 2	-0.632666	5.77415	-1.95448	0.075035	0.998533	-4.19737
TC0100003443.rn.2	24514	Jak2	Janus kinase 2	-0.371291	6.62397	-1.95361	0.0751478	0.998533	-4.19782
TC0700001184.rn.2	78969	Trib1	tribbles pseudokinase 1	-0.661697	3.63839	-1.95338	0.0751776	0.998533	-4.19794
TC1900001293.rn.2	307774	Otud4	OTU deubiquitinase 4	-0.36223	7.74364	-1.95075	0.07552	0.998533	-4.19933
TC1300001789.rn.2	304923	Gorab	golgin, RAB6-interacting	-0.456412	5.27791	-1.95074	0.075522	0.998533	-4.19933
TC1800001138.rn.2	307540	Celf4	CUGBP, Elav-like family member 4	0.333028	4.793	1.94932	0.0757068	0.998533	-4.20008
TC1300001695.rn.2	304884	Tor3a	torsin family 3, member A	-0.421354	5.57891	-1.94746	0.0759515	0.998533	-4.20106
TC2000001164.rn.2	309651	Ppil1	peptidylprolyl isomerase like 1	0.303122	8.11682	1.9473	0.0759724	0.998533	-4.20114
TC0700001454.rn.2	315131	Kdelr3	KDEL endoplasmic reticulum protein retention receptor 3	-0.280445	5.42796	-1.9443	0.0763668	0.998533	-4.20272
TC1700001637.rn.2	291078	Prpf4b	pre-mRNA processing factor 4B	-0.425204	8.00039	-1.94335	0.0764932	0.998533	-4.20322
TC0600003027.rn.2	314386	Gpr68	G protein-coupled receptor 68	0.354296	8.11105	1.94255	0.076599	0.998533	-4.20364
TC0100000943.rn.2	292661	Ptgir	prostaglandin I2 receptor	-0.282736	5.03404	-1.94179	0.0766993	0.998533	-4.20404
TC1000004397.rn.2	363555	Wfikkn1	WAP, follistatin/kazal, immunoglobulin, kunitz and netrin domain containing 1	0.336281	6.29228	1.9394	0.0770167	0.998533	-4.2053
TC1700001029.rn.2	64669	Olah	oleoyl-ACP hydrolase	-0.797739	5.40974	-1.93899	0.0770721	0.998533	-4.20552
TC0100006922.rn.2	309106	Sigirr	single Ig and TIR domain containing	0.221998	8.87934	1.93838	0.0771526	0.998533	-4.20584
TC0700000586.rn.2	314787	Cep290	centrosomal protein 290	-0.461232	4.82886	-1.93712	0.0773207	0.998533	-4.2065
TC0700002764.rn.2	314856	Mdm2	MDM2 proto-oncogene	-0.354834	6.44048	-1.93701	0.0773357	0.998533	-4.20656
TC1900001687.rn.2	361441	Fam89a	family with sequence similarity 89, member A	0.363131	4.20872	1.93663	0.0773857	0.998533	-4.20675
TC0X00002628.rn.2	309295	Ikbkg	inhibitor of nuclear factor kappa B kinase regulatory subunit gamma	-0.427808	6.73753	-1.93635	0.0774236	0.998533	-4.2069
TC0300004815.rn.2	296384	Znfx1	zinc finger, NFX1-type containing 1	-0.440241	7.22591	-1.93542	0.0775478	0.998533	-4.20739
TC0100000313.rn.2	308051	Rnf146	ring finger protein 146	-0.355296	6.56992	-1.93282	0.0778975	0.998533	-4.20876
TC1700001768.rn.2	498749	Tdp2	tyrosyl-DNA phosphodiesterase 2	-0.292892	6.05876	-1.92988	0.0782928	0.998533	-4.2103
TC1100001693.rn.2	288064	Kpna1	karyopherin subunit alpha 1	-0.309275	7.86262	-1.92977	0.0783074	0.998533	-4.21036
TC1000002953.rn.2	114509	Mapk7	mitogen-activated protein kinase 7	-0.413575	5.572	-1.92854	0.0784747	0.998533	-4.21101
TC2000000465.rn.2	100365744	Lrrc75b	leucine rich repeat containing 75B	-0.623358	5.2163	-1.92791	0.0785597	0.998533	-4.21134
TC0300000617.rn.2	25062	Gpd2	glycerol-3-phosphate dehydrogenase 2	-0.532346	5.83627	-1.92704	0.0786775	0.998533	-4.2118
TC0300002881.rn.2	499781	Cfap157	cilia and flagella associated protein 157	0.39976	4.55472	1.92662	0.0787353	0.998533	-4.21202
TC0300000943.rn.2	311151	Dusp19	dual specificity phosphatase 19	-0.625244	4.43285	-1.92305	0.079221	0.998533	-4.21389
TC0200003522.rn.2	114494	Ccna2	cyclin A2	0.545605	4.41493	1.92052	0.0795669	0.998533	-4.21522
TC0500003760.rn.2	500561	Themis2	thymocyte selection associated family member 2	-0.413138	4.90658	-1.91972	0.0796772	0.998533	-4.21564
TC1700001477.rn.2	306819	Kdm1b	lysine demethylase 1B	-0.342201	6.61946	-1.91869	0.0798183	0.998533	-4.21618
TC0X00001743.rn.2	501563	Prkx	protein kinase, X-linked	-0.268572	6.70045	-1.91693	0.0800611	0.998533	-4.21711
TC0500000733.rn.2	83626	Ugcg	UDP-glucose ceramide glucosyltransferase	-0.339289	7.30605	-1.91649	0.080121	0.998533	-4.21733
TC0500000666.rn.2	362521	Tmem38b	transmembrane protein 38B	-0.852608	4.79978	-1.91627	0.0801519	0.998533	-4.21745
TC0800002113.rn.2	315496	Dpy19l1	dpy-19 like C-mannosyltransferase 1	-0.347486	4.9602	-1.91373	0.0805025	0.998533	-4.21878
TC1400000055.rn.2	24388	Gfi1	growth factor independent 1 transcriptional repressor	-0.293934	6.09271	-1.91233	0.0806979	0.998533	-4.21952
TC0500001704.rn.2	319110	Hnrnpr	heterogeneous nuclear ribonucleoprotein R	-0.267828	7.8226	-1.91159	0.0807996	0.998533	-4.2199
TC1400000847.rn.2	681062	Slbp	stem-loop binding protein	-0.275571	6.04813	-1.9109	0.0808956	0.998533	-4.22027
TC1900001212.rn.2	364975	Gcdh	glutaryl-CoA dehydrogenase	-0.325649	5.40359	-1.91018	0.0809963	0.998533	-4.22065
TC0100003845.rn.2	65277	Vti1a	vesicle transport through interaction with t-SNAREs 1A	-0.54179	6.51967	-1.90776	0.0813338	0.998533	-4.22191
TC1000003226.rn.2	303304	Sgsm2	small G protein signaling modulator 2	0.433535	5.09144	1.90772	0.0813404	0.998533	-4.22194
TC1100000805.rn.2	25259	Gp5	glycoprotein V (platelet)	0.364175	4.6644	1.90719	0.0814143	0.998533	-4.22221
TC1400000448.rn.2	84492	Tec	tec protein tyrosine kinase	-0.339175	6.01735	-1.90599	0.0815826	0.998533	-4.22284
TC1400002183.rn.2	289757	Polm	DNA polymerase mu	-0.318175	6.94163	-1.90477	0.0817537	0.998533	-4.22348
TC0900001467.rn.2	64196	Safb	scaffold attachment factor B	-0.367867	7.50127	-1.90461	0.0817766	0.998533	-4.22357
TC0100007162.rn.2	309179	Ppp2r5b	protein phosphatase 2, regulatory subunit B', beta	-0.395606	4.9935	-1.90443	0.0818017	0.998533	-4.22366
TC1100002047.rn.2	287935	RGD1308065	hypothetical LOC287935	0.390648	4.52009	1.90372	0.081902	0.998533	-4.22403
TC1200001838.rn.2	498194	Mn1	MN1 proto-oncogene, transcriptional regulator	0.349921	6.7672	1.90237	0.0820913	0.998533	-4.22474
TC1800000607.rn.2	307414	MGC108823	similar to interferon-inducible GTPase	-0.287773	8.53182	-1.90237	0.0820922	0.998533	-4.22474
TC2000001533.rn.2	60630	Unc5b	unc-5 netrin receptor B	-0.477477	5.67225	-1.89979	0.0824566	0.998533	-4.22609
TC1000001017.rn.2	83577	Itgae	integrin subunit alpha E	0.439155	3.73756	1.89845	0.0826458	0.998533	-4.22679
TC1500001415.rn.2	306203	Pxk	PX domain containing serine/threonine kinase	-0.242526	8.2381	-1.89765	0.0827606	0.998533	-4.22721
TC0200003759.rn.2	171108	P2ry14	purinergic receptor P2Y14	-0.718895	2.6514	-1.89602	0.0829917	0.998533	-4.22806
TC0100006511.rn.2	309041	Thumpd1	THUMP domain containing 1	-0.325245	7.5593	-1.896	0.0829943	0.998533	-4.22807
TC0700001177.rn.2	29230	Sqle	squalene epoxidase	-0.716937	5.71644	-1.89534	0.0830894	0.998533	-4.22842
TC0200002051.rn.2	29611	Dbt	dihydrolipoamide branched chain transacylase E2	-0.321665	7.09519	-1.89448	0.0832121	0.998533	-4.22887
TC2000001123.rn.2	25218	Vps52	VPS52 subunit of GARP complex	-0.316179	8.32398	-1.89146	0.0836443	0.998533	-4.23045
TC1800000005.rn.2	361288	Fundc2	FUN14 domain containing 2	-0.713968	5.68404	-1.89136	0.0836591	0.998533	-4.23051
TC1900000639.rn.2	361413	Nudt7	nudix hydrolase 7	-0.559279	6.14834	-1.89039	0.0837986	0.998533	-4.23101
TC1700001929.rn.2	291212	B3galnt2	beta-1,3-N-acetylgalactosaminyltransferase 2	-0.378522	6.18151	-1.89016	0.0838316	0.998533	-4.23113
TC1900000577.rn.2	307833	Ist1	IST1 factor associated with ESCRT-III	-0.221038	9.67229	-1.88924	0.0839638	0.998533	-4.23162
TC2000000419.rn.2	25367	Adarb1	adenosine deaminase, RNA-specific, B1	0.341521	5.26426	1.88919	0.0839703	0.998533	-4.23164
TC0700001519.rn.2	500909	Ccdc134	coiled-coil domain containing 134	-0.396058	4.86978	-1.88913	0.0839797	0.998533	-4.23167
TC0300003427.rn.2	25029	Calcrl	calcitonin receptor like receptor	-0.41623	6.20493	-1.88615	0.0844098	0.998533	-4.23323
TC1700002211.rn.2	114209	Phyh	phytanoyl-CoA 2-hydroxylase	-0.224419	6.72674	-1.88535	0.084525	0.998533	-4.23365
TC1500000654.rn.2	305977	Pnma2	PNMA family member 2	0.374793	5.31063	1.88505	0.0845685	0.998533	-4.2338
TC1400002144.rn.2	116486	Sec14l2	SEC14-like lipid binding 2	-0.306159	5.86152	-1.88227	0.0849734	0.998533	-4.23526
TC1900001575.rn.2	361420	Taf1c	TATA-box binding protein associated factor, RNA polymerase 1 subunit C	-0.372026	6.54494	-1.8809	0.0851722	0.998533	-4.23597
TC1000004408.rn.2	363614	Natd1	N-acetyltransferase domain containing 1	0.3117	5.67911	1.87855	0.0855157	0.998533	-4.2372
TC0700001494.rn.2	685823	Xpnpep3	X-prolyl aminopeptidase 3	-0.390596	5.59108	-1.87637	0.0858359	0.998533	-4.23834
TC1900001093.rn.2	291912	Nod2	nucleotide-binding oligomerization domain containing 2	-0.47235	3.62521	-1.87464	0.0860902	0.998533	-4.23924
TC0100002622.rn.2	24584	Mylpf	myosin light chain, phosphorylatable, fast skeletal muscle	0.375076	5.81252	1.87445	0.0861187	0.998533	-4.23934
TC1100001335.rn.2	50662	Runx1	RUNX family transcription factor 1	0.323246	8.32079	1.87368	0.0862328	0.998533	-4.23975
TC0500002637.rn.2	114711	Gne	glucosamine (UDP-N-acetyl)-2-epimerase/N-acetylmannosamine kinase	0.26628	8.62738	1.87082	0.0866557	0.998533	-4.24124
TC1900001022.rn.2	307657	Ogfod1	2-oxoglutarate and iron-dependent oxygenase domain containing 1	-0.447145	6.9503	-1.87066	0.0866792	0.998533	-4.24132
TC0200004587.rn.2	25270	Abcd3	ATP binding cassette subfamily D member 3	-0.420515	5.94931	-1.8699	0.0867917	0.998533	-4.24172
TSUnmapped00000111.rn.2	294679	Ankra2	ankyrin repeat family A member 2	-0.400679	5.87804	-1.86954	0.0868456	0.998533	-4.24191
TC0200004107.rn.2	94195	S100a9	S100 calcium binding protein A9	0.333876	4.08103	1.86769	0.0871202	0.998533	-4.24287
TC0700003855.rn.2	362993	Rnd1	Rho family GTPase 1	-0.387555	4.09358	-1.86544	0.0874559	0.998533	-4.24405
TC0800001966.rn.2	363016	RGD1309534	similar to RIKEN cDNA 4931406C07	0.313382	5.76266	1.86465	0.0875746	0.998533	-4.24446
TC0300000152.rn.2	25271	Rxra	retinoid X receptor alpha	0.381123	6.23487	1.86159	0.0880339	0.998533	-4.24606
TC0600000345.rn.2	500625	Atad2b	ATPase family, AAA domain containing 2B	-0.39491	6.39421	-1.85964	0.088328	0.998533	-4.24707
TC0800000239.rn.2	300438	Ldlr	low density lipoprotein receptor	-0.772202	5.27329	-1.85791	0.0885882	0.998533	-4.24797
TC0900000436.rn.2	316312	Zfp451	zinc finger protein 451	-0.267873	6.18897	-1.85774	0.0886143	0.998533	-4.24806
TC1500001679.rn.2	84551	Slc7a8	solute carrier family 7 member 8	-0.622448	4.34783	-1.85736	0.0886716	0.998533	-4.24826
TC0100003534.rn.2	681178	Pcgf5	polycomb group ring finger 5	-0.375049	4.88848	-1.85278	0.0893681	0.998533	-4.25065
TC0300002117.rn.2	362246	Tp53inp2	tumor protein p53 inducible nuclear protein 2	0.324331	4.90481	1.84732	0.090204	0.998533	-4.25349
TC1700000158.rn.2	286908	Pdlim7	PDZ and LIM domain 7	0.357436	5.62029	1.84581	0.090436	0.998533	-4.25427
TC0200004875.rn.2	293508	Prkacb	protein kinase cAMP-activated catalytic subunit beta	-0.226538	8.58443	-1.84507	0.0905503	0.998533	-4.25466
TC0100003516.rn.2	294091	Ifit2	interferon-induced protein with tetratricopeptide repeats 2	-0.530195	6.1958	-1.84341	0.0908068	0.998533	-4.25552
TC1200001355.rn.2	368002	Baz1b	bromodomain adjacent to zinc finger domain, 1B	-0.301249	8.19885	-1.84161	0.0910856	0.998533	-4.25646
TC0500003619.rn.2	89791	Ncdn	neurochondrin	0.30857	6.15412	1.84157	0.0910915	0.998533	-4.25648
TC1600001413.rn.2	361126	Sugp2	SURP and G patch domain containing 2	-0.273538	6.05416	-1.84107	0.0911698	0.998533	-4.25674
TC1800001744.rn.2	307251	Rnf165	ring finger protein 165	0.374197	4.79924	1.84092	0.091193	0.998533	-4.25682
TC0900000236.rn.2	316235	Polh	DNA polymerase eta	-0.414611	6.15342	-1.84051	0.0912572	0.998533	-4.25703
TC1300002215.rn.2	289380	Nenf	neudesin neurotrophic factor	0.338803	5.44929	1.83868	0.091542	0.998533	-4.25798
TC0200002413.rn.2	310960	Usp33	ubiquitin specific peptidase 33	-0.352134	7.03331	-1.83695	0.0918114	0.998533	-4.25888
TC2000001229.rn.2	689755	Ccdc167	coiled-coil domain containing 167	0.413996	5.5768	1.83694	0.0918133	0.998533	-4.25889
TC1100001752.rn.2	140544	Pcyt1a	phosphate cytidylyltransferase 1A, choline	-0.419841	5.60874	-1.83626	0.09192	0.998533	-4.25924
TC0500001142.rn.2	298312	Yipf1	Yip1 domain family, member 1	-0.260448	6.63502	-1.83616	0.0919351	0.998533	-4.25929
TC0200001492.rn.2	446170	Dear	dual endothelin 1, angiotensin II receptor	0.443657	4.97391	1.83582	0.091989	0.998533	-4.25947
TC0100007456.rn.2	171057	Cbwd1	COBW domain containing 1	-0.29031	6.11259	-1.83558	0.0920255	0.998533	-4.25959
TC0800000373.rn.2	50938	Cdon	cell adhesion associated, oncogene regulated	-0.809722	4.30186	-1.83521	0.0920833	0.998533	-4.25978
TC0900002710.rn.2	501194	Ppip5k2	diphosphoinositol pentakisphosphate kinase 2	-0.344049	7.08735	-1.83337	0.0923727	0.998533	-4.26074
TC0700000845.rn.2	314894	Mon2	MON2 homolog, regulator of endosome-to-Golgi trafficking	-0.379138	7.36082	-1.83302	0.0924278	0.998533	-4.26092
TC1400000832.rn.2	360961	Mxd4	Max dimerization protein 4	0.337547	5.59613	1.83274	0.0924721	0.998533	-4.26107
TC0500002690.rn.2	313234	Tbc1d2	TBC1 domain family, member 2	-0.47886	4.62442	-1.83222	0.0925535	0.998533	-4.26134
TC0100004869.rn.2	308384	Sae1	SUMO1 activating enzyme subunit 1	-0.21206	7.37007	-1.82915	0.0930373	0.998533	-4.26293
TC0500002089.rn.2	25572	Tnfrsf4	TNF receptor superfamily member 4	0.553799	6.71429	1.82762	0.0932805	0.998533	-4.26373
TC0200004327.rn.2	29602	Ptgfrn	prostaglandin F2 receptor inhibitor	0.676256	3.1881	1.82541	0.0936311	0.998533	-4.26487
TC0300001741.rn.2	311430	Mavs	mitochondrial antiviral signaling protein	-0.246225	6.04528	-1.82474	0.093737	0.998533	-4.26522
TC1900001484.rn.2	690810	Adat1	adenosine deaminase, tRNA-specific 1	0.300576	5.68579	1.82363	0.0939148	0.998533	-4.2658
TC0500001618.rn.2	100359977	Cd164l2	CD164 molecule like 2	0.499359	6.14802	1.82358	0.0939229	0.998533	-4.26582
TC0700001226.rn.2	362923	Efr3a	EFR3 homolog A	-0.330173	6.48388	-1.82345	0.0939427	0.998533	-4.26589
TC0100005911.rn.2	293059	RGD1305713	similar to RIKEN cDNA 3110040N11	-0.42805	6.08627	-1.82294	0.0940249	0.998533	-4.26616
TC1900000422.rn.2	25671	Smad1	SMAD family member 1	0.380051	5.28113	1.82274	0.0940564	0.998533	-4.26626
TC0300000978.rn.2	311170	Slc43a3	solute carrier family 43, member 3	0.382481	4.82023	1.82209	0.0941607	0.998533	-4.2666
TC2000001006.rn.2	24472	Hspa1a	heat shock protein family A (Hsp70) member 1A	-1.21915	3.75897	-1.82099	0.094337	0.998533	-4.26717
TC0100002283.rn.2	84384	Timm10b	translocase of inner mitochondrial membrane 10B	0.236532	6.54424	1.81883	0.0946833	0.998533	-4.26829
TC0100003240.rn.2	361736	Patl1	PAT1 homolog 1, processing body mRNA decay factor	-0.292778	7.33491	-1.81764	0.0948749	0.998533	-4.2689
TC0700001564.rn.2	362973	Parvb	parvin, beta	0.359325	4.30496	1.81663	0.0950368	0.998533	-4.26943
TC1300001269.rn.2	245953	Tmem37	transmembrane protein 37	0.415843	4.64388	1.8155	0.0952192	0.998533	-4.27001
TC0500003447.rn.2	298452	Dph2	diphthamide biosynthesis 2	-0.699588	5.01055	-1.81504	0.095294	0.998533	-4.27025
TC0400003446.rn.2	297481	Eif4e3	eukaryotic translation initiation factor 4E family member 3	-0.328278	5.32184	-1.81504	0.0952946	0.998533	-4.27025
TC1300000653.rn.2	289175	Slc19a2	solute carrier family 19 member 2	-0.352763	5.51503	-1.81431	0.0954126	0.998533	-4.27063
TC0500001903.rn.2	313702	Mad2l2	mitotic arrest deficient 2 like 2	-0.340082	7.45653	-1.81335	0.0955674	0.998533	-4.27113
TC1800001711.rn.2	364900	Ctif	cap binding complex dependent translation initiation factor	-0.247811	4.15307	-1.81177	0.0958233	0.998533	-4.27194
TC0900001523.rn.2	301229	Trem1	triggering receptor expressed on myeloid cells 1	-0.319555	5.68481	-1.81069	0.0959988	0.998533	-4.2725
TC0100001184.rn.2	499114	Fbxo27	F-box protein 27	0.278296	5.26602	1.80856	0.0963468	0.998533	-4.27361
TC1000000772.rn.2	303200	Map2k3	mitogen activated protein kinase kinase 3	-0.565243	4.42043	-1.80842	0.0963701	0.998533	-4.27368
TC0200000469.rn.2	29637	Hmgcs1	3-hydroxy-3-methylglutaryl-CoA synthase 1	-0.453987	6.63959	-1.80823	0.096401	0.998533	-4.27378
TC0100007793.rn.2	309444	Fbxw4	F-box and WD repeat domain containing 4	-0.325421	7.38865	-1.80729	0.0965541	0.998533	-4.27426
TC0500002274.rn.2	362481	Tox	thymocyte selection-associated high mobility group box	0.300207	8.75452	1.80681	0.0966331	0.998533	-4.27451
TC0300002028.rn.2	116549	Csnk2a1	casein kinase 2 alpha 1	-0.30323	9.0678	-1.80593	0.0967763	0.998533	-4.27497
TC1000002323.rn.2	287076	Zfp263	zinc finger protein 263	-0.287286	6.33076	-1.80554	0.0968404	0.998533	-4.27517
TC1300002099.rn.2	89789	Lbr	lamin B receptor	-0.303918	9.19334	-1.80463	0.0969896	0.998533	-4.27564
TC0300002758.rn.2	296600	Slc2a6	solute carrier family 2 member 6	0.296186	4.85201	1.80433	0.0970402	0.998533	-4.2758
TC0600000791.rn.2	299050	Prorp	protein only RNase P catalytic subunit	0.28012	7.18944	1.80224	0.097383	0.998533	-4.27687
TC0600003483.rn.2	314304	Acot3	acyl-CoA thioesterase 3	-0.32654	5.9905	-1.80138	0.0975247	0.998533	-4.27732
TC0100001899.rn.2	308789	Efl1	elongation factor like GTPase 1	-0.527654	6.41838	-1.80052	0.0976667	0.998533	-4.27776
TC2000000191.rn.2	294241	Ly6g6c	lymphocyte antigen 6 family member G6C	0.273502	4.79638	1.80031	0.0977025	0.998533	-4.27787
TC0200001713.rn.2	310665	Mindy1	MINDY lysine 48 deubiquitinase 1	-0.341784	6.54286	-1.79919	0.0978877	0.998533	-4.27845
TC1900000768.rn.2	691504	Zfpm1	zinc finger protein, multitype 1	0.252391	8.03944	1.79916	0.0978923	0.998533	-4.27847
TC0900001057.rn.2	367307	Dis3l2	DIS3-like 3'-5' exoribonuclease 2	-0.318943	7.39937	-1.79838	0.0980217	0.998533	-4.27887
TC0300003106.rn.2	311020	Rbm43	RNA binding motif protein 43	-0.282716	7.1252	-1.79743	0.0981787	0.998533	-4.27936
TC0500001553.rn.2	297900	Pef1	penta-EF hand domain containing 1	-0.334396	5.33018	-1.79719	0.0982191	0.998533	-4.27949
TC1000004140.rn.2	690374	Trim47	tripartite motif-containing 47	0.283995	4.52833	1.79687	0.098272	0.998533	-4.27965
TC1000002110.rn.2	360681	Narf	nuclear prelamin A recognition factor	0.241584	6.01558	1.79637	0.0983553	0.998533	-4.27991
TC1500000785.rn.2	290361	Dok2	docking protein 2	-0.301752	6.63878	-1.79143	0.0991794	0.998533	-4.28246
TC0400001682.rn.2	312678	Kdm5a	lysine demethylase 5A	-0.328533	7.97779	-1.7911	0.0992352	0.998533	-4.28263
TC1300001455.rn.2	64576	Ptprv	protein tyrosine phosphatase, receptor type, V	0.463543	4.10798	1.79095	0.0992606	0.998533	-4.28271
TC1300001210.rn.2	360833	Kdsr	3-ketodihydrosphingosine reductase	-0.613124	5.6627	-1.78933	0.0995333	0.998533	-4.28355
TC0100006108.rn.2	308846	Uvrag	UV radiation resistance associated	-0.233407	7.84553	-1.78838	0.099693	0.998533	-4.28404
TC0X00000248.rn.2	317628	Apex2	apurinic/apyrimidinic endodeoxyribonuclease 2	0.258646	6.57428	1.78744	0.0998513	0.998533	-4.28452
TC0800001084.rn.2	50645	Rab27a	RAB27A, member RAS oncogene family	-0.242878	7.75001	-1.7863	0.100043	0.998533	-4.28511
TC0200003421.rn.2	84006	Prkci	protein kinase C, iota	-0.426853	6.61096	-1.78492	0.100276	0.998533	-4.28582
TC1800001863.rn.2	29150	Matr3	matrin 3	-0.28118	8.14959	-1.78381	0.100465	0.998533	-4.28639
TC0100005363.rn.2	292888	Ptov1	PTOV1, extended AT-hook containing adaptor protein	0.345796	6.42359	1.78324	0.100561	0.998533	-4.28668
TC1000001592.rn.2	360620	Wipf2	WAS/WASL interacting protein family, member 2	-0.258906	5.50843	-1.7824	0.100703	0.998533	-4.28712
TC1900000025.rn.2	291824	Tk2	thymidine kinase 2	0.292425	5.66161	1.78228	0.100725	0.998533	-4.28718
TC0800001463.rn.2	363131	Pik3r4	phosphoinositide-3-kinase, regulatory subunit 4	-0.348015	6.1486	-1.78191	0.100788	0.998533	-4.28737
TC0800003109.rn.2	315880	Tbc1d2b	TBC1 domain family, member 2B	-0.382274	6.39495	-1.78163	0.100835	0.998533	-4.28752
TC0100008152.rn.2	293701	Esrra	estrogen related receptor, alpha	0.33942	5.05162	1.77999	0.101114	0.998533	-4.28836
TC0700002917.rn.2	299851	Mars1	methionyl-tRNA synthetase 1	-0.264269	7.16371	-1.77962	0.101177	0.998533	-4.28855
TC1400001132.rn.2	498425	Zrsr1	zinc finger (CCCH type), RNA binding motif and serine/arginine rich 1	-0.345416	7.98698	-1.77842	0.101382	0.998533	-4.28917
TC0300002604.rn.2	79130	Dnajc5	DnaJ heat shock protein family (Hsp40) member C5	-0.262238	8.13978	-1.77667	0.101682	0.998533	-4.29007
TC0100004989.rn.2	50686	Gsk3a	glycogen synthase kinase 3 alpha	0.227119	8.7406	1.77565	0.101856	0.998533	-4.29059
TC0300003364.rn.2	499814	Ttc30b	tetratricopeptide repeat domain 30B	-0.756102	4.46996	-1.77383	0.10217	0.998533	-4.29153
TC1300002269.rn.2	289395	Cr2	complement C3d receptor 2	-0.919775	5.15027	-1.77365	0.102201	0.998533	-4.29163
TC1100001579.rn.2	64357	Cd200r1	CD200 receptor 1	-0.350445	5.08204	-1.77117	0.102628	0.998533	-4.2929
TC0300000968.rn.2	311165	Med19	mediator complex subunit 19	0.307333	5.63189	1.77074	0.102702	0.998533	-4.29312
TC0100003517.rn.2	309526	Ifit3	interferon-induced protein with tetratricopeptide repeats 3	-0.903497	3.9469	-1.77062	0.102723	0.998533	-4.29318
TC1000000979.rn.2	54190	Rabep1	rabaptin, RAB GTPase binding effector protein 1	-0.318117	7.40111	-1.76995	0.10284	0.998533	-4.29353
TC0200004281.rn.2	64183	Pde4dip	phosphodiesterase 4D interacting protein	-0.31814	7.46118	-1.76757	0.103253	0.998533	-4.29476
TC0600002395.rn.2	24908	Dnajb9	DnaJ heat shock protein family (Hsp40) member B9	-0.330512	7.38168	-1.76601	0.103524	0.998533	-4.29556
TC1300001440.rn.2	289034	Tmem183a	transmembrane protein 183A	-0.26113	8.43807	-1.76559	0.103596	0.998533	-4.29577
TC0200003035.rn.2	294783	Wdr70	WD repeat domain 70	-0.291054	7.34951	-1.76559	0.103597	0.998533	-4.29577
TC0700000896.rn.2	362893	Arhgap9	Rho GTPase activating protein 9	-0.24002	8.11351	-1.76279	0.104086	0.998533	-4.29721
TC1000002097.rn.2	80878	Slc16a3	solute carrier family 16 member 3	0.24537	4.37926	1.76197	0.10423	0.998533	-4.29763
TC0400000577.rn.2	83536	Mkln1	muskelin 1	-0.273064	8.41709	-1.7611	0.104382	0.998533	-4.29808
TC0300003749.rn.2	362171	Prr5l	proline rich 5 like	-0.303924	3.91813	-1.76096	0.104406	0.998533	-4.29815
TC1100001683.rn.2	303914	Ildr1	immunoglobulin-like domain containing receptor 1	0.291981	3.96139	1.76087	0.104422	0.998533	-4.29819
TC0800000643.rn.2	363058	Cadm1	cell adhesion molecule 1	-0.537771	5.06162	-1.76076	0.104442	0.998533	-4.29825
TC1000000900.rn.2	303238	Ctc1	CST telomere replication complex component 1	-0.290937	7.14082	-1.75811	0.104907	0.998533	-4.29961
TC0800000396.rn.2	81730	Fez1	fasciculation and elongation protein zeta 1	0.382608	5.48784	1.75781	0.104961	0.998533	-4.29977
TC0100003433.rn.2	293886	Cdc37l1	cell division cycle 37-like 1	-0.382904	6.26947	-1.75751	0.105014	0.998533	-4.29992
TC1700000985.rn.2	361273	Sec61a2	SEC61 translocon subunit alpha 2	-0.38985	5.98131	-1.75601	0.105279	0.998533	-4.30069
TC1900000607.rn.2	292019	Sf3b3	splicing factor 3b, subunit 3	-0.23821	8.7327	-1.75493	0.10547	0.998533	-4.30125
TC0100005178.rn.2	64355	Lsr	lipolysis stimulated lipoprotein receptor	0.36109	3.96581	1.75398	0.105639	0.998533	-4.30174
TC0300002050.rn.2	311546	Tpx2	TPX2, microtubule nucleation factor	0.417753	4.91204	1.75222	0.10595	0.998533	-4.30263
TC0100003827.rn.2	29486	Smc3	structural maintenance of chromosomes 3	-0.200943	7.6968	-1.75098	0.106172	0.998533	-4.30327
TC0900000080.rn.2	301133	Tnfsf14	TNF superfamily member 14	0.532016	4.65039	1.75057	0.106245	0.998533	-4.30348
TC1600001364.rn.2	378947	Bst2	bone marrow stromal cell antigen 2	-0.664427	7.40951	-1.75033	0.106288	0.998533	-4.30361
TC0200000770.rn.2	64088	Snx16	sorting nexin 16	-0.43928	5.30056	-1.75002	0.106344	0.998533	-4.30377
TC2000000869.rn.2	309912	Rtn4ip1	reticulon 4 interacting protein 1	-0.311633	6.2043	-1.74986	0.106372	0.998533	-4.30385
TC0200001983.rn.2	295365	Amigo1	adhesion molecule with Ig like domain 1	-0.349923	8.40692	-1.74944	0.106447	0.998533	-4.30406
TC0800001617.rn.2	316021	Epm2aip1	EPM2A interacting protein 1	-0.313377	8.03051	-1.74934	0.106464	0.998533	-4.30411
TC1800000611.rn.2	84428	Dctn4	dynactin subunit 4	-0.248453	7.95602	-1.74749	0.106795	0.998533	-4.30506
TC0800003681.rn.2	363069	Ppcdc	phosphopantothenoylcysteine decarboxylase	0.282953	4.84881	1.74724	0.10684	0.998533	-4.30519
TC0700003176.rn.2	171159	Zhx1	zinc fingers and homeoboxes 1	-0.478937	7.76532	-1.74655	0.106964	0.998533	-4.30554
TC0800001537.rn.2	619581	Nicn1	nicolin 1	-0.476124	6.22107	-1.74643	0.106985	0.998533	-4.3056
TC2000000121.rn.2	406195	Tcf19	transcription factor 19	0.352639	6.83973	1.74613	0.107039	0.998533	-4.30576
TC0700001115.rn.2	81526	Ccn3	cellular communication network factor 3	-0.323736	3.32073	-1.74463	0.107308	0.998533	-4.30652
TC0200000364.rn.2	83722	Plk2	polo-like kinase 2	-0.777856	4.13353	-1.74281	0.107636	0.998533	-4.30746
TC0300000677.rn.2	295647	Gca	grancalcin	-0.547062	4.15747	-1.74265	0.107665	0.998533	-4.30754
TC0400002771.rn.2	114246	Trpv6	transient receptor potential cation channel, subfamily V, member 6	0.505681	4.71167	1.74092	0.107977	0.998533	-4.30842
TC0600001949.rn.2	313874	Rasgrp3	RAS guanyl releasing protein 3	-0.63555	4.32097	-1.7407	0.108018	0.998533	-4.30854
TC0200001793.rn.2	64562	Prkab2	protein kinase AMP-activated non-catalytic subunit beta 2	-0.407982	4.74586	-1.73905	0.108316	0.998533	-4.30938
TC1400000842.rn.2	305457	Letm1	leucine zipper and EF-hand containing transmembrane protein 1	-0.464261	6.41809	-1.73774	0.108555	0.998533	-4.31005
TC0700002823.rn.2	314879	Xpot	exportin for tRNA	-0.306703	4.84099	-1.73763	0.108575	0.998533	-4.31011
TC0300000223.rn.2	379044	NEWGENE_735020	pyroglutamylated RFamide peptide	0.367439	4.49016	1.73704	0.108682	0.998533	-4.31041
TC0300000232.rn.2	379044	NEWGENE_735020	pyroglutamylated RFamide peptide	0.367439	4.49016	1.73704	0.108682	0.998533	-4.31041
TC0600000269.rn.2	362706	Rbks	ribokinase	-0.474949	6.52485	-1.73562	0.10894	0.998533	-4.31114
TC0600000208.rn.2	313873	Fam98a	family with sequence similarity 98, member A	-0.425072	6.87304	-1.73442	0.109159	0.998533	-4.31175
TC1500001472.rn.2	81661	Gmfb	glia maturation factor, beta	-0.26706	7.77281	-1.73265	0.109483	0.998533	-4.31265
TC0200004037.rn.2	310630	Sema4a	semaphorin 4A	0.266194	8.60492	1.73134	0.109723	0.998533	-4.31332
TC0100007017.rn.2	60465	Cttn	cortactin	0.473234	5.54804	1.73083	0.109816	0.998533	-4.31358
TC0100000492.rn.2	499017	Sytl3	synaptotagmin-like 3	0.438213	5.9676	1.72869	0.110211	0.998533	-4.31468
TC0700003402.rn.2	366952	Cpsf1	cleavage and polyadenylation specific factor 1	-0.267534	7.22588	-1.72859	0.110229	0.998533	-4.31473
TC1000000135.rn.2	302941	Ubald1	UBA-like domain containing 1	0.223082	7.94969	1.72774	0.110386	0.998533	-4.31516
TC0500001317.rn.2	679532	Elovl1	ELOVL fatty acid elongase 1	-0.247194	8.15471	-1.72667	0.110584	0.998533	-4.31571
TC0300003263.rn.2	311118	Tlk1	tousled-like kinase 1	-0.243686	8.15446	-1.72622	0.110667	0.998533	-4.31594
TC1500001993.rn.2	306012	Polr3d	RNA polymerase III subunit D	0.343069	6.41416	1.72589	0.110728	0.998533	-4.31611
TSUnmapped00000098.rn.2	300218	Tuba1c	tubulin, alpha 1C	0.365617	7.08251	1.72269	0.111322	0.998533	-4.31774
TC0500000561.rn.2	680021	Grhpr	glyoxylate and hydroxypyruvate reductase	0.381224	5.53315	1.72262	0.111334	0.998533	-4.31778
TC0200004221.rn.2	361995	Prpf3	pre-mRNA processing factor 3	-0.23201	8.23806	-1.72007	0.11181	0.998533	-4.31908
TC0X00002635.rn.2	363521	Tafazzin	tafazzin, phospholipid-lysophospholipid transacylase	-0.30818	6.59261	-1.71898	0.112013	0.998533	-4.31963
TC0300001620.rn.2	311387	Slc24a5	solute carrier family 24 member 5	0.389071	6.21882	1.71878	0.11205	0.998533	-4.31973
TC0100003862.rn.2	307986	Nhlrc2	NHL repeat containing 2	-0.368736	6.65599	-1.7179	0.112215	0.998533	-4.32018
TC0600003193.rn.2	299331	Hsp90aa1	heat shock protein 90 alpha family class A member 1	-0.227296	9.14832	-1.71783	0.112227	0.998533	-4.32022
TC0600002950.rn.2	314352	Sel1l	SEL1L adaptor subunit of ERAD E3 ubiquitin ligase	-0.361101	6.51473	-1.7173	0.112327	0.998533	-4.32049
TC1900001462.rn.2	292023	Aars1	alanyl-tRNA synthetase 1	-0.335083	6.721	-1.71727	0.112333	0.998533	-4.3205
TC1200000284.rn.2	680006	Mad1l1	mitotic arrest deficient 1 like 1	-0.296614	6.56686	-1.71724	0.112338	0.998533	-4.32052
TC0400001293.rn.2	297408	Alms1	ALMS1, centrosome and basal body associated protein	-0.218096	7.20123	-1.71672	0.112436	0.998533	-4.32078
TC1100000665.rn.2	303918	Gtf2e1	general transcription factor IIE subunit 1	-0.48421	6.62166	-1.71599	0.112573	0.998533	-4.32116
TC0900000223.rn.2	316228	Cul9	cullin 9	-0.490161	4.78918	-1.71558	0.11265	0.998533	-4.32137
TC0100002070.rn.2	84477	Gab2	GRB2-associated binding protein 2	-0.56885	4.8828	-1.71447	0.112858	0.998533	-4.32193
TC0400000237.rn.2	83842	Crot	carnitine O-octanoyltransferase	-0.288822	6.84415	-1.71385	0.112976	0.998533	-4.32225
TC0300001985.rn.2	296257	Cst7	cystatin F	0.410004	6.87847	1.71313	0.113111	0.998533	-4.32261
TC0300004474.rn.2	689988	Sox12	SRY-box transcription factor 12	0.294166	4.72997	1.71171	0.11338	0.998533	-4.32334
TC0700003079.rn.2	362906	Nudcd1	NudC domain containing 1	0.310865	4.98524	1.71115	0.113486	0.998533	-4.32362
TC0X00000012.rn.2	299314	Cfp	complement factor properdin	-0.511537	7.09944	-1.71016	0.113672	0.998533	-4.32412
TC0X00001309.rn.2	50687	L1cam	L1 cell adhesion molecule	-0.569421	4.30609	-1.71011	0.113683	0.998533	-4.32415
TC0200002137.rn.2	83584	Casp6	caspase 6	0.291448	6.95472	1.70769	0.114142	0.998533	-4.32538
TC0300000103.rn.2	296588	Pmpca	peptidase, mitochondrial processing subunit alpha	-0.429237	7.6552	-1.70666	0.114337	0.998533	-4.3259
TC0500000739.rn.2	313200	Hsdl2	hydroxysteroid dehydrogenase like 2	-0.467938	6.32768	-1.70516	0.114623	0.998533	-4.32667
TC0600001320.rn.2	192225	Spata7	spermatogenesis associated 7	-0.445688	3.83606	-1.70491	0.11467	0.998533	-4.32679
TC1200001596.rn.2	304488	Pptc7	protein phosphatase targeting COQ7	-0.286326	6.87797	-1.70442	0.114765	0.998533	-4.32704
TC1700000612.rn.2	79032	Mrs2	magnesium transporter MRS2	-0.47083	5.78734	-1.70333	0.114972	0.998533	-4.3276
TC0100002951.rn.2	64191	Dhcr7	7-dehydrocholesterol reductase	-0.341031	5.05331	-1.70331	0.114977	0.998533	-4.32761
TC0100006298.rn.2	308911	Rrp8	ribosomal RNA processing 8	-0.3221	7.07101	-1.70328	0.114981	0.998533	-4.32762
TC0100004505.rn.2	308163	Ccr6	C-C motif chemokine receptor 6	-0.629805	6.57495	-1.70211	0.115207	0.998533	-4.32822
TC0300000287.rn.2	25617	Hspa5	heat shock protein family A (Hsp70) member 5	-0.227823	9.2595	-1.70021	0.115571	0.998533	-4.32918
TC1600001945.rn.2	613222	Defa7	defensin alpha 7	0.254136	4.90614	1.69859	0.115882	0.998533	-4.33
TC1600001785.rn.2	290796	Saraf	store-operated calcium entry-associated regulatory factor	-0.299203	8.39314	-1.69699	0.116192	0.998533	-4.33082
TC1000000064.rn.2	25345	Prm2	protamine 2	0.327523	5.00901	1.69646	0.116294	0.998533	-4.33109
TC0300004882.rn.2	311764	Zfp217	zinc finger protein 217	-0.367512	7.28515	-1.69505	0.116566	0.998533	-4.3318
TC0300003692.rn.2	690358	Prdm11	PR/SET domain 11	-0.29749	4.987	-1.69421	0.11673	0.998533	-4.33223
TC0500001124.rn.2	298298	Dhcr24	24-dehydrocholesterol reductase	-0.323426	6.77962	-1.69136	0.117284	0.998533	-4.33367
TC0100007440.rn.2	499335	Fxn	frataxin	0.24988	7.9948	1.6913	0.117294	0.998533	-4.3337
TC0800001379.rn.2	681234	Dbr1	debranching RNA lariats 1	-0.33258	6.28218	-1.69122	0.11731	0.998533	-4.33374
TC1900000300.rn.2	361384	Dnajb1	DnaJ heat shock protein family (Hsp40) member B1	-0.457222	8.26686	-1.69078	0.117397	0.998533	-4.33397
TC2000000322.rn.2	361815	Rnf8	ring finger protein 8	-0.323205	7.90192	-1.69005	0.117538	0.998533	-4.33434
TC1500001351.rn.2	117955	Slc4a7	solute carrier family 4 member 7	-0.456872	6.42921	-1.6899	0.117568	0.998533	-4.33441
TC0500004198.rn.2	25522	Prkcz	protein kinase C, zeta	-0.456016	4.46788	-1.68962	0.117623	0.998533	-4.33456
TC1700001148.rn.2	289287	Gpr137b	G protein-coupled receptor 137B	-0.526672	4.9968	-1.68817	0.117905	0.998533	-4.33529
TC1200001875.rn.2	288734	Chfr	checkpoint with forkhead and ring finger domains	-0.331046	7.35392	-1.68757	0.118024	0.998533	-4.33559
TC1000003107.rn.2	497940	LOC497940	similar to RIKEN cDNA 2810408A11	0.367351	5.41195	1.6872	0.118095	0.998533	-4.33578
TC0X00001357.rn.2	317612	Htatsf1	HIV-1 Tat specific factor 1	-0.334578	5.85698	-1.68682	0.118171	0.998533	-4.33597
TC1700000281.rn.2	361224	Card19	caspase recruitment domain family, member 19	0.370173	5.75567	1.68479	0.118569	0.998533	-4.337
TC0200000388.rn.2	361898	Ankrd55	ankyrin repeat domain 55	-0.367202	2.87616	-1.68452	0.118621	0.998533	-4.33714
TC0900001476.rn.2	316129	Uhrf1	ubiquitin-like with PHD and ring finger domains 1	0.360057	4.80105	1.68347	0.118829	0.998533	-4.33767
TC0100003484.rn.2	29688	Minpp1	multiple inositol-polyphosphate phosphatase 1	-0.57622	6.51374	-1.68116	0.119284	0.998533	-4.33884
TC2000000873.rn.2	365601	Atg5	autophagy related 5	-0.324455	7.38949	-1.68037	0.119441	0.998533	-4.33924
TC1000001801.rn.2	287766	Cep95	centrosomal protein 95	-0.34241	7.81607	-1.67952	0.11961	0.998533	-4.33967
TC0100003017.rn.2	361704	Ctsf	cathepsin F	-0.798728	5.83152	-1.67922	0.119668	0.998533	-4.33982
TC1600000746.rn.2	306526	Mak16	MAK16 homolog	-0.26952	6.04658	-1.67872	0.119767	0.998533	-4.34007
TC0800002449.rn.2	25123	Tagln	transgelin	-0.26461	4.88383	-1.67867	0.119778	0.998533	-4.3401
TC0100001520.rn.2	361578	Nomo1	nodal modulator 1	-0.203744	7.36299	-1.67638	0.120233	0.998533	-4.34126
TC0800000006.rn.2	315394	Kbtbd3	kelch repeat and BTB domain containing 3	-0.447279	4.90155	-1.67615	0.120278	0.998533	-4.34137
TC0500001384.rn.2	362584	Col9a2	collagen type IX alpha 2 chain	0.29682	5.12486	1.67579	0.12035	0.998533	-4.34155
TC0900001325.rn.2	282825	Zfp161	zinc finger protein 161	-0.379919	6.98135	-1.67413	0.120682	0.998533	-4.34239
TC0800003221.rn.2	25482	Mras	muscle RAS oncogene homolog	-0.713199	4.17866	-1.6731	0.120888	0.998533	-4.34291
TC1100000361.rn.2	25510	Pcp4	Purkinje cell protein 4	0.434653	5.22205	1.67304	0.1209	0.998533	-4.34294
TC1700002392.rn.2	291000	Faf2	Fas associated factor family member 2	0.223805	7.67502	1.67159	0.12119	0.998533	-4.34367
TC0800000836.rn.2	315722	Adpgk	ADP-dependent glucokinase	-0.350822	6.96995	-1.67015	0.121478	0.998533	-4.3444
TC2000000128.rn.2	24984	RT1-DOa	RT1 class II, locus DOa	-0.283965	5.06935	-1.66997	0.121516	0.998533	-4.34449
TC0200002496.rn.2	365619	Arsk	arylsulfatase family, member K	-0.344009	6.4403	-1.66896	0.121718	0.998533	-4.345
TC0200000889.rn.2	294930	Nceh1	neutral cholesterol ester hydrolase 1	0.296801	4.54407	1.66871	0.121768	0.998533	-4.34513
TC0200001551.rn.2	310635	Arhgef2	Rho/Rac guanine nucleotide exchange factor 2	-0.248286	7.69859	-1.6686	0.121791	0.998533	-4.34518
TC0100004809.rn.2	292594	Lilrb4	leukocyte immunoglobulin like receptor B4	-0.473231	4.98556	-1.66607	0.122301	0.998533	-4.34646
TC1300000076.rn.2	304695	Zcchc2	zinc finger CCHC-type containing 2	-0.340584	8.35069	-1.66542	0.122433	0.998533	-4.34679
TC0800003184.rn.2	315936	Zbtb38	zinc finger and BTB domain containing 38	-0.632496	5.53218	-1.66415	0.122689	0.998533	-4.34743
TC0400001473.rn.2	25094	Mitf	melanocyte inducing transcription factor	0.291339	3.95052	1.66389	0.122743	0.998533	-4.34756
TC0500000663.rn.2	362520	Fktn	fukutin	-0.736871	4.61205	-1.66358	0.122806	0.998533	-4.34772
TC0100003684.rn.2	309434	Hif1an	hypoxia inducible factor 1 subunit alpha inhibitor	-0.571272	5.06348	-1.66248	0.123029	0.998533	-4.34827
TC1800001529.rn.2	307396	Pcyox1l	prenylcysteine oxidase 1 like	-0.313602	6.19364	-1.66216	0.123093	0.998533	-4.34843
TC0200004198.rn.2	365865	Pip5k1a	phosphatidylinositol-4-phosphate 5-kinase, type 1, alpha	-0.224519	7.76203	-1.66187	0.123153	0.998533	-4.34858
TC2000000282.rn.2	294311	RGD735065	similar to GI:13385412-like protein splice form I	0.211627	8.60047	1.66096	0.123337	0.998533	-4.34903
TC1000001146.rn.2	25583	Cryba1	crystallin, beta A1	0.51204	5.00202	1.66068	0.123394	0.998533	-4.34917
TC0200001999.rn.2	310785	Wdr47	WD repeat domain 47	-0.453264	6.50876	-1.66025	0.123481	0.998533	-4.34939
TC0400002182.rn.2	24780	Slc4a2	solute carrier family 4 member 2	-0.24573	6.27071	-1.65905	0.123728	0.998533	-4.35
TC0100001541.rn.2	365252	Zdhhc13	zinc finger DHHC-type palmitoyltransferase 13	-0.295571	6.21843	-1.65884	0.123769	0.998533	-4.3501
TC0800000763.rn.2	300732	Pstpip1	proline-serine-threonine phosphatase-interacting protein 1	-0.199955	8.64889	-1.65748	0.124048	0.998533	-4.35079
TC0600002614.rn.2	64035	Pygl	glycogen phosphorylase L	-0.278298	7.95244	-1.65676	0.124195	0.998533	-4.35115
TC0200003481.rn.2	361927	Fxr1	FMR1 autosomal homolog 1	-0.337543	7.58542	-1.65638	0.124272	0.998533	-4.35134
TC1600000389.rn.2	140910	Msmo1	methylsterol monooxygenase 1	-0.348626	6.5875	-1.65601	0.124349	0.998533	-4.35152
TC1200000805.rn.2	288707	Gltp	glycolipid transfer protein	0.274612	7.67864	1.65588	0.124376	0.998533	-4.35159
TC1700002271.rn.2	307189	Nebl	nebulette	-0.484308	6.87803	-1.65367	0.124831	0.998533	-4.3527
TC0300001499.rn.2	499870	Rad51	RAD51 recombinase	-0.221748	4.39908	-1.65319	0.12493	0.998533	-4.35295
TC1000000063.rn.2	24685	Prm1	protamine 1	0.23431	5.06167	1.65313	0.124941	0.998533	-4.35297
TC1900001204.rn.2	171454	Nacc1	nucleus accumbens associated 1	0.30668	7.7225	1.65305	0.124957	0.998533	-4.35301
TC0200004372.rn.2	310753	Lrig2	leucine-rich repeats and immunoglobulin-like domains 2	-0.313037	7.03774	-1.65277	0.125016	0.998533	-4.35316
TC0100004388.rn.2	308113	Cnksr3	Cnksr family member 3	-0.542839	5.02648	-1.65132	0.125313	0.998533	-4.35388
TC2000000384.rn.2	309674	Rrp1	ribosomal RNA processing 1	-0.246092	7.27759	-1.64964	0.125661	0.998533	-4.35473
TC0700001455.rn.2	246768	Cby1	chibby family member 1, beta catenin antagonist	0.441144	4.22545	1.64945	0.1257	0.998533	-4.35482
TC0X00000376.rn.2	501560	Rps6ka3	ribosomal protein S6 kinase A3	-0.257797	7.87863	-1.64898	0.125799	0.998533	-4.35506
TC0800003372.rn.2	114489	Dag1	dystroglycan 1	-0.292829	7.16307	-1.6483	0.12594	0.998533	-4.3554
TC1600001233.rn.2	684972	Fam25a	family with sequence similarity 25, member A	0.258276	4.93634	1.64684	0.126243	0.998533	-4.35614
TC1300000146.rn.2	288978	LOC288978	hypothetical LOC288978	0.235925	6.18254	1.6462	0.126376	0.998533	-4.35646
TC0900000634.rn.2	363227	Nabp1	nucleic acid binding protein 1	-0.249137	8.02124	-1.64606	0.126405	0.998533	-4.35653
TC0600003261.rn.2	299347	Brf1	BRF1, RNA polymerase III transcription initiation factor subunit	-0.284537	6.25902	-1.64595	0.126428	0.998533	-4.35658
TC0100004508.rn.2	683722	Cep43	centrosomal protein 43	-0.279265	6.17066	-1.64497	0.126632	0.998533	-4.35707
TC0400002948.rn.2	500133	Nod1	nucleotide-binding oligomerization domain containing 1	-0.352811	6.69732	-1.64467	0.126695	0.998533	-4.35723
TC1500001788.rn.2	305923	Zdhhc20	zinc finger DHHC-type palmitoyltransferase 20	0.260795	6.49575	1.64446	0.126738	0.998533	-4.35733
TC0700003450.rn.2	300062	Ift27	intraflagellar transport 27	0.480638	6.46811	1.64432	0.126768	0.998533	-4.3574
TC0100002988.rn.2	293653	Acy3	aminoacylase 3	-0.312115	4.71837	-1.64368	0.126901	0.998533	-4.35772
TC1300000348.rn.2	24837	Tnnt2	troponin T2, cardiac type	0.272045	4.06303	1.6427	0.127105	0.998533	-4.35821
TC0600003473.rn.2	313913	Zfp513	zinc finger protein 513	-0.22735	7.24199	-1.63997	0.127677	0.998533	-4.35958
TC0700000299.rn.2	314600	Zfp955a	zinc finger protein 955A	-0.548254	5.98161	-1.63913	0.127853	0.998533	-4.36
TC1900001464.rn.2	64442	St3gal2	ST3 beta-galactoside alpha-2,3-sialyltransferase 2	0.238488	6.7126	1.63905	0.127871	0.998533	-4.36004
TC0400003656.rn.2	312677	Ccdc77	coiled-coil domain containing 77	-0.359408	4.85064	-1.63792	0.128109	0.998533	-4.36061
TC0100007387.rn.2	25380	Anxa1	annexin A1	-0.730333	6.96618	-1.63769	0.128157	0.998533	-4.36072
TC1200001084.rn.2	81824	Arpc1a	actin related protein 2/3 complex, subunit 1A	-0.23016	6.55564	-1.63601	0.12851	0.998533	-4.36156
TC1200001626.rn.2	360811	Naa25	N(alpha)-acetyltransferase 25, NatB auxiliary subunit	-0.302155	7.46192	-1.63425	0.128884	0.998533	-4.36245
TC0100002678.rn.2	64350	Itgad	integrin subunit alpha D	-0.402941	3.71482	-1.63423	0.128888	0.998533	-4.36246
TC1500001574.rn.2	192264	Rnase3	ribonuclease A family member 3	0.485829	5.47207	1.63415	0.128905	0.998533	-4.3625
TC1300002245.rn.2	25116	Hsd11b1	hydroxysteroid 11-beta dehydrogenase 1	-0.414635	3.44078	-1.63414	0.128907	0.998533	-4.3625
TC0200003788.rn.2	64018	Slc33a1	solute carrier family 33 member 1	-0.286195	5.90614	-1.63251	0.129252	0.998533	-4.36332
TC0500002651.rn.2	500453	Pax5	paired box 5	-0.44919	5.86995	-1.63098	0.129576	0.998533	-4.36408
TC0700004046.rn.2	170902	Zfp347	zinc finger protein 347	-0.375562	5.23732	-1.63051	0.129677	0.998533	-4.36432
TC0300002112.rn.2	311567	Itch	itchy E3 ubiquitin protein ligase	-0.215065	8.12795	-1.62978	0.129831	0.998533	-4.36468
TC0900001973.rn.2	316395	Hecw2	HECT, C2 and WW domain containing E3 ubiquitin protein ligase 2	-0.381973	3.21341	-1.62962	0.129867	0.998533	-4.36476
TC0500004050.rn.2	313706	Ubiad1	UbiA prenyltransferase domain containing 1	-0.297333	5.67053	-1.62957	0.129878	0.998533	-4.36479
TC0200004478.rn.2	362021	Gpsm2	G-protein signaling modulator 2	0.362279	3.65219	1.62874	0.130053	0.998533	-4.3652
TC1000002075.rn.2	56084	Hgs	hepatocyte growth factor-regulated tyrosine kinase substrate	-0.215662	8.39599	-1.6284	0.130126	0.998533	-4.36537
TC0100002352.rn.2	361627	Zfp143	zinc finger protein 143	-0.260629	7.62129	-1.62734	0.130352	0.998533	-4.3659
TC0700000893.rn.2	29467	Ddit3	DNA-damage inducible transcript 3	-0.221195	6.47997	-1.62675	0.13048	0.998533	-4.3662
TC1300001770.rn.2	289159	Eef1aknmt	eEF1A lysine and N-terminal methyltransferase	-0.359942	6.30189	-1.62376	0.13112	0.998533	-4.36769
TC0200004665.rn.2	691931	Fam241a	family with sequence similarity 241 member A	0.348235	5.21055	1.62347	0.131183	0.998533	-4.36784
TC0800000140.rn.2	315447	Chordc1	cysteine and histidine rich domain containing 1	-0.228226	8.30287	-1.62151	0.131606	0.998533	-4.36882
TC0300002673.rn.2	296560	Uap1l1	UDP-N-acetylglucosamine pyrophosphorylase 1 like 1	-0.715182	5.62649	-1.62138	0.131633	0.998533	-4.36888
TC1400001314.rn.2	100188984	Zfp951	zinc finger protein 951	0.328702	5.17412	1.62099	0.131717	0.998533	-4.36908
TC1000003185.rn.2	303293	Cyb5d2	cytochrome b5 domain containing 2	-0.558483	5.35784	-1.62033	0.13186	0.998533	-4.3694
TC1200000511.rn.2	59085	Asl	argininosuccinate lyase	0.322286	5.82076	1.61951	0.132036	0.998533	-4.36981
TC0600000149.rn.2	85428	Rhoq	ras homolog family member Q	-0.508096	4.97324	-1.61937	0.132068	0.998533	-4.36988
TC1900000480.rn.2	25117	Hsd11b2	hydroxysteroid 11-beta dehydrogenase 2	0.298494	4.9473	1.61886	0.132178	0.998533	-4.37014
TC0100007098.rn.2	309158	Tmem151a	transmembrane protein 151A	-0.314981	6.31509	-1.61769	0.13243	0.998533	-4.37072
TC0100007101.rn.2	309158	Tmem151a	transmembrane protein 151A	-0.314981	6.31509	-1.61769	0.13243	0.998533	-4.37072
TC1900001584.rn.2	170906	Zdhhc7	zinc finger DHHC-type palmitoyltransferase 7	0.246142	5.52544	1.61742	0.13249	0.998533	-4.37086
TC0100006383.rn.2	361626	Tmem41b	transmembrane protein 41B	-0.184502	8.24944	-1.6166	0.132666	0.998533	-4.37126
TC0700001841.rn.2	315306	Mettl7a	methyltransferase like 7A	-0.314194	7.25753	-1.61408	0.133214	0.998533	-4.37252
TC0100002656.rn.2	308999	Fbxl19	F-box and leucine-rich repeat protein 19	-0.23976	5.19289	-1.61343	0.133358	0.998533	-4.37285
TC0100006136.rn.2	361613	Ppme1	protein phosphatase methylesterase 1	-0.277913	7.58793	-1.61197	0.133676	0.998533	-4.37357
TC0300003343.rn.2	362151	Lnpk	lunapark, ER junction formation factor	-0.322151	5.48606	-1.61102	0.133884	0.998533	-4.37404
TC1000003801.rn.2	303536	Dnajc7	DnaJ heat shock protein family (Hsp40) member C7	-0.185848	9.42507	-1.61083	0.133924	0.998533	-4.37414
TC0100001822.rn.2	293052	Isg20	interferon stimulated exonuclease gene 20	-0.293468	6.81627	-1.6106	0.133975	0.998533	-4.37425
TC0800001754.rn.2	301067	Slc25a38	solute carrier family 25, member 38	-0.233158	7.06475	-1.6044	0.135339	0.998533	-4.37734
TC2000001571.rn.2	294390	Zup1	zinc finger containing ubiquitin peptidase 1	-0.270497	7.13994	-1.60429	0.135364	0.998533	-4.37739
TC0200004616.rn.2	295428	Mettl14	methyltransferase like 14	-0.317588	6.63449	-1.60394	0.135441	0.998533	-4.37756
TC0100002716.rn.2	361661	Pstk	phosphoseryl-tRNA kinase	0.312574	8.32386	1.60275	0.135704	0.998533	-4.37816
TC0100004872.rn.2	306400	Arhgap35	Rho GTPase activating protein 35	-0.325892	7.06279	-1.60227	0.135811	0.998533	-4.37839
TC0200001061.rn.2	310352	Jade1	jade family PHD finger 1	-0.259017	5.59081	-1.60136	0.136012	0.998533	-4.37885
TC0100006867.rn.2	361669	Tcerg1l	transcription elongation regulator 1-like	0.26934	4.94363	1.60011	0.13629	0.998533	-4.37947
TC0300001691.rn.2	83582	Polr1b	RNA polymerase I subunit B	-0.272971	7.4201	-1.59946	0.136433	0.998533	-4.37979
TC0700001392.rn.2	315101	Zfp7	zinc finger protein 7	-0.268452	5.20911	-1.59905	0.136525	0.998533	-4.37999
TC0600002478.rn.2	25493	Nfkbia	NFKB inhibitor alpha	-0.198591	9.06464	-1.59868	0.136608	0.998533	-4.38018
TC0X00000956.rn.2	363502	Mid2	midline 2	-0.374143	5.47658	-1.59866	0.136611	0.998533	-4.38018
TC1900001096.rn.2	364952	Nkd1	NKD inhibitor of WNT signaling pathway 1	-0.265602	4.33096	-1.59845	0.136659	0.998533	-4.38029
TSUnmapped00000107.rn.2	312689	M6pr	mannose-6-phosphate receptor, cation dependent	-0.21303	8.90384	-1.59842	0.136666	0.998533	-4.38031
TC1300000748.rn.2	304966	Fcgr3a	Fc fragment of IgG receptor IIIa	-0.778213	5.48406	-1.59839	0.136673	0.998533	-4.38032
TC0400001622.rn.2	312656	Marchf8	membrane associated ring-CH-type finger 8	-0.384495	3.93381	-1.59734	0.136907	0.998533	-4.38084
TC1000000795.rn.2	303208	Specc1	sperm antigen with calponin homology and coiled-coil domains 1	-0.394476	3.39577	-1.59673	0.137044	0.998533	-4.38115
TC0X00001077.rn.2	501506	Zbtb33	zinc finger and BTB domain containing 33	-0.338094	4.83222	-1.59633	0.137133	0.998533	-4.38134
TC1000004336.rn.2	287061	Rogdi	rogdi atypical leucine zipper	0.256171	6.31712	1.59483	0.137468	0.998533	-4.38209
TC1000003694.rn.2	360613	Cwc25	CWC25 spliceosome-associated protein homolog	-0.267291	6.99013	-1.59478	0.13748	0.998533	-4.38211
TC0400004148.rn.2	297597	Ing4	inhibitor of growth family, member 4	-0.232378	8.21718	-1.59393	0.137669	0.998533	-4.38253
TC0500002684.rn.2	298072	Trmo	tRNA methyltransferase O	-0.549641	4.63263	-1.59335	0.1378	0.998533	-4.38282
TC0500000405.rn.2	297962	Srsf12	serine and arginine rich splicing factor 12	-0.318985	5.98551	-1.59259	0.137971	0.998533	-4.3832
TC0200004752.rn.2	365948	Bank1	B-cell scaffold protein with ankyrin repeats 1	-0.637366	7.35913	-1.59216	0.138068	0.998533	-4.38341
TC2000000087.rn.2	24750	RT1-N3	RT1 class Ib, locus N3	-0.253848	7.94355	-1.58983	0.138591	0.998533	-4.38456
TC2000000241.rn.2	309647	Brpf3	bromodomain and PHD finger containing, 3	-0.294882	5.6863	-1.58931	0.13871	0.998533	-4.38482
TC1200000378.rn.2	171443	Slc12a9	solute carrier family 12, member 9	-0.29124	5.98387	-1.58717	0.139192	0.998533	-4.38588
TC1900001177.rn.2	361383	Adgre5	adhesion G protein-coupled receptor E5	-0.20219	9.39836	-1.58591	0.139479	0.998533	-4.3865
TC0900000194.rn.2	363188	Ubr2	ubiquitin protein ligase E3 component n-recognin 2	-0.254519	7.49361	-1.5859	0.139481	0.998533	-4.38651
TC0600002151.rn.2	84474	Ddx1	DEAD-box helicase 1	-0.359572	7.59421	-1.5859	0.139481	0.998533	-4.38651
TC0500001347.rn.2	114200	P3h1	prolyl 3-hydroxylase 1	-0.348524	5.69059	-1.58538	0.139599	0.998533	-4.38677
TC1800001621.rn.2	307350	Afg3l2	AFG3 like matrix AAA peptidase subunit 2	-0.213453	5.88276	-1.5853	0.139618	0.998533	-4.38681
TC0300002765.rn.2	296603	Vav2	vav guanine nucleotide exchange factor 2	-0.359702	4.38662	-1.58506	0.139671	0.998533	-4.38692
TC1000003722.rn.2	252917	Nr1d1	nuclear receptor subfamily 1, group D, member 1	-0.284914	6.25586	-1.58138	0.140509	0.998533	-4.38874
TC0800002076.rn.2	315461	Tmed1	transmembrane p24 trafficking protein 1	0.562601	5.15071	1.57988	0.140851	0.998533	-4.38948
TC0100005375.rn.2	494125	Rcn3	reticulocalbin 3	-0.379729	4.51421	-1.57975	0.140882	0.998533	-4.38955
TC0800002361.rn.2	114100	Sc5d	sterol-C5-desaturase	-0.307075	6.64416	-1.57941	0.140959	0.998533	-4.38971
TC1500001726.rn.2	246240	Ripk3	receptor-interacting serine-threonine kinase 3	-0.224814	8.20629	-1.57774	0.141342	0.998533	-4.39054
TC1100000635.rn.2	303922	Timmdc1	translocase of inner mitochondrial membrane domain containing 1	-0.249496	7.18061	-1.57753	0.14139	0.998533	-4.39064
TC0X00000580.rn.2	363476	Yipf6	Yip1 domain family, member 6	-0.317861	7.20575	-1.57626	0.141682	0.998533	-4.39127
TC0900002502.rn.2	64474	Hdlbp	high density lipoprotein binding protein	-0.250504	8.45769	-1.57561	0.141832	0.998533	-4.39159
TC1100002034.rn.2	498119	Spidr	scaffold protein involved in DNA repair	-0.358962	5.5948	-1.57552	0.141853	0.998533	-4.39164
TC1800001269.rn.2	25433	Hbegf	heparin-binding EGF-like growth factor	-0.298791	5.14634	-1.57492	0.141991	0.998533	-4.39193
TC1700002049.rn.2	60416	Pfkp	phosphofructokinase, platelet	-0.231768	8.49935	-1.57479	0.142021	0.998533	-4.392
TC0700003813.rn.2	300186	Amigo2	adhesion molecule with Ig like domain 2	-0.274737	5.18487	-1.57331	0.142361	0.998533	-4.39272
TC1400001800.rn.2	289632	Pgm2	phosphoglucomutase 2	-0.280842	6.39063	-1.57269	0.142505	0.998533	-4.39303
TC1100001013.rn.2	303792	Klhl22	kelch-like family member 22	0.24383	6.06982	1.57248	0.142554	0.998533	-4.39313
TC0100006185.rn.2	308901	Trim21	tripartite motif-containing 21	-0.252477	7.02353	-1.57235	0.142583	0.998533	-4.3932
TC0800000930.rn.2	315758	Dpp8	dipeptidylpeptidase 8	-0.206779	7.68745	-1.57222	0.142614	0.998533	-4.39326
TC1600001378.rn.2	290640	Map1s	microtubule-associated protein 1S	0.230228	6.71925	1.57129	0.142829	0.998533	-4.39372
TC0700003936.rn.2	407761	Krt81	keratin 81	0.265681	5.18179	1.57103	0.142888	0.998533	-4.39385
TC2000001036.rn.2	361791	Nrm	nurim	0.283842	6.66272	1.57091	0.142917	0.998533	-4.39391
TC0200004263.rn.2	502584	Nudt17	nudix hydrolase 17	0.336035	4.68225	1.56987	0.143157	0.998533	-4.39442
TC1000001009.rn.2	303292	Ankfy1	ankyrin repeat and FYVE domain containing 1	-0.415202	5.60776	-1.56847	0.143484	0.998533	-4.39511
TC0900000927.rn.2	689593	Dnajb2	DnaJ heat shock protein family (Hsp40) member B2	-0.351341	7.54819	-1.5671	0.143801	0.998533	-4.39578
TC1400001887.rn.2	305420	Anapc4	anaphase promoting complex subunit 4	-0.249528	7.74686	-1.56633	0.143983	0.998533	-4.39617
TC0700003764.rn.2	315265	Twf1	twinfilin actin-binding protein 1	-0.406442	5.15981	-1.56472	0.144357	0.998533	-4.39695
TC1000000941.rn.2	303251	Dvl2	dishevelled segment polarity protein 2	-0.320283	6.1582	-1.563	0.144759	0.998533	-4.3978
TC1000004413.rn.2	303260	Spag7	sperm associated antigen 7	0.249983	5.68436	1.56196	0.145003	0.998533	-4.39831
TC0300002365.rn.2	362277	Rnf114	ring finger protein 114	-0.361412	8.0344	-1.56164	0.145078	0.998533	-4.39847
TC2000001313.rn.2	309686	Pofut2	protein O-fucosyltransferase 2	-0.513251	6.81906	-1.56126	0.145167	0.998533	-4.39865
TC2000001486.rn.2	361836	Slc25a16	solute carrier family 25 member 16	0.252687	7.25015	1.56081	0.145273	0.998533	-4.39888
TC1400000530.rn.2	89809	Rfc1	replication factor C subunit 1	-0.23421	7.6298	-1.56013	0.145434	0.998533	-4.39921
TC2000000323.rn.2	309656	Cmtr1	cap methyltransferase 1	-0.241797	7.64404	-1.5601	0.145441	0.998533	-4.39923
TC0300004602.rn.2	311580	Samhd1	SAM and HD domain containing deoxynucleoside triphosphate triphosphohydrolase 1	-0.266135	8.56237	-1.55991	0.145484	0.998533	-4.39932
TC1300000469.rn.2	289085	Edem3	ER degradation enhancing alpha-mannosidase like protein 3	-0.370309	6.1174	-1.55895	0.145712	0.998533	-4.39979
TC0300004925.rn.2	261730	Aurka	aurora kinase A	-0.277458	5.43837	-1.55841	0.145838	0.998533	-4.40006
TC1400000255.rn.2	497009	Naaa	N-acylethanolamine acid amidase	-0.763013	4.43431	-1.55839	0.145843	0.998533	-4.40006
TC0700001822.rn.2	363002	Smarcd1	SWI/SNF related, matrix associated, actin dependent regulator of chromatin, subfamily d, member 1	-0.223364	5.79174	-1.55825	0.145876	0.998533	-4.40013
TC0400004162.rn.2	494219	Eogt	EGF domain specific O-linked N-acetylglucosamine transferase	-0.307228	5.9739	-1.55752	0.146049	0.998533	-4.40049
TC1100000245.rn.2	304091	Il10rb	interleukin 10 receptor subunit beta	-0.210376	9.22118	-1.55737	0.146083	0.998533	-4.40056
TC1800000811.rn.2	291440	Cxxc1	CXXC finger protein 1	-0.310782	7.01299	-1.55677	0.146226	0.998533	-4.40086
TC0200001568.rn.2	684536	Gba	glucosylceramidase beta	-0.204542	8.8721	-1.55629	0.146339	0.998533	-4.4011
TC0100000842.rn.2	308337	Zfp865	zinc finger protein 865	0.368148	5.72543	1.55607	0.146392	0.998533	-4.40121
TC1300000228.rn.2	548326	Fcmr	Fc fragment of IgM receptor	-0.742855	6.95148	-1.55567	0.146486	0.998533	-4.4014
TC1000002199.rn.2	29140	Snn	stannin	-0.404603	5.1998	-1.55514	0.146612	0.998533	-4.40166
TC1000000381.rn.2	116543	Ebf1	EBF transcription factor 1	-0.723249	5.98828	-1.55513	0.146613	0.998533	-4.40167
TC1700001626.rn.2	306879	Fars2	phenylalanyl-tRNA synthetase 2, mitochondrial	-0.338256	6.65195	-1.55507	0.146627	0.998533	-4.40169
TC1000001479.rn.2	497984	Zfp652	zinc finger protein 652	0.368393	8.42408	1.55433	0.146803	0.998533	-4.40206
TC0700001823.rn.2	60666	Gpd1	glycerol-3-phosphate dehydrogenase 1	0.255903	4.39251	1.55375	0.146941	0.998533	-4.40234
TC0700002767.rn.2	116555	Nup107	nucleoporin 107	-0.648341	6.53184	-1.55357	0.146984	0.998533	-4.40243
TC1900000978.rn.2	307643	Usb1	U6 snRNA biogenesis phosphodiesterase 1	0.219433	6.48665	1.5531	0.147096	0.998533	-4.40266
TC0800000921.rn.2	363076	Tipin	timeless interacting protein	0.326761	6.03602	1.55211	0.147331	0.998533	-4.40315
TC0200003991.rn.2	680102	Mab21l2	mab-21 like 2	0.915632	3.40205	1.5518	0.147403	0.998533	-4.4033
TC0800001593.rn.2	301026	Ngp	neutrophilic granule protein	-0.224995	2.9969	-1.55163	0.147444	0.998533	-4.40338
TC2000001566.rn.2	361848	Ddx50	DExD-box helicase 50	-0.238192	7.51086	-1.55107	0.147578	0.998533	-4.40365
TC0300001656.rn.2	296126	Snrnp200	small nuclear ribonucleoprotein U5 subunit 200	-0.189292	8.8839	-1.55082	0.147638	0.998533	-4.40378
TC1400001052.rn.2	29748	Ppp3r1	protein phosphatase 3, regulatory subunit B, alpha	-0.218533	7.64236	-1.54829	0.148243	0.998533	-4.40502
TC0800001507.rn.2	363140	Rassf1	Ras association domain family member 1	-0.269176	6.51139	-1.54764	0.148397	0.998533	-4.40533
TC0400001264.rn.2	312491	Zfp638	zinc finger protein 638	-0.188191	7.54163	-1.54753	0.148424	0.998533	-4.40539
TC0500001054.rn.2	24645	Pgm1	phosphoglucomutase 1	-0.28878	6.26063	-1.54699	0.148552	0.998533	-4.40565
TC0500002082.rn.2	298688	Ints11	integrator complex subunit 11	0.311224	7.78809	1.54589	0.148817	0.998533	-4.40619
TC0200000195.rn.2	361881	Zbed3	zinc finger, BED-type containing 3	0.52201	4.55261	1.54543	0.148927	0.998533	-4.40642
TC0800000779.rn.2	266611	Ptpn9	protein tyrosine phosphatase, non-receptor type 9	0.59404	4.99547	1.54449	0.149153	0.998533	-4.40688
TC0100001113.rn.2	292732	Numbl	NUMB-like, endocytic adaptor protein	0.301328	5.72007	1.54347	0.149398	0.998533	-4.40737
TC0100007652.rn.2	365458	Fra10ac1	FRA10A associated CGG repeat 1	-0.331189	5.68848	-1.54137	0.149903	0.998533	-4.4084
TC0100005912.rn.2	293060	Btbd1	BTB domain containing 1	-0.229203	8.25077	-1.54104	0.149983	0.998533	-4.40856
TC0500002440.rn.2	140808	Manea	mannosidase, endo-alpha	-0.812691	5.21181	-1.5406	0.150089	0.998533	-4.40878
TC0800002405.rn.2	315600	Vps11	VPS11 core subunit of CORVET and HOPS complexes	-0.356129	6.62136	-1.53996	0.150245	0.998533	-4.40909
TC0200001521.rn.2	310688	Sh2d2a	SH2 domain containing 2A	-0.257999	7.59064	-1.53965	0.150321	0.998533	-4.40924
TC0300000797.rn.2	116659	Dync1i2	dynein cytoplasmic 1 intermediate chain 2	-0.365885	8.04468	-1.53761	0.150814	0.998533	-4.41024
TC0100000165.rn.2	293016	Map7	microtubule-associated protein 7	0.225265	4.05113	1.53687	0.150994	0.998533	-4.4106
TC1000002385.rn.2	117524	Ccnf	cyclin F	0.234897	5.19417	1.5362	0.151158	0.998533	-4.41093
TC1500000105.rn.2	289934	Oxsm	3-oxoacyl-ACP synthase, mitochondrial	0.348602	5.99647	1.5355	0.151328	0.998533	-4.41127
TC0300000670.rn.2	311078	Psmd14	proteasome 26S subunit, non-ATPase 14	-0.313636	7.28518	-1.53487	0.151481	0.998533	-4.41157
TC1700001341.rn.2	306771	Tspan17	tetraspanin 17	0.308563	3.95429	1.53422	0.151639	0.998533	-4.41189
TSUnmapped00000086.rn.2	24468	Hspa8	heat shock protein family A (Hsp70) member 8	-0.215495	10.7581	-1.53379	0.151743	0.998533	-4.4121
TC1000003472.rn.2	54241	Cltc	clathrin heavy chain	-0.198766	9.11823	-1.53307	0.15192	0.998533	-4.41245
TC0300000251.rn.2	84430	Pomt1	protein-O-mannosyltransferase 1	-0.179086	6.21267	-1.53274	0.152001	0.998533	-4.41261
TC1000003818.rn.2	140938	Psmc3ip	PSMC3 interacting protein	0.233069	5.7582	1.53169	0.152256	0.998533	-4.41312
TC2000000222.rn.2	294286	Kifc1	kinesin family member C1	0.280631	4.98264	1.53157	0.152287	0.998533	-4.41319
TC1600001643.rn.2	25402	Casp3	caspase 3	-0.311039	7.8203	-1.53116	0.152388	0.998533	-4.41338
TC1600001291.rn.2	683469	LOC683469	similar to RNA polymerase II transcription factor SIII subunit A2	0.24722	5.57219	1.53098	0.15243	0.998533	-4.41347
TC0700003486.rn.2	315126	RGD1359634	similar to RIKEN cDNA 1700088E04	0.398322	5.31215	1.5296	0.15277	0.998533	-4.41414
TC0300003140.rn.2	54278	Nr4a2	nuclear receptor subfamily 4, group A, member 2	-0.503336	4.86821	-1.52756	0.153271	0.998533	-4.41514
TC0600002895.rn.2	362765	Angel1	angel homolog 1	0.231281	5.91373	1.52518	0.153858	0.998533	-4.4163
TC1600000990.rn.2	306599	Tubgcp3	tubulin, gamma complex associated protein 3	0.237788	6.24463	1.52494	0.153918	0.998533	-4.41641
TC1300000652.rn.2	304929	F5	coagulation factor V	-0.551725	4.50661	-1.52476	0.153962	0.998533	-4.4165
TC1800001531.rn.2	688777	Grpel2	GrpE-like 2, mitochondrial	-0.301666	5.32226	-1.52467	0.153983	0.998533	-4.41654
TC1300000839.rn.2	59113	Kmo	kynurenine 3-monooxygenase	-0.601323	3.55618	-1.52369	0.154226	0.998533	-4.41702
TC1200001768.rn.2	304549	Oasl2	2'-5' oligoadenylate synthetase-like 2	-0.509357	6.90258	-1.52353	0.154265	0.998533	-4.4171
TC1000004401.rn.2	25632	Hba-a1	hemoglobin alpha, adult chain 1	0.254522	4.58914	1.52226	0.15458	0.998533	-4.41771
TC0200001744.rn.2	310677	Otud7b	OTU deubiquitinase 7B	-0.403028	6.44512	-1.52199	0.154648	0.998533	-4.41785
TC1200001774.rn.2	304547	Tchp	trichoplein, keratin filament binding	-0.276761	5.16493	-1.52144	0.154785	0.998533	-4.41811
TC1000002981.rn.2	114509	Mapk7	mitogen-activated protein kinase 7	-0.360262	5.6595	-1.52086	0.154928	0.998533	-4.4184
TC1200001731.rn.2	83620	Cit	citron rho-interacting serine/threonine kinase	0.498916	5.61748	1.52071	0.154966	0.998533	-4.41847
TC0100005237.rn.2	308518	Nudt19	nudix hydrolase 19	0.414645	5.21646	1.52051	0.155014	0.998533	-4.41856
TC0X00000713.rn.2	24941	Atp7a	ATPase copper transporting alpha	-0.336672	7.09566	-1.5199	0.155166	0.998533	-4.41886
TC1900001437.rn.2	171494	Ap1g1	adaptor related protein complex 1 subunit gamma 1	-0.248934	7.12522	-1.51979	0.155194	0.998533	-4.41891
TC0300000158.rn.2	93667	Olfm1	olfactomedin 1	0.406215	5.97684	1.51929	0.155318	0.998533	-4.41916
TC0300004346.rn.2	100910202	Crnkl1	crooked neck pre-mRNA splicing factor 1	-0.202909	8.1785	-1.51895	0.155403	0.998533	-4.41932
TC2000000629.rn.2	499443	Lims1	LIM zinc finger domain containing 1	-0.197411	8.36546	-1.51877	0.155447	0.998533	-4.41941
TC1000002377.rn.2	287109	Kctd5	potassium channel tetramerization domain containing 5	-0.286186	6.71848	-1.51827	0.155573	0.998533	-4.41965
TC0200004105.rn.2	295214	S100a1	S100 calcium binding protein A1	0.324765	5.70921	1.518	0.15564	0.998533	-4.41978
TC2000000460.rn.2	94165	Cabin1	calcineurin binding protein 1	0.307563	5.8389	1.51774	0.155704	0.998533	-4.41991
TC0200001583.rn.2	310644	Pbxip1	PBX homeobox interacting protein 1	-0.193275	6.85694	-1.5167	0.155964	0.998533	-4.42041
TC1300000580.rn.2	360860	Cop1	COP1, E3 ubiquitin ligase	-0.295012	7.42849	-1.516	0.156138	0.998533	-4.42075
TC0100004174.rn.2	309565	Med23	mediator complex subunit 23	-0.262309	7.75273	-1.51513	0.156356	0.998533	-4.42117
TC1200001210.rn.2	304336	RGD1566386	similar to Hypothetical protein A430033K04	-0.544145	6.02465	-1.51378	0.156696	0.998533	-4.42183
TC0900001825.rn.2	316333	Actr1b	actin related protein 1B	-0.30575	7.27313	-1.51347	0.156772	0.998533	-4.42198
TC1400002204.rn.2	360977	Tbrg4	transforming growth factor beta regulator 4	0.18858	7.91411	1.51322	0.156836	0.998533	-4.4221
TC0800000720.rn.2	315666	Npat	nuclear protein, co-activator of histone transcription	-0.328825	6.5016	-1.5132	0.15684	0.998533	-4.42211
TC0100003133.rn.2	309187	Atl3	atlastin GTPase 3	-0.637437	5.9486	-1.51244	0.157032	0.998533	-4.42248
TC0600000038.rn.2	313843	Galm	galactose mutarotase	-0.388938	7.98629	-1.51241	0.157039	0.998533	-4.42249
TC1000000982.rn.2	287463	Rpain	RPA interacting protein	-0.592548	8.00045	-1.51214	0.157106	0.998533	-4.42262
TC0400003175.rn.2	500225	Ino80b	INO80 complex subunit B	0.373071	6.42504	1.51142	0.157289	0.998533	-4.42297
TC0400003339.rn.2	312559	Chchd4	coiled-coil-helix-coiled-coil-helix domain containing 4	-0.258608	4.9908	-1.51069	0.157471	0.998533	-4.42332
TC0500002049.rn.2	171053	Pank4	pantothenate kinase 4	-0.232159	6.6624	-1.50999	0.157647	0.998533	-4.42366
TC1800000605.rn.2	307415	RGD1309362	similar to interferon-inducible GTPase	-0.202081	9.87718	-1.50961	0.157744	0.998533	-4.42385
TC0300002590.rn.2	296470	Ppdpf	pancreatic progenitor cell differentiation and proliferation factor	0.289059	8.23747	1.50906	0.157882	0.998533	-4.42411
TC1000004391.rn.2	79239	Hmox2	heme oxygenase 2	0.204672	7.57382	1.50844	0.158038	0.998533	-4.42441
TC0800000661.rn.2	363059	Zw10	zw10 kinetochore protein	-0.316942	6.92466	-1.50839	0.158052	0.998533	-4.42444
TC0100004271.rn.2	308067	Brd9	bromodomain containing 9	-0.282736	6.45073	-1.50791	0.158173	0.998533	-4.42467
TC0100007603.rn.2	294088	Pank1	pantothenate kinase 1	-0.296685	6.55603	-1.50673	0.158472	0.998533	-4.42524
TC0700000912.rn.2	299511	Rdh16	retinol dehydrogenase 16	-0.340556	3.68499	-1.50606	0.158642	0.998533	-4.42557
TC0500000309.rn.2	114839	Ccnc	cyclin C	-0.216328	7.79177	-1.50532	0.158829	0.998533	-4.42592
TC0800003487.rn.2	316034	Cnot10	CCR4-NOT transcription complex, subunit 10	-0.306165	7.45591	-1.50502	0.158904	0.998533	-4.42607
TC1000000954.rn.2	287450	Slc16a11	solute carrier family 16, member 11	0.251827	6.05052	1.50497	0.158918	0.998533	-4.42609
TC1100001984.rn.2	50551	Txnrd2	thioredoxin reductase 2	-0.268016	7.03824	-1.50447	0.159044	0.998533	-4.42633
TC1000000762.rn.2	497918	Smcr8	SMCR8-C9orf72 complex subunit	-0.251623	7.86396	-1.50437	0.159071	0.998533	-4.42638
TC0700003978.rn.2	246047	Calcoco1	calcium binding and coiled coil domain 1	-0.224731	6.72725	-1.50411	0.159137	0.998533	-4.42651
TC0200004444.rn.2	78965	Csf1	colony stimulating factor 1	-0.257605	4.821	-1.50409	0.159142	0.998533	-4.42652
TC0700003876.rn.2	300222	Mcrs1	microspherule protein 1	0.25719	7.15645	1.50393	0.159182	0.998533	-4.4266
TC0800000815.rn.2	363071	Stra6	signaling receptor and transporter of retinol STRA6	-0.615251	3.84272	-1.50381	0.159212	0.998533	-4.42665
TC0600002828.rn.2	299188	Zfyve1	zinc finger FYVE-type containing 1	-0.276831	5.96668	-1.50303	0.159411	0.998533	-4.42703
TC0300005096.rn.2	366029	Zbtb6	zinc finger and BTB domain containing 6	-0.393746	5.77299	-1.50189	0.159701	0.998533	-4.42758
TC1400002173.rn.2	498404	Ccdc117	coiled-coil domain containing 117	-0.408081	6.55846	-1.50115	0.15989	0.998533	-4.42794
TC0200001873.rn.2	362007	Sike1	suppressor of IKBKE 1	-0.311125	6.59009	-1.50107	0.159911	0.998533	-4.42798
TC0100007264.rn.2	25752	Cd6	Cd6 molecule	0.167	9.6521	1.50081	0.159978	0.998533	-4.4281
TC1600001005.rn.2	361183	Ankrd10	ankyrin repeat domain 10	-0.202724	7.12999	-1.50028	0.160112	0.998533	-4.42836
TC1400000896.rn.2	305478	Rnf215	ring finger protein 215	-0.33036	5.74894	-1.49983	0.160228	0.998533	-4.42858
TC1900001182.rn.2	288905	Il27ra	interleukin 27 receptor subunit alpha	-0.266933	7.32685	-1.49877	0.160498	0.998533	-4.42909
TC1200001329.rn.2	288587	Alkbh4	alkB homolog 4, lysine demethylase	0.336888	6.50099	1.49624	0.161147	0.998533	-4.43031
TC0300003110.rn.2	117050	Arl5a	ADP-ribosylation factor like GTPase 5A	-0.40691	6.56611	-1.49563	0.161304	0.998533	-4.4306
TC0X00001502.rn.2	367743	Praf2	PRA1 domain family, member 2	0.255307	5.93653	1.4953	0.161389	0.998533	-4.43076
TC0200004704.rn.2	310848	Cyp2u1	cytochrome P450, family 2, subfamily u, polypeptide 1	-0.242628	7.03494	-1.49511	0.161439	0.998533	-4.43085
TC1400000287.rn.2	305253	Adamts3	ADAM metallopeptidase with thrombospondin type 1, motif 3	0.299157	3.76772	1.49422	0.161668	0.998533	-4.43128
TC0200002236.rn.2	295448	Ints12	integrator complex subunit 12	-0.823993	5.06135	-1.49316	0.16194	0.998533	-4.43179
TC1200001903.rn.2	116455	Atp6v0a2	ATPase H+ transporting V0 subunit a2	-0.369215	7.32486	-1.49225	0.162175	0.998533	-4.43223
TC0700000185.rn.2	314633	Ap3d1	adaptor related protein complex 3 subunit delta 1	0.191774	7.5366	1.49203	0.162233	0.998533	-4.43234
TC1800001769.rn.2	307235	Rbfa	ribosome binding factor A	0.272523	6.59684	1.49179	0.162294	0.998533	-4.43245
TC0300002599.rn.2	296478	Zgpat	zinc finger CCCH-type and G-patch domain containing	-0.338476	7.01842	-1.49117	0.162454	0.998533	-4.43275
TC1000004158.rn.2	64632	Exoc7	exocyst complex component 7	0.238621	7.46796	1.49041	0.162653	0.998533	-4.43312
TC1000000547.rn.2	287269	Clk4	CDC-like kinase 4	-0.335073	8.13455	-1.4898	0.16281	0.998533	-4.43341
TC1600001842.rn.2	290823	Erlin2	ER lipid raft associated 2	-0.466024	5.7394	-1.48917	0.162972	0.998533	-4.43371
TC0100006499.rn.2	499255	Knop1	lysine-rich nucleolar protein 1	0.191667	5.34111	1.48913	0.162982	0.998533	-4.43373
TC1000001975.rn.2	170897	Sphk1	sphingosine kinase 1	0.293049	8.60367	1.48871	0.163092	0.998533	-4.43393
TC2000000134.rn.2	365542	RT1-DOb	RT1 class II, locus DOb	-0.2893	6.80844	-1.48843	0.163164	0.998533	-4.43407
TC0800002878.rn.2	192147	Polr2m	RNA polymerase II subunit M	0.284678	7.61866	1.48596	0.163807	0.998533	-4.43525
TC0300004106.rn.2	296131	Fahd2a	fumarylacetoacetate hydrolase domain containing 2A	0.318934	5.74721	1.4845	0.164188	0.998533	-4.43596
TC1300000643.rn.2	289168	Kifap3	kinesin-associated protein 3	-0.208222	5.29303	-1.48419	0.16427	0.998533	-4.43611
TC0200001776.rn.2	65144	Pdzk1	PDZ domain containing 1	0.25485	4.6198	1.48377	0.16438	0.998533	-4.43631
TC0200004267.rn.2	362003	Gpr89b	G protein-coupled receptor 89B	-0.200078	7.44848	-1.48215	0.164803	0.998533	-4.43708
TC1900000494.rn.2	307806	Thap11	THAP domain containing 11	0.339183	5.81096	1.48142	0.164993	0.998533	-4.43743
TC0800000376.rn.2	315554	Pus3	pseudouridine synthase 3	-0.309219	6.77505	-1.48079	0.165159	0.998533	-4.43774
TC0900002107.rn.2	363243	Klf7	Kruppel like factor 7	0.354021	7.05362	1.48064	0.165198	0.998533	-4.43781
TC0X00001149.rn.2	317580	Rab33a	RAB33A, member RAS oncogene family	-0.369077	5.23454	-1.48058	0.165216	0.998533	-4.43784
TC0700000174.rn.2	314637	Slc39a3	solute carrier family 39 member 3	0.247925	6.23394	1.48048	0.16524	0.998533	-4.43788
TC1300001683.rn.2	360858	Lhx4	LIM homeobox 4	0.460268	4.99035	1.47924	0.165565	0.998533	-4.43848
TC1300001465.rn.2	304817	Ipo9	importin 9	-0.299256	7.09493	-1.47894	0.165644	0.998533	-4.43862
TC1600002117.rn.2	619385	Ncoa4	nuclear receptor coactivator 4	-0.236672	7.9492	-1.4788	0.165682	0.998533	-4.43869
TC0800002516.rn.2	81654	Dlat	dihydrolipoamide S-acetyltransferase	0.242599	5.97548	1.47865	0.16572	0.998533	-4.43876
TC0500003682.rn.2	362608	Tmem39b	transmembrane protein 39b	-0.172844	6.5653	-1.47841	0.165786	0.998533	-4.43888
TC0700002177.rn.2	314621	Stk11	serine/threonine kinase 11	-0.229779	8.26427	-1.47808	0.165871	0.998533	-4.43904
TC0100004269.rn.2	361466	Tppp	tubulin polymerization promoting protein	0.272879	4.84572	1.47795	0.165907	0.998533	-4.4391
TC1100001238.rn.2	304124	Cldn8	claudin 8	0.320892	5.16508	1.4777	0.165973	0.998533	-4.43922
TC1000003828.rn.2	114558	Becn1	beclin 1	-0.243873	7.03896	-1.47571	0.166497	0.998533	-4.44017
TC1500000708.rn.2	305963	Pinx1	PIN2/TERF1 interacting, telomerase inhibitor 1	0.280413	8.36019	1.47487	0.166718	0.998533	-4.44057
TC1000001107.rn.2	287532	Slc43a2	solute carrier family 43 member 2	0.226716	7.1191	1.47479	0.16674	0.998533	-4.44061
TC0800001591.rn.2	301024	Scap	SREBF chaperone	-0.284305	7.06395	-1.47386	0.166986	0.998533	-4.44106
TC0X00000116.rn.2	66021	Cybb	cytochrome b-245 beta chain	-0.913313	7.23004	-1.47359	0.167058	0.998533	-4.44119
TC0700002208.rn.2	691093	Tpgs1	tubulin polyglutamylase complex subunit 1	0.339325	5.24347	1.47241	0.16737	0.998533	-4.44175
TC0300004972.rn.2	494346	Prelid3b	PRELI domain containing 3B	0.185097	8.32036	1.47142	0.167633	0.998533	-4.44222
TC0400002357.rn.2	362317	Krit1	KRIT1, ankyrin repeat containing	-0.22932	7.71188	-1.47138	0.167645	0.998533	-4.44225
TC0200003952.rn.2	310553	Tlr2	toll-like receptor 2	0.22929	4.74267	1.47107	0.167726	0.998533	-4.44239
TC2000000917.rn.2	309887	Ascc3	activating signal cointegrator 1 complex subunit 3	-0.245738	8.0094	-1.47069	0.167828	0.998533	-4.44257
TC1600000266.rn.2	290637	Colgalt1	collagen beta(1-O)galactosyltransferase 1	-0.22824	7.04797	-1.46944	0.16816	0.998533	-4.44317
TC0100006402.rn.2	308900	rnf141	ring finger protein 141	-0.519826	7.36759	-1.46937	0.168178	0.998533	-4.4432
TC0900000985.rn.2	316557	Rhbdd1	rhomboid domain containing 1	-0.383157	6.49733	-1.46752	0.168674	0.998533	-4.44409
TC1600001647.rn.2	25288	Acsl1	acyl-CoA synthetase long-chain family member 1	-0.465642	4.44298	-1.46729	0.168734	0.998533	-4.4442
TC0100002880.rn.2	361676	Pnpla2	patatin-like phospholipase domain containing 2	-0.219183	8.23155	-1.46709	0.168789	0.998533	-4.4443
TC0700003029.rn.2	58961	Azin1	antizyme inhibitor 1	-0.210667	6.94805	-1.46696	0.168823	0.998533	-4.44436
TC0300004437.rn.2	499913	Abhd12	abhydrolase domain containing 12, lysophospholipase	0.262324	6.25743	1.46695	0.168825	0.998533	-4.44436
TC0800003686.rn.2	300802	Aph1b	aph-1 homolog B, gamma secretase subunit	-0.273395	6.62427	-1.46655	0.168933	0.998533	-4.44455
TC1500002035.rn.2	170926	Cysltr2	cysteinyl leukotriene receptor 2	-0.769187	5.27927	-1.4664	0.168973	0.998533	-4.44463
TC1300002061.rn.2	81751	Psen2	presenilin 2	-0.377098	5.74405	-1.46606	0.169062	0.998533	-4.44479
TC0X00001150.rn.2	85263	Slc25a14	solute carrier family 25 member 14	-0.249793	5.98504	-1.46508	0.169325	0.998533	-4.44525
TC1700000081.rn.2	290986	Agtpbp1	ATP/GTP binding carboxypeptidase 1	-0.504497	5.73197	-1.46465	0.169441	0.998533	-4.44546
TC1900001743.rn.2	25636	Prkaca	protein kinase cAMP-activated catalytic subunit alpha	0.196688	7.13794	1.46459	0.169457	0.998533	-4.44549
TC0500001132.rn.2	84354	Ssbp3	single stranded DNA binding protein 3	0.18284	9.36982	1.46418	0.169568	0.998533	-4.44569
TC0500003784.rn.2	366478	Pigv	phosphatidylinositol glycan anchor biosynthesis, class V	-0.210806	6.56017	-1.46348	0.169755	0.998533	-4.44602
TC0300002025.rn.2	296271	Srxn1	sulfiredoxin 1	-0.27981	4.11132	-1.46308	0.169862	0.998533	-4.44621
TC0600000153.rn.2	500616	Socs5	suppressor of cytokine signaling 5	-0.228171	6.83078	-1.46067	0.17051	0.998533	-4.44736
TC0400000654.rn.2	500084	Trim24	tripartite motif-containing 24	0.284458	6.12142	1.46048	0.170561	0.998533	-4.44745
TC1700000030.rn.2	364666	Cdk20	cyclin-dependent kinase 20	-0.637919	6.04732	-1.45968	0.170778	0.998533	-4.44783
TC2000000997.rn.2	309586	Trim26	tripartite motif-containing 26	-0.374646	5.23928	-1.4591	0.170934	0.998533	-4.4481
TC0100003473.rn.2	309338	Cstf2t	cleavage stimulation factor subunit 2, tau variant	0.308014	5.19783	1.45795	0.171246	0.998533	-4.44865
TC1400002088.rn.2	24170	Add1	adducin 1	-0.195116	8.86208	-1.45785	0.171272	0.998533	-4.4487
TC1600000226.rn.2	498599	Slc35e1	solute carrier family 35, member E1	-0.189325	5.79187	-1.45637	0.171672	0.998533	-4.4494
TC1700000484.rn.2	361238	Pxdc1	PX domain containing 1	-0.880267	4.8605	-1.45591	0.171797	0.998533	-4.44962
TC1000004402.rn.2	140932	Bnip1	BCL2 interacting protein 1	-0.316997	6.32388	-1.45505	0.172031	0.998533	-4.45003
TC0X00002255.rn.2	83514	Tsc22d3	TSC22 domain family, member 3	-0.235623	9.29895	-1.45466	0.172139	0.998533	-4.45022
TC0100000233.rn.2	85496	Enpp1	ectonucleotide pyrophosphatase/phosphodiesterase 1	-0.285682	7.79562	-1.45446	0.172191	0.998533	-4.45031
TC0100007183.rn.2	89811	Vegfb	vascular endothelial growth factor B	0.277938	5.73295	1.45331	0.172504	0.998533	-4.45086
TC1900001171.rn.2	364981	Scoc	short coiled-coil protein	-0.258275	7.17748	-1.45319	0.172536	0.998533	-4.45091
TC0900000122.rn.2	363334	Stap2	signal transducing adaptor family member 2	0.276076	3.73324	1.45239	0.172754	0.998533	-4.4513
TC0500002376.rn.2	113947	Maged2	MAGE family member D2	-0.475606	4.73743	-1.45223	0.172799	0.998533	-4.45137
TC0600002467.rn.2	366624	Cfl2	cofilin 2	-0.200468	5.13875	-1.45192	0.172883	0.998533	-4.45152
TC1100001757.rn.2	690043	Rnf168	ring finger protein 168	0.255523	6.43136	1.45046	0.173282	0.998533	-4.45221
TC1800000731.rn.2	307351	Tubb6	tubulin, beta 6 class V	0.224583	5.36588	1.4496	0.173518	0.998533	-4.45262
TC0600002683.rn.2	314243	Wdr89	WD repeat domain 89	-0.326073	6.75878	-1.44928	0.173605	0.998533	-4.45277
TC1800000986.rn.2	307199	Cd226	CD226 molecule	-0.233749	7.88188	-1.44826	0.173884	0.998533	-4.45326
TC1400002474.rn.2	498358	Slc30a9	solute carrier family 30 member 9	-0.391435	7.27404	-1.44758	0.17407	0.998533	-4.45358
TC1800001875.rn.2	364878	Marchf3	membrane associated ring-CH-type finger 3	-0.241391	6.85652	-1.44669	0.174315	0.998533	-4.454
TC0400002476.rn.2	500034	Bmt2	base methyltransferase of 25S rRNA 2 homolog	-0.175438	7.51116	-1.44618	0.174454	0.998533	-4.45424
TC1600001351.rn.2	266773	Zfp709	zinc finger protein 709	-0.35491	6.12033	-1.44617	0.174458	0.998533	-4.45425
TC0800000766.rn.2	315689	Hmg20a	high mobility group 20A	-0.210536	8.98881	-1.44597	0.174512	0.998533	-4.45434
TC0100004952.rn.2	499095	Zfp94	zinc finger protein 94	-0.380768	5.00852	-1.44507	0.174761	0.998533	-4.45477
TC1600002123.rn.2	85255	Hacl1	2-hydroxyacyl-CoA lyase 1	0.235692	4.99232	1.44454	0.174905	0.998533	-4.45502
TC0300002882.rn.2	25558	Stxbp1	syntaxin binding protein 1	0.292586	5.41534	1.44454	0.174908	0.998533	-4.45502
TC0800001166.rn.2	300852	Mto1	mitochondrial tRNA translation optimization 1	-0.235051	6.72767	-1.44438	0.174951	0.998533	-4.4551
TC1100001677.rn.2	288077	Hcls1	hematopoietic cell specific Lyn substrate 1	-0.210156	8.59395	-1.44275	0.175401	0.998533	-4.45587
TC1000003520.rn.2	114124	Akap1	A-kinase anchoring protein 1	0.3553	6.02806	1.44267	0.175421	0.998533	-4.45591
TC1000001807.rn.2	498014	RGD1565033	similar to hypothetical protein LOC284018 isoform b	-0.265065	4.98984	-1.44266	0.175426	0.998533	-4.45591
TC1600000634.rn.2	306492	Cnot7	CCR4-NOT transcription complex, subunit 7	-0.195701	7.21213	-1.44173	0.175682	0.998533	-4.45635
TC2000000825.rn.2	365590	Zbtb24	zinc finger and BTB domain containing 24	-0.391889	6.4565	-1.43995	0.176175	0.998533	-4.4572
TC0100000484.rn.2	84018	Synj2	synaptojanin 2	-0.18828	4.63927	-1.43988	0.176195	0.998533	-4.45723
TC1000000214.rn.2	29541	Nthl1	nth-like DNA glycosylase 1	-0.260927	5.81633	-1.43951	0.176297	0.998533	-4.4574
TC0500001512.rn.2	313038	Phc2	polyhomeotic homolog 2	-0.164289	7.63958	-1.43845	0.176589	0.998533	-4.4579
TC0100008124.rn.2	29383	Fah	fumarylacetoacetate hydrolase	-0.260683	5.44701	-1.4371	0.176966	0.998533	-4.45854
TC1900000969.rn.2	291844	Setd6	SET domain containing 6, protein lysine methyltransferase	-0.330598	5.19803	-1.43646	0.177145	0.998533	-4.45885
TC1000000187.rn.2	360487	RGD1561157	RGD1561157	-0.215012	5.26642	-1.43437	0.177726	0.998533	-4.45983
TC0500001126.rn.2	313429	Pars2	prolyl-tRNA synthetase 2, mitochondrial	0.364704	5.79426	1.43332	0.17802	0.998533	-4.46033
TC0400003535.rn.2	171503	Camk1	calcium/calmodulin-dependent protein kinase I	0.25677	4.87696	1.43176	0.178456	0.998533	-4.46106
TC0600002018.rn.2	298841	Atraid	all-trans retinoic acid-induced differentiation factor	0.352756	6.42568	1.43138	0.178563	0.998533	-4.46124
TC1100000887.rn.2	303830	Tbccd1	TBCC domain containing 1	-0.437883	5.70473	-1.43069	0.178757	0.998533	-4.46157
TC0300005086.rn.2	286888	Wfdc2	WAP four-disulfide core domain 2	0.242336	4.88797	1.4296	0.179064	0.998533	-4.46208
TC0700001520.rn.2	300095	Srebf2	sterol regulatory element binding transcription factor 2	-0.241106	8.34853	-1.42946	0.179102	0.998533	-4.46215
TC1200000608.rn.2	353250	Hcar2	hydroxycarboxylic acid receptor 2	0.25403	3.61361	1.42904	0.179219	0.998533	-4.46234
TC0900001994.rn.2	63868	Hspd1	heat shock protein family D (Hsp60) member 1	-0.316797	7.12382	-1.42857	0.179354	0.998533	-4.46257
TC0600002313.rn.2	687001	Hdac9	histone deacetylase 9	-0.389172	4.68349	-1.42698	0.179799	0.998533	-4.46332
TC1600001428.rn.2	498609	Lpar2	lysophosphatidic acid receptor 2	-0.626563	5.1897	-1.4265	0.179936	0.998533	-4.46354
TC0100007578.rn.2	309532	Atad1	ATPase family, AAA domain containing 1	-0.475223	6.73339	-1.42541	0.180244	0.998533	-4.46406
TC0100003036.rn.2	293669	Cd248	CD248 molecule	0.252263	5.37459	1.42515	0.180315	0.998533	-4.46418
TC0700000535.rn.2	366872	Cep83	centrosomal protein 83	-0.406128	6.31067	-1.42361	0.180751	0.998533	-4.4649
TC1700002036.rn.2	81522	Mtr	5-methyltetrahydrofolate-homocysteine methyltransferase	-0.350023	6.48928	-1.42333	0.180832	0.998533	-4.46504
TC0100002649.rn.2	266712	Rnf40	ring finger protein 40	-0.252241	6.18435	-1.42321	0.180865	0.998533	-4.46509
TC0100003817.rn.2	25701	Mxi1	MAX interactor 1, dimerization protein	0.321138	6.48663	1.42285	0.180967	0.998533	-4.46526
TC1600000707.rn.2	361160	Leprotl1	leptin receptor overlapping transcript-like 1	-0.219533	8.83989	-1.42263	0.181029	0.998533	-4.46536
TC2000000610.rn.2	309758	Herc4	HECT and RLD domain containing E3 ubiquitin protein ligase 4	-0.271207	7.72213	-1.42139	0.181383	0.998533	-4.46595
TC1000002336.rn.2	405334	Olr1370	olfactory receptor 1370	0.277862	5.39052	1.42116	0.181448	0.998533	-4.46606
TC1100001723.rn.2	257645	Itgb5	integrin subunit beta 5	-0.344352	4.37607	-1.42112	0.18146	0.998533	-4.46608
TC0700000156.rn.2	362825	Hmg20b	high mobility group 20 B	0.179092	6.0875	1.42082	0.181545	0.998533	-4.46622
TC0100007184.rn.2	361717	Dnajc4	DnaJ heat shock protein family (Hsp40) member C4	0.207249	6.38152	1.42064	0.181594	0.998533	-4.4663
TC0100007936.rn.2	361771	Zdhhc6	zinc finger DHHC-type palmitoyltransferase 6	0.243862	6.59575	1.42011	0.181746	0.998533	-4.46655
TC1700000053.rn.2	498690	Ctla2a	cytotoxic T lymphocyte-associated protein 2 alpha	-0.315397	8.13585	-1.41969	0.181864	0.998533	-4.46674
TC1100000490.rn.2	681096	Nxpe3	neurexophilin and PC-esterase domain family, member 3	-0.234874	4.74826	-1.41956	0.181902	0.998533	-4.46681
TC0500003320.rn.2	25541	Scp2	sterol carrier protein 2	-0.180135	6.47226	-1.41941	0.181945	0.998533	-4.46688
TC1200001871.rn.2	360829	Ankle2	ankyrin repeat and LEM domain containing 2	-0.261254	7.108	-1.41881	0.182116	0.998533	-4.46716
TC1500000756.rn.2	361063	Entpd4	ectonucleoside triphosphate diphosphohydrolase 4	-0.216915	8.04877	-1.41782	0.182398	0.998533	-4.46762
TC1300000763.rn.2	83586	Usf1	upstream transcription factor 1	-0.465939	6.59642	-1.41604	0.182907	0.998533	-4.46846
TC0400000528.rn.2	312192	Ahcyl2	adenosylhomocysteinase-like 2	-0.283249	6.37492	-1.41549	0.183064	0.998533	-4.46872
TC0900001779.rn.2	367242	Rab23	RAB23, member RAS oncogene family	-0.472126	5.95039	-1.41533	0.183109	0.998533	-4.46879
TC1200000662.rn.2	304500	Acad10	acyl-CoA dehydrogenase family, member 10	-0.339232	6.09846	-1.41506	0.183187	0.998533	-4.46892
TC0500004208.rn.2	298682	Atad3a	ATPase family, AAA domain containing 3A	0.223278	5.51164	1.41432	0.183399	0.998533	-4.46927
TC1000000173.rn.2	287090	Olr1373	olfactory receptor 1373	0.259388	5.07316	1.41427	0.183414	0.998533	-4.46929
TC1000003359.rn.2	303336	Wsb1	WD repeat and SOCS box-containing 1	-0.269693	8.64237	-1.41425	0.18342	0.998533	-4.4693
TC1600000833.rn.2	290834	Adam9	ADAM metallopeptidase domain 9	-0.291868	6.63976	-1.41231	0.183976	0.998533	-4.47021
TC2000000086.rn.2	24751	RT1-O1	RT1 class Ib, locus O1	-0.24848	6.0765	-1.41171	0.184147	0.998533	-4.47049
TC0100005918.rn.2	252941	Hdgfl3	HDGF like 3	-0.234108	5.8959	-1.41139	0.184242	0.998533	-4.47064
TC1000001289.rn.2	497974	Myo19	myosin XIX	-0.285236	4.81889	-1.41109	0.184328	0.998533	-4.47078
TC1700002264.rn.2	307148	Nsun6	NOP2/Sun RNA methyltransferase 6	-0.268637	6.09041	-1.4087	0.185017	0.998533	-4.4719
TC0700003507.rn.2	315134	Josd1	Josephin domain containing 1	-0.16521	6.64466	-1.40859	0.185049	0.998533	-4.47195
TC0100002530.rn.2	25515	Plk1	polo-like kinase 1	0.330753	4.91277	1.40853	0.185066	0.998533	-4.47198
TC0X00001556.rn.2	100034253	Gnl3l	G protein nucleolar 3 like	-0.169663	6.94127	-1.40824	0.185148	0.998533	-4.47211
TC2000001821.rn.2	414783	RT1-CE4	RT1 class I, locus CE4	-0.341267	7.91046	-1.40817	0.185169	0.998533	-4.47214
TC1200000283.rn.2	304323	Mrm2	mitochondrial rRNA methyltransferase 2	-0.213671	5.02617	-1.40791	0.185244	0.998533	-4.47227
TC0800002789.rn.2	315769	Trip4	thyroid hormone receptor interactor 4	-0.340414	7.39809	-1.40746	0.185373	0.998533	-4.47248
TC0300000260.rn.2	29640	Dpm2	dolichyl-phosphate mannosyltransferase subunit 2, regulatory	0.215825	6.45871	1.40738	0.185399	0.998533	-4.47252
TC0500004242.rn.2	170908	Tesk2	testis associated actin remodelling kinase 2	-0.336266	5.86016	-1.4073	0.185421	0.998533	-4.47255
TC1800000025.rn.2	307594	Mib1	MIB E3 ubiquitin protein ligase 1	-0.461725	5.75756	-1.40654	0.18564	0.998533	-4.47291
TC0500003972.rn.2	24332	Cela2a	chymotrypsin like elastase 2A	0.227671	4.55756	1.4065	0.185652	0.998533	-4.47293
TC0700001417.rn.2	300317	Kctd17	potassium channel tetramerization domain containing 17	-0.467119	4.87494	-1.40632	0.185705	0.998533	-4.47301
TC1400001151.rn.2	305583	Pus10	pseudouridine synthase 10	-0.281052	7.3016	-1.40606	0.185779	0.998533	-4.47313
TC1900000693.rn.2	29337	Plcg2	phospholipase C, gamma 2	-0.659281	5.72463	-1.40595	0.185813	0.998533	-4.47319
TC1700001312.rn.2	81715	Camlg	calcium modulating ligand	-0.705642	6.03414	-1.40588	0.185831	0.998533	-4.47322
TC0900001153.rn.2	301618	Ppp1r7	protein phosphatase 1, regulatory subunit 7	-0.240147	7.67258	-1.40537	0.18598	0.998533	-4.47345
TC2000001035.rn.2	361790	Ppp1r18	protein phosphatase 1, regulatory subunit 18	0.278185	5.66283	1.4053	0.186001	0.998533	-4.47349
TC0400003492.rn.2	362409	Sumf1	sulfatase modifying factor 1	-0.353648	6.04896	-1.40468	0.186179	0.998533	-4.47378
TC0700001977.rn.2	288771	Rbms2	RNA binding motif, single stranded interacting protein 2	0.174345	8.75347	1.40447	0.18624	0.998533	-4.47387
TC0100000264.rn.2	689030	Tbpl1	TATA-box binding protein like 1	-0.217268	7.90202	-1.40445	0.186249	0.998533	-4.47389
TC0600000520.rn.2	314004	Cmpk2	cytidine/uridine monophosphate kinase 2	-0.271237	6.99111	-1.40411	0.186345	0.998533	-4.47404
TC0100000020.rn.2	683983	Nup43	nucleoporin 43	-0.591152	6.33759	-1.40388	0.186414	0.998533	-4.47415
TC0600001957.rn.2	298782	Ttc27	tetratricopeptide repeat domain 27	-0.268233	8.06492	-1.40357	0.186504	0.998533	-4.4743
TC1000000976.rn.2	113886	Kif1c	kinesin family member 1C	-0.245003	5.34593	-1.40284	0.186717	0.998533	-4.47464
TC0400002852.rn.2	500116	Tra2a	transformer 2 alpha homolog	-0.280445	7.55217	-1.40257	0.186795	0.998533	-4.47477
TC0X00001107.rn.2	313304	Stag2	stromal antigen 2	-0.270211	7.64747	-1.40243	0.186835	0.998533	-4.47483
TC1200000167.rn.2	684274	Mtif3	mitochondrial translational initiation factor 3	-0.277415	6.0064	-1.40217	0.186909	0.998533	-4.47495
TC0700003283.rn.2	362925	Zfat	zinc finger and AT hook domain containing	-0.302148	5.98524	-1.40139	0.187136	0.998533	-4.47531
TC0400001886.rn.2	689161	Gabarapl1	GABA type A receptor associated protein like 1	-0.478652	7.17226	-1.40053	0.187388	0.998533	-4.47571
TC2000001201.rn.2	294154	Ilrun	inflammation and lipid regulator with UBA-like and NBR1-like domains	-0.189851	8.86041	-1.39923	0.187767	0.998533	-4.47632
TC0500001121.rn.2	313427	Usp24	ubiquitin specific peptidase 24	-0.296465	7.85748	-1.39862	0.187948	0.998533	-4.47661
TC0X00000126.rn.2	317370	Wdr13	WD repeat domain 13	-0.431407	5.06261	-1.39846	0.187994	0.998533	-4.47668
TC0400003274.rn.2	500249	Rab43	RAB43, member RAS oncogene family	-0.416371	5.53726	-1.3984	0.188012	0.998533	-4.47671
TC0900001078.rn.2	100362458	Gigyf2	GRB10 interacting GYF protein 2	-0.280962	7.30354	-1.39806	0.188112	0.998533	-4.47687
TC0100006713.rn.2	293514	Bcl7c	BAF chromatin remodeling complex subunit BCL7C	0.388197	6.971	1.39775	0.1882	0.998533	-4.47701
TC0500003922.rn.2	362642	Slc66a1	solute carrier family 66 member 1	0.276706	4.86902	1.39774	0.188203	0.998533	-4.47701
TC1100000025.rn.2	288333	Gbe1	1,4-alpha-glucan branching enzyme 1	-0.340296	5.56585	-1.39737	0.188312	0.998533	-4.47719
TC0300000063.rn.2	362081	Fbxw5	F-box and WD repeat domain containing 5	0.178235	8.44601	1.39689	0.188454	0.998533	-4.47741
TC1600000981.rn.2	361182	Pcid2	PCI domain containing 2	-0.214702	6.21778	-1.39658	0.188545	0.998533	-4.47756
TC0X00000869.rn.2	683927	Cstf2	cleavage stimulation factor subunit 2	-0.315467	6.74894	-1.39641	0.188594	0.998533	-4.47764
TC0100006374.rn.2	308944	Dennd2b	DENN domain containing 2B	-0.287927	5.1214	-1.39603	0.188705	0.998533	-4.47781
TC0200000287.rn.2	294706	Cd180	CD180 molecule	-0.482191	3.8834	-1.39498	0.189015	0.998533	-4.4783
TC0800001528.rn.2	301000	Uba7	ubiquitin-like modifier activating enzyme 7	-0.258261	7.30736	-1.39408	0.189278	0.998533	-4.47872
TC0X00000774.rn.2	317191	Apool	apolipoprotein O-like	-0.546376	4.57079	-1.39371	0.189387	0.998533	-4.47889
TC0300002815.rn.2	499770	Spout1	SPOUT domain containing methyltransferase 1	-0.254407	7.00844	-1.3936	0.189421	0.998533	-4.47894
TC1100000603.rn.2	360714	Gtpbp8	GTP-binding protein 8 (putative)	-0.254591	5.59373	-1.3934	0.18948	0.998533	-4.47904
TC2000001306.rn.2	309684	Itgb2	integrin subunit beta 2	-0.161714	9.67312	-1.39306	0.18958	0.998533	-4.4792
TC1300001078.rn.2	364081	Irf6	interferon regulatory factor 6	-0.247309	6.27737	-1.3928	0.189656	0.998533	-4.47932
TC0X00001891.rn.2	367838	Zc4h2	zinc finger C4H2-type containing	-0.276945	6.39499	-1.39263	0.189705	0.998533	-4.47939
TC0900000460.rn.2	301337	Plekhb2	pleckstrin homology domain containing B2	-0.373321	4.589	-1.39254	0.189733	0.998533	-4.47944
TC1200001069.rn.2	498140	Cdk8	cyclin-dependent kinase 8	-0.479354	6.81923	-1.39254	0.189733	0.998533	-4.47944
TC0300001534.rn.2	64630	Snap23	synaptosome associated protein 23	-0.339798	7.22122	-1.39232	0.189797	0.998533	-4.47954
TC0600000013.rn.2	362685	Gpatch11	G patch domain containing 11	0.185644	6.25063	1.39231	0.189799	0.998533	-4.47954
TC1100001475.rn.2	304010	Zbtb11	zinc finger and BTB domain containing 11	-0.257126	6.9508	-1.39217	0.189841	0.998533	-4.47961
TC0300004946.rn.2	171091	Zbp1	Z-DNA binding protein 1	-0.192272	8.33878	-1.39205	0.189878	0.998533	-4.47966
TC1000004154.rn.2	64632	Exoc7	exocyst complex component 7	0.236989	7.37545	1.39175	0.189966	0.998533	-4.4798
TC1600001399.rn.2	290651	Isyna1	inositol-3-phosphate synthase 1	0.328894	6.45651	1.39111	0.190154	0.998533	-4.4801
TC1000003702.rn.2	50688	Cacnb1	calcium voltage-gated channel auxiliary subunit beta 1	0.278995	5.89284	1.38974	0.190559	0.998533	-4.48074
TC1000002421.rn.2	100526614	Mir3547	microRNA 3547	-0.210484	6.95089	-1.38947	0.190639	0.998533	-4.48086
TC1500001267.rn.2	361004	Zswim8	zinc finger, SWIM-type containing 8	-0.236597	6.8627	-1.3894	0.190661	0.998533	-4.4809
TC0100007991.rn.2	361778	Sfxn4	sideroflexin 4	-0.268695	5.98845	-1.38904	0.190767	0.998533	-4.48106
TC1000000814.rn.2	287383	B9d1	B9 domain containing 1	0.361719	5.81212	1.38836	0.190968	0.998533	-4.48138
TC1200000397.rn.2	114203	Sh2b2	SH2B adaptor protein 2	-0.48477	4.28814	-1.38765	0.191179	0.998533	-4.48171
TC1200001430.rn.2	360797	Rabgef1	RAB guanine nucleotide exchange factor 1	-0.301643	6.37901	-1.38674	0.191449	0.998533	-4.48213
TC1700000405.rn.2	361226	Cd83	CD83 molecule	-0.509511	4.45274	-1.38647	0.19153	0.998533	-4.48226
TC1200001891.rn.2	100362783	C12H7orf61	chromosome 12 open reading frame, human C7orf61	-0.191989	6.38085	-1.38591	0.191697	0.998533	-4.48252
TC0200002407.rn.2	654496	Fubp1	far upstream element binding protein 1	-0.161536	8.3507	-1.38522	0.191902	0.998533	-4.48284
TC1300001349.rn.2	116483	Dars1	aspartyl-tRNA synthetase 1	-0.304708	6.94344	-1.38451	0.192114	0.998533	-4.48316
TC0200000955.rn.2	192647	Mfn1	mitofusin 1	-0.36023	6.47824	-1.38434	0.192162	0.998533	-4.48324
TC0300002077.rn.2	499924	Bpifb3	BPI fold containing family B, member 3	0.214466	4.63873	1.38423	0.192198	0.998533	-4.4833
TC1500001987.rn.2	171378	Ppp3cc	protein phosphatase 3 catalytic subunit gamma	-0.270348	6.79763	-1.38384	0.192313	0.998533	-4.48348
TC0100005519.rn.2	308667	Nipa2	NIPA magnesium transporter 2	-0.297707	6.27361	-1.3838	0.192326	0.998533	-4.48349
TC0200002091.rn.2	362031	Alg14	ALG14, UDP-N-acetylglucosaminyltransferase subunit	-0.298203	6.21548	-1.38331	0.192471	0.998533	-4.48372
TC0100001039.rn.2	365215	Smg9	SMG9 nonsense mediated mRNA decay factor	0.151409	7.33005	1.38314	0.192522	0.998533	-4.4838
TC1000003413.rn.2	282844	Rffl	ring finger and FYVE-like domain containing E3 ubiquitin protein ligase	0.269091	7.11387	1.38286	0.192605	0.998533	-4.48393
TC0X00002102.rn.2	24942	Chm	CHM Rab escort protein	-0.232572	7.50052	-1.38262	0.192677	0.998533	-4.48404
TC0500000317.rn.2	313101	Fbxl4	F-box and leucine-rich repeat protein 4	0.23121	6.52069	1.38193	0.192884	0.998533	-4.48436
TC1700001774.rn.2	361245	Cmahp	cytidine monophospho-N-acetylneuraminic acid hydroxylase, pseudogene	-0.17578	8.63609	-1.38158	0.192989	0.998533	-4.48452
TC1600001916.rn.2	29502	Slc20a2	solute carrier family 20 member 2	0.227382	4.99723	1.38078	0.193227	0.998533	-4.48489
TC0300003988.rn.2	296086	Ndufaf1	NADH:ubiquinone oxidoreductase complex assembly factor 1	0.371583	5.16653	1.37929	0.193674	0.998533	-4.48558
TC0300004217.rn.2	25737	Pcna	proliferating cell nuclear antigen	-0.3299	8.13385	-1.37923	0.193693	0.998533	-4.48561
TC0900001521.rn.2	367215	Trem3	triggering receptor expressed on myeloid cells 3	0.303009	6.43577	1.37884	0.193809	0.998533	-4.48579
TC0400001073.rn.2	297176	Mad2l1	mitotic arrest deficient 2 like 1	-0.747993	5.51948	-1.37841	0.193939	0.998533	-4.48599
TC1900000833.rn.2	292087	Urb2	URB2 ribosome biogenesis homolog	-0.33647	5.21555	-1.37729	0.194275	0.998533	-4.48651
TC1300001694.rn.2	81782	Soat1	sterol O-acyltransferase 1	-0.207104	6.12933	-1.37711	0.194329	0.998533	-4.48659
TC2000001563.rn.2	56782	Srgn	serglycin	-0.189828	9.5743	-1.37662	0.194478	0.998533	-4.48682
TC0800002678.rn.2	315723	Senp8	SUMO peptidase family member, NEDD8 specific	0.259707	6.53251	1.37614	0.194621	0.998533	-4.48704
TC0800002879.rn.2	363091	Myzap	myocardial zonula adherens protein	0.309297	4.67643	1.37572	0.194746	0.998533	-4.48723
TC0700003854.rn.2	300208	Ddx23	DEAD-box helicase 23	-0.187248	8.33322	-1.37412	0.19523	0.998533	-4.48797
TC0800003689.rn.2	315871	Snx14	sorting nexin 14	-0.261383	7.31274	-1.37407	0.195244	0.998533	-4.48799
TC0900000959.rn.2	114024	Acsl3	acyl-CoA synthetase long-chain family member 3	-0.346975	6.38254	-1.37393	0.195289	0.998533	-4.48806
TC1000000526.rn.2	140931	Hnrnph1	heterogeneous nuclear ribonucleoprotein H1	-0.218973	9.59085	-1.37391	0.195294	0.998533	-4.48807
TC1000000670.rn.2	690898	Sh3bp5l	SH3 binding domain protein 5 like	-0.316615	6.41835	-1.37327	0.195488	0.998533	-4.48836
TC0600002362.rn.2	29308	Arl4a	ADP-ribosylation factor like GTPase 4A	-0.313685	5.97052	-1.37274	0.195648	0.998533	-4.48861
TC1500001696.rn.2	445271	Jph4	junctophilin 4	0.211513	4.82064	1.37259	0.195692	0.998533	-4.48868
TC2000000886.rn.2	83471	Prep	prolyl endopeptidase	-0.376215	7.31459	-1.37256	0.195701	0.998533	-4.48869
TC1500000682.rn.2	305956	Wdfy2	WD repeat and FYVE domain containing 2	-0.279179	5.44401	-1.37163	0.195985	0.998533	-4.48912
TC0400001582.rn.2	500295	Tatdn2	TatD DNase domain containing 2	-0.230683	8.57595	-1.37104	0.196162	0.998533	-4.48939
TC1000000702.rn.2	303200	Map2k3	mitogen activated protein kinase kinase 3	-0.396407	4.63897	-1.36971	0.196567	0.998533	-4.49001
TC1000002358.rn.2	79227	Thoc6	THO complex 6	0.241592	7.39435	1.36917	0.196729	0.998533	-4.49025
TC0100000175.rn.2	293408	Hbs1l	HBS1-like translational GTPase	-0.250836	7.35727	-1.36831	0.196992	0.998533	-4.49065
TC1000002112.rn.2	303753	Foxk2	forkhead box K2	-0.226555	7.80054	-1.36659	0.197514	0.998533	-4.49144
TC1600001338.rn.2	290615	RGD1311847	similar to 1700030K09Rik protein	-0.353407	6.70051	-1.36636	0.197587	0.998533	-4.49155
TC1000001161.rn.2	303277	Pigs	phosphatidylinositol glycan anchor biosynthesis, class S	-0.239677	6.64583	-1.36629	0.197607	0.998533	-4.49158
TC0200002906.rn.2	365668	Mtrex	Mtr4 exosome RNA helicase	-0.204597	7.74492	-1.36611	0.197662	0.998533	-4.49166
TC1000003584.rn.2	360602	Luc7l3	LUC7-like 3 pre-mRNA splicing factor	-0.20537	9.2451	-1.36604	0.197685	0.998533	-4.4917
TC0100002877.rn.2	293619	Pkp3	plakophilin 3	0.493893	5.03055	1.36534	0.197896	0.998533	-4.49202
TC2000000054.rn.2	294204	Olr1750	olfactory receptor 1750	0.276329	4.71893	1.36511	0.197967	0.998533	-4.49212
TC0400000168.rn.2	311987	Rsbn1l	round spermatid basic protein 1-like	-0.185309	7.81447	-1.3646	0.198123	0.998533	-4.49236
TC1000001950.rn.2	689926	Smim5	small integral membrane protein 5	0.456134	5.01341	1.3644	0.198185	0.998533	-4.49245
TC0500004215.rn.2	313771	Cptp	ceramide-1-phosphate transfer protein	0.220854	6.13685	1.36436	0.198196	0.998533	-4.49247
TC0100004275.rn.2	308069	Slc12a7	solute carrier family 12 member 7	-0.180883	9.0144	-1.36355	0.198444	0.998533	-4.49284
TC1400000845.rn.2	305458	Tmem129	transmembrane protein 129, E3 ubiquitin ligase	-0.482558	6.51461	-1.36339	0.198494	0.998533	-4.49291
TC0X00001371.rn.2	116510	Timp1	TIMP metallopeptidase inhibitor 1	-0.427217	4.24642	-1.36307	0.19859	0.998533	-4.49306
TC2000000320.rn.2	24649	Pim1	Pim-1 proto-oncogene, serine/threonine kinase	-0.346766	6.23277	-1.3629	0.198642	0.998533	-4.49314
TC0600001881.rn.2	301674	Fbxo11	F-box protein 11	-0.393916	6.3342	-1.36171	0.199009	0.998533	-4.49369
TC0700001627.rn.2	64534	Pim3	Pim-3 proto-oncogene, serine/threonine kinase	-0.251475	4.88546	-1.36084	0.199275	0.998533	-4.49408
TC1000002117.rn.2	100361417	Tbcd	tubulin folding cofactor D	-0.196402	6.84248	-1.36002	0.199526	0.998533	-4.49446
TC0700003513.rn.2	315136	Cbx6	chromobox 6	-0.526431	4.8101	-1.36002	0.199529	0.998533	-4.49446
TC0100006799.rn.2	361664	Eef1akmt2	EEF1A lysine methyltransferase 2	-0.422009	5.00443	-1.35967	0.199636	0.998533	-4.49462
TC0800002556.rn.2	300710	Ddx10	DEAD-box helicase 10	-0.393135	7.81985	-1.35906	0.199822	0.998533	-4.4949
TSUnmapped00000165.rn.2	686611	Sinhcaf	SIN3-HDAC complex associated factor	-0.340486	5.26205	-1.35885	0.199888	0.998533	-4.495
TC0600002109.rn.2	64373	Rhob	ras homolog family member B	-0.393689	8.34822	-1.35864	0.199953	0.998533	-4.4951
TC0400003262.rn.2	362393	Antxr1	ANTXR cell adhesion molecule 1	0.196769	5.03875	1.3585	0.199995	0.998533	-4.49516
TC0100003961.rn.2	361450	Ust	uronyl-2-sulfotransferase	-0.300428	6.39775	-1.35672	0.200545	0.998533	-4.49598
TC0100008142.rn.2	309133	Mrgprg	MAS related GPR family member G	0.261543	5.08054	1.35626	0.200688	0.998533	-4.49619
TC0700001473.rn.2	315139	Tab1	TGF-beta activated kinase 1/MAP3K7 binding protein 1	-0.376454	7.06504	-1.3557	0.200858	0.998533	-4.49644
TC0100003154.rn.2	499313	Zbtb3	zinc finger and BTB domain containing 3	0.214718	5.69535	1.3556	0.200891	0.998533	-4.49649
TC1000004420.rn.2	303606	Ccdc47	coiled-coil domain containing 47	-0.201084	7.86761	-1.3551	0.201047	0.998533	-4.49672
TC0300000192.rn.2	29479	Odf2	outer dense fiber of sperm tails 2	-0.228536	6.18121	-1.35498	0.201083	0.998533	-4.49678
TC0800001575.rn.2	171102	Cdc25a	cell division cycle 25A	0.22039	5.92935	1.35474	0.201157	0.998533	-4.49688
TC0800001156.rn.2	84411	Cilk1	ciliogenesis associated kinase 1	-0.185321	6.60971	-1.35425	0.201309	0.998533	-4.49711
TC0100001915.rn.2	502348	Stard5	StAR-related lipid transfer domain containing 5	0.254799	6.76688	1.35412	0.201349	0.998533	-4.49717
TC0X00000907.rn.2	680354	Tceal9	transcription elongation factor A like 9	0.200899	6.32051	1.35408	0.201362	0.998533	-4.49719
TC0300004554.rn.2	362247	Trpc4ap	transient receptor potential cation channel, subfamily C, member 4 associated protein	-0.157167	8.48658	-1.3531	0.201665	0.998533	-4.49763
TC0800002428.rn.2	315608	Ube4a	ubiquitination factor E4A	-0.177745	8.1474	-1.35217	0.201953	0.998533	-4.49806
TC0700002345.rn.2	362858	Polr3b	RNA polymerase III subunit B	-0.281221	7.5292	-1.35197	0.202015	0.998533	-4.49815
TC1700000543.rn.2	291105	E2f3	E2F transcription factor 3	0.417242	3.98614	1.35172	0.202095	0.998533	-4.49827
TC0500004041.rn.2	298646	Agtrap	angiotensin II receptor-associated protein	0.281023	6.64537	1.35137	0.202202	0.998533	-4.49843
TC0200004843.rn.2	292155	Hs2st1	heparan sulfate 2-O-sulfotransferase 1	-0.198739	6.72811	-1.35135	0.202209	0.998533	-4.49844
TC0600002185.rn.2	298906	Slc66a3	solute carrier family 66 member 3	-0.244926	4.91268	-1.35131	0.202221	0.998533	-4.49845
TC0600001169.rn.2	314313	Rnf113a2	ring finger protein 113A2	-0.306052	5.27117	-1.35115	0.202271	0.998533	-4.49853
TC0500001774.rn.2	362643	Emc1	ER membrane protein complex subunit 1	-0.262955	6.98224	-1.3501	0.202598	0.998533	-4.49901
TC0100001888.rn.2	293057	Whamm	WASP homolog associated with actin, golgi membranes and microtubules	-0.262064	7.08247	-1.34997	0.202637	0.998533	-4.49906
TC0100002916.rn.2	685544	LOC685544	hypothetical protein LOC685544	0.327007	5.22877	1.34923	0.202867	0.998533	-4.4994
TC0100006143.rn.2	64471	Plekhb1	pleckstrin homology domain containing B1	0.450339	5.03151	1.34923	0.202867	0.998533	-4.4994
TC0300002648.rn.2	366001	Arrdc1	arrestin domain containing 1	-0.211303	7.1544	-1.34908	0.202917	0.998533	-4.49948
TC0500002698.rn.2	313231	Alg2	ALG2, alpha-1,3/1,6-mannosyltransferase	-0.226895	5.65212	-1.34825	0.203176	0.998533	-4.49985
TC1000004308.rn.2	619574	Cybc1	cytochrome b-245 chaperone 1	-0.235721	8.07151	-1.34696	0.203576	0.998533	-4.50044
TC0100001045.rn.2	292708	Irgq	immunity-related GTPase Q	-0.349756	5.22936	-1.34681	0.203624	0.998533	-4.50051
TC0100002430.rn.2	29516	Pde3b	phosphodiesterase 3B	-0.230235	8.21082	-1.34664	0.203676	0.998533	-4.50059
TC0900002243.rn.2	301515	Rnf25	ring finger protein 25	-0.227586	6.63616	-1.34629	0.203786	0.998533	-4.50075
TC1300000267.rn.2	304791	Dstyk	dual serine/threonine and tyrosine protein kinase	-0.330004	4.92489	-1.34553	0.204026	0.998533	-4.5011
TC0400001348.rn.2	297428	Copg1	COPI coat complex subunit gamma 1	-0.169957	8.04152	-1.34524	0.204117	0.998533	-4.50123
TC0200002302.rn.2	362048	Tspan5	tetraspanin 5	-0.445993	5.10903	-1.34487	0.204233	0.998533	-4.5014
TC0X00001927.rn.2	683077	Pja1	praja ring finger ubiquitin ligase 1	-0.333578	4.75113	-1.34413	0.204464	0.998533	-4.50173
TC1400002338.rn.2	289827	Ugp2	UDP-glucose pyrophosphorylase 2	0.167529	8.18377	1.34407	0.204484	0.998533	-4.50176
TC0700000153.rn.2	314642	Fzr1	fizzy and cell division cycle 20 related 1	-0.55085	5.99208	-1.34332	0.204718	0.998533	-4.5021
TC1700001962.rn.2	83837	Bambi	BMP and activin membrane-bound inhibitor	-0.33385	4.23963	-1.34276	0.204893	0.998533	-4.50236
TC0500003154.rn.2	500502	Eqtn	equatorin	-0.344244	4.5709	-1.34266	0.204926	0.998533	-4.5024
TC1800001751.rn.2	192228	Haus1	HAUS augmin-like complex, subunit 1	0.275346	6.57689	1.34264	0.204933	0.998533	-4.50241
TC0200001584.rn.2	310645	Pmvk	phosphomevalonate kinase	0.190363	5.77113	1.34235	0.205022	0.998533	-4.50254
TC1300000916.rn.2	289318	Tmem63a	transmembrane protein 63a	-0.266758	7.11728	-1.3422	0.20507	0.998533	-4.50261
TC1400000639.rn.2	289693	Dhx15	DEAH-box helicase 15	-0.184023	9.02727	-1.34214	0.20509	0.998533	-4.50264
TC0300002357.rn.2	100911177	LOC100911177	uncharacterized LOC100911177	-0.214638	10.0422	-1.34162	0.205252	0.998533	-4.50288
TC0900002178.rn.2	301476	Ikzf2	IKAROS family zinc finger 2	-0.46806	5.43409	-1.34092	0.205474	0.998533	-4.5032
TC0800003651.rn.2	300687	Bud13	BUD13 homolog	-0.231315	6.17906	-1.33985	0.205811	0.998533	-4.50368
TC1600000797.rn.2	306548	Hook3	hook microtubule-tethering protein 3	0.324645	7.47451	1.33951	0.205917	0.998533	-4.50384
TC0900001114.rn.2	84348	Ackr3	atypical chemokine receptor 3	0.203052	3.9436	1.33895	0.206096	0.998533	-4.5041
TC0400002604.rn.2	296957	Zc3hc1	zinc finger, C3HC-type containing 1	-0.250617	6.59984	-1.33855	0.206221	0.998533	-4.50428
TC0X00001953.rn.2	84475	Cxcr3	C-X-C motif chemokine receptor 3	-0.405777	7.45255	-1.33844	0.206256	0.998533	-4.50433
TC1800000549.rn.2	307288	Gramd2b	GRAM domain containing 2B	0.351761	3.74554	1.3378	0.206458	0.998533	-4.50462
TC0800003358.rn.2	300996	Rbm5	RNA binding motif protein 5	-0.204935	8.83068	-1.3369	0.206743	0.998533	-4.50503
TC0200002042.rn.2	310803	Extl2	exostosin-like glycosyltransferase 2	-0.510283	4.55442	-1.33622	0.206958	0.998533	-4.50534
TC1000001941.rn.2	360661	Llgl2	LLGL scribble cell polarity complex component 2	0.182794	5.58802	1.33574	0.207111	0.998533	-4.50555
TC1900001016.rn.2	24567	Mt1	metallothionein 1	0.339869	7.1777	1.33573	0.207115	0.998533	-4.50556
TC0100000019.rn.2	292462	Lrp11	LDL receptor related protein 11	0.18567	5.44196	1.33516	0.207294	0.998533	-4.50582
TC0100005865.rn.2	361596	Idh2	isocitrate dehydrogenase (NADP(+)) 2	-0.306281	7.49335	-1.33496	0.207357	0.998533	-4.50591
TC0100006692.rn.2	293505	Cd2bp2	Cd2 (cytoplasmic tail) binding protein 2	-0.263645	6.76962	-1.33471	0.207437	0.998533	-4.50602
TC0600001634.rn.2	691556	Zbtb42	zinc finger and BTB domain containing 42	0.371298	4.09016	1.33406	0.207644	0.998533	-4.50632
TC0300001778.rn.2	366196	Crls1	cardiolipin synthase 1	-0.31184	6.4848	-1.33359	0.207793	0.998533	-4.50653
TC1600001344.rn.2	100360518	Hsh2d	hematopoietic SH2 domain containing	-0.273436	7.37059	-1.33343	0.207844	0.998533	-4.5066
TC1400002140.rn.2	266687	Slc35e4	solute carrier family 35, member E4	-0.294125	5.1021	-1.33293	0.208003	0.998533	-4.50683
TC0800001520.rn.2	315999	Mon1a	MON1 homolog A, secretory trafficking associated	0.225091	7.12867	1.33256	0.208122	0.998533	-4.507
TC0700003414.rn.2	366954	Zfp251	zinc finger protein 251	0.272997	5.73772	1.33215	0.208252	0.998533	-4.50719
TC0900001715.rn.2	501110	Gsta6	glutathione S-transferase alpha 6	-0.324611	6.63412	-1.33212	0.20826	0.998533	-4.5072
TC0400003516.rn.2	362412	Rad18	RAD18 E3 ubiquitin protein ligase	-0.360456	4.69858	-1.33193	0.208322	0.998533	-4.50729
TC0300002754.rn.2	311826	Rexo4	REX4 homolog, 3'-5' exonuclease	-0.25837	7.52986	-1.33159	0.208428	0.998533	-4.50744
TC1000002032.rn.2	303702	Engase	endo-beta-N-acetylglucosaminidase	-0.452256	5.49132	-1.33138	0.208497	0.998533	-4.50753
TC1900000539.rn.2	80773	Cyb5b	cytochrome b5 type B	-0.252654	6.20698	-1.33091	0.208647	0.998533	-4.50775
TC0200002965.rn.2	294767	Mrps30	mitochondrial ribosomal protein S30	0.25564	5.80977	1.33018	0.20888	0.998533	-4.50808
TC0100001856.rn.2	293042	Sema4b	semaphorin 4B	-0.206938	7.6834	-1.33015	0.208889	0.998533	-4.50809
TC0300001759.rn.2	24686	Prnp	prion protein	-0.4474	5.91981	-1.32994	0.208956	0.998533	-4.50819
TC0200002265.rn.2	295455	Slc39a8	solute carrier family 39 member 8	-0.39002	5.40964	-1.3267	0.209995	0.998533	-4.50966
TC0200004463.rn.2	362017	Cyb561d1	cytochrome b561 family, member D1	0.194416	5.93442	1.32555	0.210363	0.998533	-4.51018
TC1300001426.rn.2	304802	Optc	opticin	0.314043	5.6815	1.3252	0.210476	0.998533	-4.51033
TC1000003671.rn.2	64533	Pnpo	pyridoxamine 5'-phosphate oxidase	-0.217031	7.3621	-1.32476	0.210617	0.998533	-4.51053
TC1700000824.rn.2	307075	Wdr37	WD repeat domain 37	-0.210894	6.96517	-1.32466	0.210649	0.998533	-4.51058
TC0100005950.rn.2	361601	Abhd17c	abhydrolase domain containing 17C, depalmitoylase	-0.284054	7.15984	-1.32463	0.210659	0.998533	-4.51059
TC0200001452.rn.2	310544	Map9	microtubule-associated protein 9	-0.296712	4.43865	-1.32455	0.210683	0.998533	-4.51063
TC0900001907.rn.2	63839	Fhl2	four and a half LIM domains 2	-0.341857	6.05244	-1.32439	0.210736	0.998533	-4.5107
TC1600000082.rn.2	290552	Rft1	RFT1 homolog	-0.202709	4.9638	-1.3242	0.210795	0.998533	-4.51078
TC1400001390.rn.2	305177	Enoph1	enolase-phosphatase 1	-0.373781	6.41104	-1.32294	0.211201	0.998533	-4.51135
TC1400002217.rn.2	24484	Igfbp3	insulin-like growth factor binding protein 3	0.240179	5.24607	1.32288	0.211221	0.998533	-4.51138
TC1700001333.rn.2	306765	Zfp346	zinc finger protein 346	0.206663	5.0877	1.32208	0.211479	0.998533	-4.51174
TC0400003601.rn.2	360389	Zfp422	zinc finger protein 422	-0.246284	7.31841	-1.3215	0.211667	0.998533	-4.51201
TC0600000920.rn.2	362751	Tmx1	thioredoxin-related transmembrane protein 1	-0.337881	6.79241	-1.32147	0.211676	0.998533	-4.51202
TC0100002692.rn.2	309010	Sec23ip	SEC23 interacting protein	-0.345818	5.93303	-1.32121	0.21176	0.998533	-4.51214
TC1700001185.rn.2	361195	Cdc14b	cell division cycle 14B	-0.221304	6.16591	-1.32114	0.211783	0.998533	-4.51217
TC1800001618.rn.2	361344	Mppe1	metallophosphoesterase 1	-0.23555	6.28313	-1.32103	0.211819	0.998533	-4.51222
TC0300002005.rn.2	25639	Fkbp1a	FKBP prolyl isomerase 1A	0.162861	8.62122	1.32016	0.2121	0.998533	-4.51261
TC1000003732.rn.2	303518	Smarce1	SWI/SNF related, matrix associated, actin dependent regulator of chromatin, subfamily e, member 1	-0.366191	6.48065	-1.32008	0.212127	0.998533	-4.51265
TC0500001095.rn.2	298282	Oma1	OMA1 zinc metallopeptidase	-0.298746	4.74765	-1.32004	0.212137	0.998533	-4.51266
TC1800000461.rn.2	302290	Ap3s1	adaptor related protein complex 3 subunit sigma 1	-0.394841	6.14672	-1.31988	0.212191	0.998533	-4.51274
TC1900000842.rn.2	84470	Gnpat	glyceronephosphate O-acyltransferase	-0.235151	6.63302	-1.31984	0.212205	0.998533	-4.51276
TC0300002684.rn.2	311786	Traf2	Tnf receptor-associated factor 2	-0.274221	7.51318	-1.3196	0.21228	0.998533	-4.51286
TC2000001087.rn.2	102549726	LOC102549726	uncharacterized LOC102549726	0.234146	6.52484	1.31951	0.21231	0.998533	-4.5129
TC0100006425.rn.2	308890	Btbd10	BTB domain containing 10	-0.220697	7.06311	-1.3194	0.212346	0.998533	-4.51295
TC1000001019.rn.2	60341	Camkk1	calcium/calmodulin-dependent protein kinase kinase 1	0.17844	4.91302	1.31811	0.212764	0.998533	-4.51354
TC0200002697.rn.2	310019	Utp15	UTP15, small subunit processome component	-0.261032	5.71182	-1.31724	0.213044	0.998533	-4.51393
TC0200000893.rn.2	84022	Ghsr	growth hormone secretagogue receptor	0.235683	4.46205	1.31684	0.213176	0.998533	-4.51411
TC1500000665.rn.2	364410	Kctd9	potassium channel tetramerization domain containing 9	-0.417126	5.67827	-1.31641	0.213315	0.998533	-4.5143
TC0900002499.rn.2	363289	Mterf4	mitochondrial transcription termination factor 4	-0.47086	5.91006	-1.31617	0.213394	0.998533	-4.51441
TC0500000024.rn.2	171500	Stau2	staufen double-stranded RNA binding protein 2	-0.640261	6.07249	-1.31569	0.21355	0.998533	-4.51463
TC0100004254.rn.2	361465	Echdc1	ethylmalonyl-CoA decarboxylase 1	0.302604	5.43345	1.31535	0.213658	0.998533	-4.51478
TSUnmapped00000048.rn.2	100188935	RT1-A	RT1 class I, locus A	-0.27986	7.85793	-1.31535	0.213659	0.998533	-4.51478
TC1400000284.rn.2	289521	Ankrd17	ankyrin repeat domain 17	-0.274054	7.18779	-1.31527	0.213684	0.998533	-4.51481
TC1700001103.rn.2	361286	Msrb2	methionine sulfoxide reductase B2	-0.278658	6.15288	-1.31451	0.213934	0.998533	-4.51516
TC1000002056.rn.2	287873	Chmp6	charged multivesicular body protein 6	0.320135	5.96408	1.31383	0.214154	0.998533	-4.51546
TC0400003537.rn.2	362416	Rpusd3	RNA pseudouridine synthase D3	0.182528	6.60049	1.31356	0.214243	0.998533	-4.51559
TC0200001350.rn.2	361957	Mfsd1	major facilitator superfamily domain containing 1	-0.277963	7.20459	-1.313	0.214425	0.998533	-4.51584
TC1700001884.rn.2	306991	Vps41	VPS41 subunit of HOPS complex	-0.300185	6.08519	-1.31272	0.214517	0.998533	-4.51596
TC1300000780.rn.2	364050	Dcaf8	DDB1 and CUL4 associated factor 8	-0.177445	7.29154	-1.31269	0.214527	0.998533	-4.51598
TC0700003277.rn.2	299923	Ndrg1	N-myc downstream regulated 1	0.394661	5.81836	1.31268	0.214529	0.998533	-4.51598
TC2000000706.rn.2	294392	Kpna5	karyopherin subunit alpha 5	-0.312786	5.89199	-1.31162	0.214877	0.998533	-4.51646
TC1000000273.rn.2	303004	Pgap6	post-glycosylphosphatidylinositol attachment to proteins 6	-0.325535	6.26752	-1.31106	0.215059	0.998533	-4.51671
TC0700003964.rn.2	315327	Spryd3	SPRY domain containing 3	-0.271282	5.97644	-1.31095	0.215094	0.998533	-4.51676
TC0400003489.rn.2	297498	Crbn	cereblon	-0.248185	8.51063	-1.3106	0.21521	0.998533	-4.51692
TC1800001317.rn.2	24413	Nr3c1	nuclear receptor subfamily 3, group C, member 1	-0.196838	8.31752	-1.31029	0.21531	0.998533	-4.51706
TC0700003943.rn.2	300247	Krt75	keratin 75	0.317388	4.65299	1.31014	0.21536	0.998533	-4.51712
TC0700001011.rn.2	299971	Atp6v1c1	ATPase H+ transporting V1 subunit C1	-0.265279	6.35138	-1.30941	0.215598	0.998533	-4.51745
TC0500002708.rn.2	298065	Tex10	testis expressed 10	-0.204546	7.48867	-1.30935	0.215619	0.998533	-4.51748
TC0100006651.rn.2	361648	Spns1	sphingolipid transporter 1	-0.217124	6.41875	-1.30854	0.215886	0.998533	-4.51785
TC1100001773.rn.2	25252	Dlg1	discs large MAGUK scaffold protein 1	-0.196798	6.60231	-1.30847	0.215907	0.998533	-4.51787
TC2000000991.rn.2	499401	Znrd1as1	ZNRD1 antisense RNA 1	-0.428982	6.16231	-1.30716	0.216338	0.998533	-4.51846
TC1300000533.rn.2	289125	Acbd6	acyl-CoA binding domain containing 6	0.258571	5.9869	1.30707	0.216366	0.998533	-4.5185
TC1000000731.rn.2	116504	Mprip	myosin phosphatase Rho interacting protein	0.16782	7.25778	1.30698	0.216396	0.998533	-4.51854
TC0500002891.rn.2	313255	Whrn	whirlin	-0.349964	3.47269	-1.3069	0.216422	0.998533	-4.51858
TC0100001458.rn.2	60575	Napsa	napsin A aspartic peptidase	-0.605603	5.6205	-1.30646	0.216568	0.998533	-4.51878
TC0400003178.rn.2	680308	Mthfd2	methylenetetrahydrofolate dehydrogenase (NADP+ dependent) 2, methenyltetrahydrofolate cyclohydrolase	-0.173199	8.46386	-1.30643	0.216576	0.998533	-4.51879
TC1200000447.rn.2	246770	Gtf2ird1	GTF2I repeat domain containing 1	0.287778	4.95952	1.30639	0.216591	0.998533	-4.51881
TC1000003953.rn.2	360647	Icam2	intercellular adhesion molecule 2	-0.189762	8.10774	-1.3057	0.216818	0.998533	-4.51912
TC0100005177.rn.2	81817	Usf2	upstream transcription factor 2, c-fos interacting	0.169818	7.43203	1.30565	0.216835	0.998533	-4.51914
TC1400000370.rn.2	289562	Noa1	nitric oxide associated 1	0.284339	6.03881	1.30524	0.216971	0.998533	-4.51933
TC1800001754.rn.2	192228	Haus1	HAUS augmin-like complex, subunit 1	0.314882	6.79818	1.30518	0.216989	0.998533	-4.51935
TC0100007003.rn.2	246060	Cdkn1c	cyclin-dependent kinase inhibitor 1C	-0.266931	4.4166	-1.30474	0.217133	0.998533	-4.51955
TC0400000004.rn.2	64194	Insig1	insulin induced gene 1	-0.256022	6.90098	-1.30457	0.217192	0.998533	-4.51963
TC1500001836.rn.2	361054	Ebpl	EBP like	-0.316214	6.85056	-1.30386	0.217425	0.998533	-4.51994
TC0300000175.rn.2	311835	Ddx31	DEAD-box helicase 31	-0.259965	5.44454	-1.30316	0.217656	0.998533	-4.52026
TC0100002079.rn.2	308837	Ints4	integrator complex subunit 4	-0.218901	7.28736	-1.30301	0.217706	0.998533	-4.52033
TC0800002347.rn.2	300649	Crtam	cytotoxic and regulatory T cell molecule	-0.27152	5.5733	-1.30297	0.217717	0.998533	-4.52034
TC0700003884.rn.2	363001	Bcdin3d	BCDIN3 domain containing RNA methyltransferase	0.188211	6.24176	1.30263	0.217832	0.998533	-4.5205
TC0500001989.rn.2	362666	Dnajc11	DnaJ heat shock protein family (Hsp40) member C11	-0.448068	6.94383	-1.30256	0.217854	0.998533	-4.52053
TC1800001382.rn.2	81746	Pggt1b	protein geranylgeranyltransferase type I subunit beta	-0.398298	6.297	-1.30171	0.218135	0.998533	-4.52091
TC1000004295.rn.2	246185	Dus1l	dihydrouridine synthase 1-like	-0.200235	7.22287	-1.30142	0.218231	0.998533	-4.52104
TC0200004456.rn.2	499689	Gstm4	glutathione S-transferase mu 4	-0.270114	5.93592	-1.30104	0.218356	0.998533	-4.52121
TC1600000223.rn.2	688495	Smim7	small integral membrane protein 7	-0.207394	8.13213	-1.30067	0.218479	0.998533	-4.52137
TC0500000743.rn.2	298033	Snx30	sorting nexin family member 30	0.250914	5.30411	1.30003	0.218692	0.998533	-4.52166
TC1500000818.rn.2	691774	Lpar6	lysophosphatidic acid receptor 6	-0.199831	8.86145	-1.29939	0.218905	0.998533	-4.52195
TC0400002232.rn.2	311984	Gsap	gamma-secretase activating protein	-0.327767	4.80868	-1.29919	0.21897	0.998533	-4.52203
TC1000003469.rn.2	83840	Rps6kb1	ribosomal protein S6 kinase B1	-0.281544	6.30314	-1.29908	0.219007	0.998533	-4.52208
TC0600002180.rn.2	313977	Lpin1	lipin 1	-0.237407	7.70496	-1.29873	0.219121	0.998533	-4.52224
TC0500003452.rn.2	360406	Ptprf	protein tyrosine phosphatase, receptor type, F	0.279176	7.08426	1.29855	0.219182	0.998533	-4.52232
TC0200004063.rn.2	310641	Trim46	tripartite motif-containing 46	0.19137	4.724	1.29793	0.21939	0.998533	-4.5226
TC0200001917.rn.2	295342	Rhoc	ras homolog family member C	0.266578	6.86631	1.29789	0.219403	0.998533	-4.52262
TC0300003075.rn.2	295596	Orc4	origin recognition complex, subunit 4	-0.199524	8.10754	-1.29761	0.219493	0.998533	-4.52274
TC2000000644.rn.2	503306	Sowahc	sosondowah ankyrin repeat domain family member C	-0.371644	3.81696	-1.2974	0.219565	0.998533	-4.52284
TC0700000426.rn.2	25336	Nfyb	nuclear transcription factor Y subunit beta	-0.286189	6.35099	-1.29725	0.219615	0.998533	-4.5229
TC0600000931.rn.2	257646	Frmd6	FERM domain containing 6	-0.473677	5.90732	-1.2969	0.219731	0.998533	-4.52306
TC0200000891.rn.2	246775	Tnfsf10	TNF superfamily member 10	-0.351699	6.05455	-1.29664	0.219818	0.998533	-4.52318
TC0800002454.rn.2	24207	Apoc3	apolipoprotein C3	0.241002	4.82594	1.29626	0.219945	0.998533	-4.52335
TC0400001237.rn.2	362388	Mrpl53	mitochondrial ribosomal protein L53	-0.277003	8.50151	-1.29625	0.219946	0.998533	-4.52335
TC0200002797.rn.2	361887	Cwc27	CWC27 spliceosome associated cyclophilin	-0.305903	6.67425	-1.29624	0.219949	0.998533	-4.52335
TC0700002822.rn.2	299827	Tbk1	TANK-binding kinase 1	-0.266378	6.11155	-1.29562	0.220158	0.998533	-4.52363
TC0100007777.rn.2	309440	Mrpl43	mitochondrial ribosomal protein L43	0.198823	4.93608	1.29518	0.220305	0.998533	-4.52383
TC0300003165.rn.2	362137	Wdsub1	WD repeat, sterile alpha motif and U-box domain containing 1	-0.322741	4.37021	-1.29513	0.220321	0.998533	-4.52385
TC0600001011.rn.2	314246	Zbtb1	zinc finger and BTB domain containing 1	-0.301734	6.42094	-1.29335	0.220914	0.998533	-4.52464
TC0500000477.rn.2	313166	Nfx1	nuclear transcription factor, X-box binding 1	-0.212708	7.81528	-1.29335	0.220916	0.998533	-4.52464
TC0200002692.rn.2	294673	Hexb	hexosaminidase subunit beta	-0.161829	6.3719	-1.29334	0.220919	0.998533	-4.52465
TC0400001306.rn.2	297411	Tprkb	Tp53rk binding protein	-0.278871	5.52315	-1.29309	0.221	0.998533	-4.52476
TC0800000579.rn.2	300675	Ift46	intraflagellar transport 46	0.168289	7.71267	1.29294	0.221053	0.998533	-4.52483
TC1200001221.rn.2	360775	Zfp157	zinc finger protein 157	-0.255554	7.02539	-1.29284	0.221085	0.998533	-4.52487
TC1000004315.rn.2	367384	B3gntl1	UDP-GlcNAc:betaGal beta-1,3-N-acetylglucosaminyltransferase-like 1	0.361613	4.68706	1.29257	0.221176	0.998533	-4.52499
TC1400000942.rn.2	64351	Ykt6	YKT6 v-SNARE homolog	-0.426229	6.39785	-1.29243	0.221223	0.998533	-4.52505
TC1000000448.rn.2	100911235	Med7	mediator complex subunit 7	-0.292522	7.45669	-1.29206	0.221347	0.998533	-4.52522
TSUnmapped00000079.rn.2	113907	Sbk1	SH3 domain binding kinase 1	0.278441	5.93296	1.29204	0.221354	0.998533	-4.52523
TC1800000216.rn.2	307526	Ammecr1l	AMMECR1 like	-0.210147	7.97268	-1.29191	0.221398	0.998533	-4.52529
TC1000002391.rn.2	360491	Traf7	TNF receptor associated factor 7	-0.260547	7.59221	-1.29166	0.22148	0.998533	-4.5254
TC1400001274.rn.2	360908	Cdc7	cell division cycle 7	-0.487018	4.47176	-1.29165	0.221483	0.998533	-4.5254
TC2000000402.rn.2	294329	Trpm2	transient receptor potential cation channel, subfamily M, member 2	-0.341719	5.24993	-1.29147	0.221545	0.998533	-4.52548
TC0500003413.rn.2	619582	Tmem69	transmembrane protein 69	-0.642809	6.37073	-1.29079	0.22177	0.998533	-4.52578
TC0900002478.rn.2	301617	Pask	PAS domain containing serine/threonine kinase	-0.259751	4.49139	-1.29075	0.221785	0.998533	-4.5258
TC1700000506.rn.2	291091	Serpinb1a	serpin family B member 1A	0.467937	6.50275	1.29025	0.221954	0.998533	-4.52603
TC0500003590.rn.2	313587	Zc3h12a	zinc finger CCCH type containing 12A	-0.21293	5.94052	-1.28908	0.222346	0.998533	-4.52655
TC0900001852.rn.2	280671	Txndc9	thioredoxin domain containing 9	-0.297471	7.74292	-1.28904	0.222359	0.998533	-4.52656
TC0700000241.rn.2	362841	Mier2	MIER family member 2	0.260067	5.60294	1.2886	0.222506	0.998533	-4.52676
TC0600003254.rn.2	314480	Gpr132	G protein-coupled receptor 132	-0.238373	9.10301	-1.28824	0.222629	0.998533	-4.52692
TC0100004794.rn.2	308345	Kmt5c	lysine methyltransferase 5C	-0.410257	6.74894	-1.28809	0.222679	0.998533	-4.52699
TC1400000746.rn.2	117049	Rab28	RAB28, member RAS oncogene family	-0.209634	8.12082	-1.28782	0.222771	0.998533	-4.52711
TSUnmapped00000150.rn.2	79112	Pigm	phosphatidylinositol glycan anchor biosynthesis, class M	-0.166394	6.6731	-1.28766	0.222822	0.998533	-4.52718
TC1000000879.rn.2	497931	Pik3r5	phosphoinositide-3-kinase, regulatory subunit 5	-0.273247	5.63209	-1.2876	0.222845	0.998533	-4.52721
TC1800000985.rn.2	291377	Rttn	rotatin	-0.284745	5.48002	-1.28726	0.222959	0.998533	-4.52736
TC0300002922.rn.2	296653	Phf19	PHD finger protein 19	-0.269829	4.51646	-1.28699	0.223048	0.998533	-4.52748
TC1700001093.rn.2	307151	Bmi1	BMI1 proto-oncogene, polycomb ring finger	-0.223465	6.81753	-1.28579	0.223454	0.998533	-4.52801
TC0100007121.rn.2	293678	Mus81	MUS81 structure-specific endonuclease subunit	-0.196244	6.85086	-1.28575	0.223466	0.998533	-4.52803
TC0500002622.rn.2	100365008	LOC100365008	rCG54858-like	0.245457	7.04598	1.2857	0.223485	0.998533	-4.52805
TC0100006742.rn.2	361655	Tial1	Tia1 cytotoxic granule-associated RNA binding protein-like 1	-0.236804	8.15695	-1.28569	0.223487	0.998533	-4.52805
TC1400000426.rn.2	498353	Scfd2	sec1 family domain containing 2	0.383902	6.2543	1.28533	0.223609	0.998533	-4.52821
TC1400000871.rn.2	305471	Patz1	POZ (BTB) and AT hook containing zinc finger 1	-0.193796	7.09582	-1.28507	0.223695	0.998533	-4.52833
TC1000003301.rn.2	497958	Gemin4	gem (nuclear organelle) associated protein 4	-0.263932	6.95142	-1.2845	0.223888	0.998533	-4.52858
TC0100003539.rn.2	368042	Btaf1	B-TFIID TATA-box binding protein associated factor 1	-0.257378	6.60235	-1.2838	0.224126	0.998533	-4.52889
TC1000001283.rn.2	60581	Acaca	acetyl-CoA carboxylase alpha	-0.286726	6.91768	-1.28321	0.224324	0.998533	-4.52915
TC0800003369.rn.2	24206	Apeh	acylaminoacyl-peptide hydrolase	0.170345	7.67824	1.28282	0.224458	0.998533	-4.52933
TC1600001657.rn.2	361151	Ufsp2	UFM1-specific peptidase 2	-0.367502	6.49287	-1.28273	0.224487	0.998533	-4.52937
TC1300001893.rn.2	64014	Dusp12	dual specificity phosphatase 12	-0.299049	6.54897	-1.28255	0.224548	0.998533	-4.52945
TC1900000798.rn.2	361433	Cpne7	copine 7	-0.480715	4.8955	-1.28221	0.224666	0.998533	-4.5296
TC0600001323.rn.2	192359	Zc3h14	zinc finger CCCH type containing 14	-0.164248	7.78157	-1.28192	0.224762	0.998533	-4.52973
TC1000002469.rn.2	497878	Nsg2	neuronal vesicle trafficking associated 2	0.293612	4.89191	1.28154	0.224891	0.998533	-4.5299
TC0100008085.rn.2	680200	LOC680200	similar to zinc finger protein 455	0.327089	6.85886	1.28074	0.225162	0.998533	-4.53025
TC0500001432.rn.2	362590	Inpp5b	inositol polyphosphate-5-phosphatase B	-0.155668	8.50659	-1.28042	0.22527	0.998533	-4.53039
TC0200004419.rn.2	310773	Cept1	choline/ethanolamine phosphotransferase 1	-0.224205	7.52757	-1.28024	0.225332	0.998533	-4.53047
TC1200000636.rn.2	83506	Camkk2	calcium/calmodulin-dependent protein kinase kinase 2	-0.27222	5.40484	-1.28018	0.225353	0.998533	-4.5305
TC0200001870.rn.2	64521	Tspan2	tetraspanin 2	-0.208309	3.96688	-1.27991	0.225446	0.998533	-4.53062
TC1200001738.rn.2	360820	Pxn	paxillin	-0.318982	6.83113	-1.27866	0.225868	0.998533	-4.53117
TC0300003677.rn.2	311202	Large2	LARGE xylosyl- and glucuronyltransferase 2	-0.356747	4.73519	-1.27831	0.225988	0.998533	-4.53133
TC1500000645.rn.2	498538	Trim35	tripartite motif-containing 35	-0.299683	5.5248	-1.27829	0.225995	0.998533	-4.53134
TC1800000999.rn.2	317296	Mtmr1	myotubularin related protein 1	-0.226186	7.04446	-1.27741	0.226294	0.998533	-4.53173
TC0300002784.rn.2	362095	Gtf3c5	general transcription factor IIIC subunit 5	-0.179926	7.14326	-1.2774	0.226298	0.998533	-4.53173
TC0700000461.rn.2	64187	Arl1	ADP-ribosylation factor like GTPase 1	-0.45065	5.38323	-1.27679	0.226507	0.998533	-4.532
TC0100006146.rn.2	361615	Relt	RELT, TNF receptor	0.155956	8.10062	1.27672	0.226532	0.998533	-4.53203
TC0900001815.rn.2	316328	Kansl3	KAT8 regulatory NSL complex subunit 3	-0.227301	7.4443	-1.2767	0.226537	0.998533	-4.53204
TC1100001162.rn.2	54230	Btg3	BTG anti-proliferation factor 3	-0.289637	4.70021	-1.27668	0.226546	0.998533	-4.53205
TC2000001494.rn.2	365583	Dse	dermatan sulfate epimerase	-0.232814	9.14384	-1.27646	0.226619	0.998533	-4.53215
TC0200002368.rn.2	292168	Mcoln2	mucolipin TRP cation channel 2	-0.321603	5.48339	-1.27589	0.226815	0.998533	-4.5324
TC1400000787.rn.2	83725	Wfs1	wolframin ER transmembrane glycoprotein	0.326374	5.62049	1.27586	0.226823	0.998533	-4.53241
TC1100001957.rn.2	116740	B3gnt5	UDP-GlcNAc:betaGal beta-1,3-N-acetylglucosaminyltransferase 5	-0.627606	6.01188	-1.27529	0.227019	0.998533	-4.53267
TC0X00001254.rn.2	309262	Nsdhl	NAD(P) dependent steroid dehydrogenase-like	-0.376564	6.09619	-1.27526	0.227031	0.998533	-4.53268
TC0300004114.rn.2	25263	Mal	mal, T-cell differentiation protein	-0.687543	4.75523	-1.27426	0.227372	0.998533	-4.53312
TC1700002075.rn.2	25704	Il2ra	interleukin 2 receptor subunit alpha	-0.265567	7.28298	-1.27415	0.22741	0.998533	-4.53317
TC2000000147.rn.2	406164	Pbx2	PBX homeobox 2	-0.164415	7.53008	-1.27404	0.227447	0.998533	-4.53322
TC1600000420.rn.2	84360	Clcn3	chloride voltage-gated channel 3	-0.265863	6.86845	-1.27362	0.227591	0.998533	-4.53341
TC1100000696.rn.2	498089	Dtx3l	deltex E3 ubiquitin ligase 3L	-0.255055	7.75721	-1.27361	0.227594	0.998533	-4.53341
TC0600002535.rn.2	58817	Sec23a	Sec23 homolog A, COPII coat complex component	-0.300094	5.73246	-1.27291	0.227835	0.998533	-4.53372
TC1600001936.rn.2	641633	Defb9	defensin beta 9	0.22519	4.72971	1.27175	0.22823	0.998533	-4.53423
TC0500003957.rn.2	79430	Clcnkb	chloride voltage-gated channel Kb	0.220466	5.18371	1.27145	0.228334	0.998533	-4.53436
TC0800002270.rn.2	85244	Spa17	sperm autoantigenic protein 17	-0.513721	4.18914	-1.27113	0.228443	0.998533	-4.5345
TC1500001120.rn.2	306165	Gpr180	G protein-coupled receptor 180	-0.30624	6.21434	-1.27084	0.228544	0.998533	-4.53463
TC0100007524.rn.2	373544	Ermp1	endoplasmic reticulum metallopeptidase 1	-0.252494	7.20469	-1.27051	0.228656	0.998533	-4.53478
TC0X00000278.rn.2	317468	Tlr7	toll-like receptor 7	-0.345824	5.20709	-1.2704	0.228696	0.998533	-4.53483
TC0500002219.rn.2	25514	Lypla1	lysophospholipase 1	-0.197737	6.37452	-1.27018	0.228771	0.998533	-4.53492
TC0300002587.rn.2	246310	Arfgap1	ADP-ribosylation factor GTPase activating protein 1	-0.222372	6.17661	-1.26957	0.22898	0.998533	-4.53519
TC1000002393.rn.2	24855	Tsc2	TSC complex subunit 2	-0.205041	7.36081	-1.26917	0.229118	0.998533	-4.53537
TC0100006382.rn.2	308942	Dennd5a	DENN domain containing 5A	-0.191112	7.50923	-1.26866	0.229293	0.998533	-4.53559
TC0100001826.rn.2	293050	Abhd2	abhydrolase domain containing 2, acylglycerol lipase	-0.217862	7.29096	-1.26822	0.229447	0.998533	-4.53579
TC1000000963.rn.2	287456	Med11	mediator complex subunit 11	0.250875	6.10511	1.26803	0.229511	0.998533	-4.53587
TC0700003372.rn.2	300035	Pycr3	pyrroline-5-carboxylate reductase 3	0.313536	6.70132	1.26755	0.229676	0.998533	-4.53608
TC1700001603.rn.2	306873	Rreb1	ras responsive element binding protein 1	0.2502	6.50486	1.26743	0.229718	0.998533	-4.53614
TC0300004862.rn.2	311661	Zfp64	zinc finger protein 64	0.303789	7.01675	1.26658	0.23001	0.998533	-4.53651
TC2000001594.rn.2	100365935	Cep85l	centrosomal protein 85-like	-0.267069	7.2541	-1.2664	0.230072	0.998533	-4.53659
TC2000000356.rn.2	309666	Ubash3a	ubiquitin associated and SH3 domain containing, A	0.23998	8.57509	1.26605	0.230194	0.998533	-4.53674
TC0500002348.rn.2	297911	Otud6b	OTU deubiquitinase 6B	0.222564	6.43353	1.26603	0.230203	0.998533	-4.53676
TC0600000389.rn.2	313949	Ldah	lipid droplet associated hydrolase	-0.584833	5.00568	-1.26578	0.230288	0.998533	-4.53686
TC1000000786.rn.2	287383	B9d1	B9 domain containing 1	0.333993	5.8866	1.26531	0.230452	0.998533	-4.53707
TC0300004027.rn.2	311355	Ppip5k1	diphosphoinositol pentakisphosphate kinase 1	-0.344276	5.22206	-1.26448	0.230737	0.998533	-4.53744
TC1800001000.rn.2	302470	F8	coagulation factor VIII	-0.322228	4.51865	-1.26445	0.230749	0.998533	-4.53745
TC0200003650.rn.2	689954	Setd7	SET domain containing 7, histone lysine methyltransferase	-0.378938	5.93411	-1.26333	0.231137	0.998533	-4.53794
TC0100005268.rn.2	25729	Ccne1	cyclin E1	0.301198	4.64339	1.2633	0.231145	0.998533	-4.53795
TC1700000277.rn.2	361223	Fgd3	FYVE, RhoGEF and PH domain containing 3	-0.208496	7.94986	-1.26289	0.23129	0.998533	-4.53814
TC0200004402.rn.2	295347	Rap1a	RAP1A, member of RAS oncogene family	-0.149926	8.73001	-1.26169	0.231706	0.998533	-4.53867
TSUnmapped00000092.rn.2	361825	Smarcb1	SWI/SNF related, matrix associated, actin dependent regulator of chromatin, subfamily b, member 1	0.216772	7.89324	1.26158	0.231745	0.998533	-4.53871
TCX_KL568122v1_random00000001.rn.2	501624	Bex4	brain expressed, X-linked 4	-0.617141	4.78701	-1.26156	0.231751	0.998533	-4.53872
TC0100002575.rn.2	25084	Il4r	interleukin 4 receptor	-0.150137	9.84885	-1.26097	0.231955	0.998533	-4.53898
TC0300000161.rn.2	362094	Mrps2	mitochondrial ribosomal protein S2	0.195374	6.18566	1.26059	0.232087	0.998533	-4.53915
TC0200002286.rn.2	295496	Trmt10a	tRNA methyltransferase 10A	0.267109	7.49275	1.25998	0.232301	0.998533	-4.53942
TC0100006754.rn.2	293526	Ate1	arginyltransferase 1	0.18516	7.36439	1.25993	0.232316	0.998533	-4.53944
TC0300000187.rn.2	366013	Coq4	coenzyme Q4	0.177363	4.96129	1.25987	0.232338	0.998533	-4.53946
TC0100005735.rn.2	293019	Arrdc4	arrestin domain containing 4	-0.529936	4.69752	-1.25983	0.232352	0.998533	-4.53948
TC1200000930.rn.2	171075	Fcer2	Fc fragment of IgE receptor II	-0.7237	4.68061	-1.2594	0.232501	0.998533	-4.53967
TC0200003504.rn.2	310324	Dcun1d1	defective in cullin neddylation 1 domain containing 1	-0.617414	8.13834	-1.25921	0.232567	0.998533	-4.53975
TC0300003764.rn.2	311254	Pdhx	pyruvate dehydrogenase complex, component X	-0.250588	5.75201	-1.25888	0.232684	0.998533	-4.5399
TC1100001037.rn.2	114114	Dnm1l	dynamin 1-like	-0.182026	8.06691	-1.25887	0.232685	0.998533	-4.5399
TC0900001847.rn.2	363219	Mitd1	microtubule interacting and trafficking domain containing 1	-0.281357	8.04928	-1.25857	0.23279	0.998533	-4.54003
TC1000004341.rn.2	360497	Wdr24	WD repeat domain 24	-0.300257	6.17781	-1.257	0.233338	0.998533	-4.54072
TC1100000315.rn.2	304074	Morc3	MORC family CW-type zinc finger 3	-0.262236	8.5078	-1.25696	0.233354	0.998533	-4.54074
TC0900000923.rn.2	363253	Zfand2b	zinc finger AN1-type containing 2B	-0.343754	7.33134	-1.25644	0.233533	0.998533	-4.54097
TC1300000753.rn.2	25649	Apoa2	apolipoprotein A2	0.202209	4.43288	1.25638	0.233557	0.998533	-4.541
TC0200003004.rn.2	310362	RGD1305938	similar to expressed sequence AW549877	-0.332133	6.00381	-1.25628	0.233592	0.998533	-4.54104
TC1900001183.rn.2	266997	Rln3	relaxin 3	0.507558	5.3272	1.2562	0.233618	0.998533	-4.54107
TC0X00001324.rn.2	317312	Mospd1	motile sperm domain containing 1	-0.468876	5.07752	-1.25592	0.233715	0.998533	-4.54119
TC0300002191.rn.2	29469	Lbp	lipopolysaccharide binding protein	-0.376465	2.79454	-1.25565	0.233811	0.998533	-4.54131
TC0800000656.rn.2	500993	RGD1563941	similar to hypothetical protein FLJ20010	0.411063	5.84664	1.25557	0.233841	0.998533	-4.54135
TC0900002707.rn.2	363269	Sp100	SP100 nuclear antigen	-0.167761	9.30631	-1.25511	0.233999	0.998533	-4.54155
TC1000003961.rn.2	29583	Pecam1	platelet and endothelial cell adhesion molecule 1	-0.176746	7.8703	-1.25497	0.234049	0.998533	-4.54161
TC0300004595.rn.2	296318	Ndrg3	NDRG family member 3	-0.448366	5.45093	-1.25449	0.234218	0.998533	-4.54182
TC1700002235.rn.2	498796	Fam107b	family with sequence similarity 107, member B	-0.266223	7.67655	-1.25423	0.234309	0.998533	-4.54194
TC0600002465.rn.2	362738	Snx6	sorting nexin 6	0.196062	7.38402	1.25345	0.234581	0.998533	-4.54228
TC0500002326.rn.2	54705	Pdp1	pyruvate dehydrogenase phosphatase catalytic subunit 1	-0.800354	6.35182	-1.25321	0.234666	0.998533	-4.54238
TC1200001222.rn.2	246281	Asmt	acetylserotonin O-methyltransferase	0.281379	4.51113	1.25312	0.234697	0.998533	-4.54242
TC0900002265.rn.2	316531	Tuba4a	tubulin, alpha 4A	0.245633	9.37838	1.253	0.23474	0.998533	-4.54248
TC0600000951.rn.2	314212	Daam1	dishevelled associated activator of morphogenesis 1	-0.307608	3.8045	-1.25225	0.235003	0.998533	-4.5428
TC0400001788.rn.2	314969	Nop2	NOP2 nucleolar protein	-0.306071	7.75485	-1.25205	0.235072	0.998533	-4.54289
TC0300002119.rn.2	311569	Acss2	acyl-CoA synthetase short-chain family member 2	-0.410208	5.61592	-1.25162	0.235225	0.998533	-4.54308
TC0400001371.rn.2	85494	Tpra1	transmembrane protein adipocyte associated 1	-0.22992	6.84672	-1.25156	0.235246	0.998533	-4.54311
TC0300002512.rn.2	311671	Npepl1	aminopeptidase-like 1	0.189203	6.84578	1.25144	0.235288	0.998533	-4.54316
TC0700001905.rn.2	363006	Tarbp2	TARBP2 subunit of RISC loading complex	-0.173324	6.6471	-1.25115	0.23539	0.998533	-4.54328
TC0200004765.rn.2	362046	Dapp1	dual adaptor of phosphotyrosine and 3-phosphoinositides 1	-0.208007	7.0713	-1.25038	0.235663	0.998533	-4.54362
TC1200000866.rn.2	360826	Hscb	HscB mitochondrial iron-sulfur cluster co-chaperone	0.314496	6.3603	1.24806	0.236478	0.998533	-4.54463
TC1300001793.rn.2	498265	LOC498265	similar to hypothetical protein FLJ10706	-0.456991	4.63999	-1.24743	0.236703	0.998533	-4.54491
TC0X00001378.rn.2	408217	Usp11	ubiquitin specific peptidase 11	-0.283142	6.79832	-1.24714	0.236805	0.998533	-4.54504
TC1500000597.rn.2	305935	Mtmr6	myotubularin related protein 6	-0.259422	7.2896	-1.24676	0.23694	0.998533	-4.5452
TC0700000144.rn.2	89788	Gna15	G protein subunit alpha 15	-0.489134	5.81082	-1.24524	0.237478	0.998533	-4.54587
TC1000004020.rn.2	29481	Rgs9	regulator of G-protein signaling 9	-0.340213	5.20066	-1.24485	0.237613	0.998533	-4.54603
TC0400001232.rn.2	362388	Mrpl53	mitochondrial ribosomal protein L53	-0.340247	8.60329	-1.24472	0.23766	0.998533	-4.54609
TC0100004284.rn.2	306655	Irx4	iroquois homeobox 4	0.308414	4.6904	1.24471	0.237665	0.998533	-4.5461
TC2000000125.rn.2	361801	Rxrb	retinoid X receptor beta	-0.269013	6.46984	-1.24456	0.237718	0.998533	-4.54616
TC1400001183.rn.2	360992	Pnpt1	polyribonucleotide nucleotidyltransferase 1	-0.248239	5.79073	-1.24414	0.237868	0.998533	-4.54635
TC0500001442.rn.2	362594	Meaf6	MYST/Esa1-associated factor 6	-0.267072	6.84663	-1.24324	0.238186	0.998533	-4.54674
TC0100002969.rn.2	266762	Mrgprf	MAS related GPR family member F	0.194012	5.49226	1.24324	0.238186	0.998533	-4.54674
TC0600002910.rn.2	681989	Vipas39	VPS33B interacting protein, apical-basolateral polarity regulator, spe-39 homolog	-0.412485	5.72536	-1.24284	0.23833	0.998533	-4.54691
TC0200004054.rn.2	83791	Fdps	farnesyl diphosphate synthase	-0.39205	7.5694	-1.2423	0.238521	0.998533	-4.54715
TC1300002246.rn.2	289388	G0s2	G0/G1switch 2	0.246567	5.4534	1.24227	0.23853	0.998533	-4.54716
TC1500001134.rn.2	290485	Cldn10	claudin 10	-0.504852	6.23362	-1.2409	0.239018	0.998533	-4.54775
TC0900002724.rn.2	301549	Wdfy1	WD repeat and FYVE domain containing 1	-0.271648	4.90132	-1.24078	0.23906	0.998533	-4.54781
TC0600002208.rn.2	298914	Itgb1bp1	integrin subunit beta 1 binding protein 1	0.161554	7.48162	1.24059	0.239129	0.998533	-4.54789
TC0600000896.rn.2	299113	Klhdc2	kelch domain containing 2	0.177038	8.7832	1.23977	0.239423	0.998533	-4.54825
TC1500001558.rn.2	290028	Osgep	O-sialoglycoprotein endopeptidase	-0.282672	5.85378	-1.23956	0.239497	0.998533	-4.54834
TC1200001582.rn.2	282845	Rnf34	ring finger protein 34	-0.327742	8.17286	-1.23929	0.239592	0.998533	-4.54845
TC1400002025.rn.2	360953	Stx18	syntaxin 18	0.208549	6.40258	1.23913	0.23965	0.998533	-4.54853
TC0300000263.rn.2	407765	St6galnac6	ST6 N-acetylgalactosaminide alpha-2,6-sialyltransferase 6	0.192303	5.22874	1.23901	0.239692	0.998533	-4.54858
TC0300004604.rn.2	680111	Rbl1	RB transcriptional corepressor like 1	-0.704919	6.5506	-1.23878	0.239774	0.998533	-4.54868
TC0800002452.rn.2	64189	Pafah1b2	platelet-activating factor acetylhydrolase 1b, catalytic subunit 2	-0.189571	7.88806	-1.23865	0.239819	0.998533	-4.54873
TC0400000438.rn.2	296913	Lsm8	LSM8 homolog, U6 small nuclear RNA associated	-0.533613	7.76618	-1.23859	0.239844	0.998533	-4.54876
TC0400001238.rn.2	78947	Mogs	mannosyl-oligosaccharide glucosidase	-0.337429	7.27989	-1.23822	0.239974	0.998533	-4.54892
TC1300000524.rn.2	60562	Stx6	syntaxin 6	-0.180667	7.66534	-1.23782	0.240117	0.998533	-4.54909
TC1000001149.rn.2	497960	Fam222b	family with sequence similarity 222, member B	0.340601	7.05789	1.23763	0.240184	0.998533	-4.54918
TC0100004681.rn.2	308362	Zfp110	zinc finger protein 110	-0.171492	8.70798	-1.23738	0.240275	0.998533	-4.54929
TC1400000582.rn.2	305367	Arap2	ArfGAP with RhoGAP domain, ankyrin repeat and PH domain 2	-0.309518	6.07336	-1.2373	0.240303	0.998533	-4.54932
TC1800001122.rn.2	360204	Zfp24	zinc finger protein 24	0.190848	7.39877	1.2373	0.240305	0.998533	-4.54932
TC0900002589.rn.2	58857	Vapa	VAMP associated protein A	0.181248	7.11674	1.23684	0.240469	0.998533	-4.54952
TC0700003676.rn.2	315210	Brd1	bromodomain containing 1	-0.173665	7.06566	-1.23663	0.240545	0.998533	-4.54961
TC0100006293.rn.2	29722	Apbb1	amyloid beta precursor protein binding family B member 1	-0.23082	6.35172	-1.2365	0.24059	0.998533	-4.54967
TC0300004035.rn.2	499878	Mfap1a	microfibrillar-associated protein 1A	-0.172901	7.4613	-1.23639	0.240629	0.998533	-4.54971
TC2000001536.rn.2	286896	Sgpl1	sphingosine-1-phosphate lyase 1	-0.223051	6.50038	-1.23637	0.240636	0.998533	-4.54972
TC0700001154.rn.2	314993	Atad2	ATPase family, AAA domain containing 2	-0.257284	6.19715	-1.23586	0.240819	0.998533	-4.54994
TC0500003281.rn.2	298296	Pcsk9	proprotein convertase subtilisin/kexin type 9	0.209145	4.77238	1.23536	0.240998	0.998533	-4.55016
TC2000000413.rn.2	294333	Fam207a	family with sequence similarity 207, member A	-0.249547	6.23204	-1.23502	0.241121	0.998533	-4.55031
TC0200004566.rn.2	310820	Ptbp2	polypyrimidine tract binding protein 2	-0.385088	6.99587	-1.23486	0.241178	0.998533	-4.55038
TC1800000280.rn.2	307505	Ctnna1	catenin alpha 1	-0.282708	4.89974	-1.23486	0.241179	0.998533	-4.55038
TC0700001164.rn.2	314999	Trmt12	tRNA methyltransferase 12	-0.318852	4.74421	-1.23464	0.241256	0.998533	-4.55047
TC0400003305.rn.2	297432	Abtb1	ankyrin repeat and BTB domain containing 1	-0.196332	6.63776	-1.23415	0.241431	0.998533	-4.55069
TSUnmapped00000003.rn.2	117557	Tpm3	tropomyosin 3	0.251559	5.10281	1.23351	0.241661	0.998533	-4.55096
TC0900000580.rn.2	81815	Tpp2	tripeptidyl peptidase 2	-0.179468	7.06603	-1.23343	0.24169	0.998533	-4.551
TC1300000243.rn.2	363985	Slc41a1	solute carrier family 41 member 1	0.181534	7.68477	1.23235	0.242079	0.998533	-4.55147
TC0X00001866.rn.2	367832	Zfx	zinc finger protein X-linked	-0.226871	7.31785	-1.2319	0.242242	0.998533	-4.55166
TC0100005404.rn.2	308589	Sphk2	sphingosine kinase 2	0.153408	8.2758	1.2317	0.242312	0.998533	-4.55175
TC1600001918.rn.2	290850	Mrps31	mitochondrial ribosomal protein S31	-0.230217	6.91709	-1.23161	0.242345	0.998533	-4.55179
TC0600002624.rn.2	171139	Timm9	translocase of inner mitochondrial membrane 9	0.263671	7.09123	1.23153	0.242374	0.998533	-4.55182
TC0600003068.rn.2	299269	Ifi27l2b	interferon, alpha-inducible protein 27 like 2B	-0.208453	10.3393	-1.23114	0.242514	0.998533	-4.55199
TC1300001957.rn.2	116591	Fcgr2a	Fc fragment of IgG, low affinity IIa, receptor	-0.436504	7.03218	-1.23076	0.242652	0.998533	-4.55216
TC1000002712.rn.2	29144	Canx	calnexin	-0.166704	9.86835	-1.23059	0.242714	0.998533	-4.55223
TC1600000679.rn.2	361159	Eri1	exoribonuclease 1	-0.199698	7.07552	-1.22955	0.243087	0.998533	-4.55268
TC1900000354.rn.2	304670	Tnpo2	transportin 2	0.174758	7.29761	1.22935	0.24316	0.998533	-4.55276
TC0500003288.rn.2	362556	Ttc4	tetratricopeptide repeat domain 4	-0.508296	7.14397	-1.22933	0.243168	0.998533	-4.55278
TC1900000531.rn.2	689421	Sntb2	syntrophin, beta 2	0.400779	5.86733	1.22921	0.24321	0.998533	-4.55282
TC0100007927.rn.2	29653	Gpam	glycerol-3-phosphate acyltransferase, mitochondrial	-0.309941	6.52187	-1.22782	0.243714	0.998533	-4.55343
TC0100002044.rn.2	293118	Prcp	prolylcarboxypeptidase	-0.213703	7.6184	-1.22632	0.244257	0.998533	-4.55408
TC0X00002376.rn.2	24944	Lamp2	lysosomal-associated membrane protein 2	-0.221859	9.43701	-1.22624	0.244286	0.998533	-4.55411
TC0100002398.rn.2	29657	Arntl	aryl hydrocarbon receptor nuclear translocator-like	-0.25468	6.5218	-1.22567	0.244494	0.998533	-4.55436
TC1500000980.rn.2	306102	Bora	bora, aurora kinase A activator	-0.385824	5.20739	-1.22561	0.244514	0.998533	-4.55438
TC2000001256.rn.2	309665	Tmprss3	transmembrane serine protease 3	0.332154	3.95105	1.22555	0.244536	0.998533	-4.55441
TC1000004294.rn.2	60433	Rfng	RFNG O-fucosylpeptide 3-beta-N-acetylglucosaminyltransferase	-0.328439	6.78815	-1.2254	0.24459	0.998533	-4.55447
TC0200002324.rn.2	81673	Gtf2b	general transcription factor IIB	-0.187776	9.0166	-1.22539	0.244595	0.998533	-4.55448
TC0500000402.rn.2	297961	Ube2j1	ubiquitin-conjugating enzyme E2, J1	-0.263604	7.97018	-1.22511	0.244695	0.998533	-4.5546
TC20_KL568103v1_random00000001.rn.2	414790	RT1-CE13	RT1 class I, locus CE13	-0.217134	6.87178	-1.2249	0.244773	0.998533	-4.55469
TC0300002296.rn.2	296368	Ube2c	ubiquitin-conjugating enzyme E2C	0.210818	4.91693	1.22459	0.244884	0.998533	-4.55482
TC0800002617.rn.2	315696	Snx33	sorting nexin 33	-0.243677	4.1967	-1.22428	0.244996	0.998533	-4.55496
TC0200004014.rn.2	310687	Prcc	proline rich mitotic checkpoint control factor	0.172123	7.78506	1.22408	0.245068	0.998533	-4.55504
TC1000003149.rn.2	287464	Dhx33	DEAH-box helicase 33	-0.175851	6.96171	-1.224	0.2451	0.998533	-4.55508
TC2000001500.rn.2	365581	Edar	ectodysplasin-A receptor	0.221802	6.2113	1.22397	0.245109	0.998533	-4.55509
TC0800000782.rn.2	246136	Man2c1	mannosidase, alpha, class 2C, member 1	-0.289815	6.23462	-1.22395	0.245118	0.998533	-4.5551
TC0600002915.rn.2	362766	Alkbh1	alkB homolog 1, histone H2A dioxygenase	-0.170686	6.86885	-1.22391	0.245132	0.998533	-4.55512
TC0200002747.rn.2	25203	Ccnb1	cyclin B1	-0.581473	5.15931	-1.22384	0.245157	0.998533	-4.55515
TC0500004097.rn.2	298655	H6pd	hexose-6-phosphate dehydrogenase (glucose 1-dehydrogenase)	-0.54904	4.07938	-1.22291	0.245495	0.998533	-4.55555
TC0800002273.rn.2	300521	Tbrg1	transforming growth factor beta regulator 1	-0.184689	8.81439	-1.22216	0.245767	0.998533	-4.55587
TC1500001417.rn.2	361020	Rpp14	ribonuclease P/MRP subunit p14	0.309965	6.26998	1.222	0.245825	0.998533	-4.55594
TC0100002253.rn.2	101241893	Trim34	tripartite motif-containing 34	-0.251454	7.72064	-1.22166	0.245951	0.998533	-4.55609
TC1700001323.rn.2	59076	Grk6	G protein-coupled receptor kinase 6	-0.158093	9.28653	-1.22105	0.246171	0.998533	-4.55635
TC0700001165.rn.2	315000	Rnf139	ring finger protein 139	-0.205145	6.04606	-1.22095	0.246209	0.998533	-4.55639
TC1400001621.rn.2	289561	Polr2b	RNA polymerase II subunit B	-0.191828	7.32746	-1.22091	0.246223	0.998533	-4.55641
TC0100001495.rn.2	690987	Gys1	glycogen synthase 1	-0.312054	5.21645	-1.22071	0.246295	0.998533	-4.55649
TC0100003102.rn.2	293693	Cdc42bpg	CDC42 binding protein kinase gamma	0.262878	4.69643	1.22056	0.246351	0.998533	-4.55656
TC0600001960.rn.2	362699	Yipf4	Yip1 domain family, member 4	0.268621	6.53551	1.2203	0.246444	0.998533	-4.55667
TC0800002584.rn.2	363064	Wdr61	WD repeat domain 61	-0.24019	7.65065	-1.22012	0.246513	0.998533	-4.55675
TC0800000964.rn.2	300799	Dapk2	death-associated protein kinase 2	-0.244481	7.03044	-1.21981	0.246624	0.998533	-4.55688
TC0100003163.rn.2	293721	Ganab	glucosidase II alpha subunit	-0.146385	7.66024	-1.21963	0.246689	0.998533	-4.55696
TC1500002465.rn.2	289904	Mss51	MSS51 mitochondrial translational activator	-0.386862	4.54846	-1.21957	0.246711	0.998533	-4.55698
TC0400003685.rn.2	312690	Phc1	polyhomeotic homolog 1	0.281699	6.55184	1.21932	0.246805	0.998533	-4.5571
TC0900001134.rn.2	363285	Scly	selenocysteine lyase	-0.254855	6.68021	-1.21918	0.246854	0.998533	-4.55715
TC0800001372.rn.2	367153	Cep70	centrosomal protein 70	-0.403346	4.60455	-1.21914	0.246871	0.998533	-4.55717
TC1600000093.rn.2	290558	Nt5dc2	5'-nucleotidase domain containing 2	0.351953	5.37461	1.21912	0.246878	0.998533	-4.55718
TC0100002629.rn.2	308995	Itgal	integrin subunit alpha L	-0.166777	10.0457	-1.21909	0.246889	0.998533	-4.55719
TC0100000170.rn.2	308923	Ahi1	Abelson helper integration site 1	-0.214794	6.89591	-1.21861	0.247063	0.998533	-4.5574
TC0500003810.rn.2	313609	Pdik1l	PDLIM1 interacting kinase 1 like	-0.851747	6.83687	-1.21815	0.247232	0.998533	-4.5576
TC0900001545.rn.2	316219	Trerf1	transcriptional regulating factor 1	0.211783	6.62763	1.21775	0.247376	0.998533	-4.55777
TC0900000665.rn.2	301416	Coq10b	coenzyme Q10B	-0.518999	6.38392	-1.21735	0.247525	0.998533	-4.55794
TC0800002559.rn.2	300711	Atm	ATM serine/threonine kinase	-0.237335	7.93519	-1.2171	0.247614	0.998533	-4.55805
TC1300002105.rn.2	305105	Fbxo28	F-box protein 28	-0.267982	6.50699	-1.2168	0.247724	0.998533	-4.55818
TC0200001209.rn.2	365802	Selenot	selenoprotein T	-0.160406	9.74419	-1.21676	0.247739	0.998533	-4.55819
TC0700000324.rn.2	314654	Myo1f	myosin IF	-0.366255	6.45936	-1.21643	0.247862	0.998533	-4.55834
TC1700002254.rn.2	291324	Trdmt1	tRNA aspartic acid methyltransferase 1	-0.269431	4.80579	-1.21633	0.247898	0.998533	-4.55838
TC1400002191.rn.2	305502	Tmed4	transmembrane p24 trafficking protein 4	-0.150123	7.70701	-1.21623	0.247935	0.998533	-4.55842
TC1200000050.rn.2	29145	Ctxn1	cortexin 1	-0.221135	4.97147	-1.21533	0.248266	0.998533	-4.55881
TC0900000621.rn.2	64824	Nab1	Ngfi-A binding protein 1	-0.286899	5.97893	-1.21472	0.24849	0.998533	-4.55907
TC0400003854.rn.2	29187	Cd69	Cd69 molecule	-0.203291	9.19869	-1.21457	0.248545	0.998533	-4.55914
TC0800002633.rn.2	300741	Mpi	mannose phosphate isomerase	-0.255474	6.82636	-1.21454	0.248554	0.998533	-4.55915
TC1400001143.rn.2	85252	Xpo1	exportin 1	-0.214339	6.91784	-1.21447	0.24858	0.998533	-4.55918
TC2000001296.rn.2	690386	LOC690386	hypothetical protein LOC690386	0.192213	7.04176	1.21365	0.248881	0.998533	-4.55953
TC1200000610.rn.2	360807	Rsrc2	arginine and serine rich coiled-coil 2	-0.179014	8.83517	-1.21362	0.248894	0.998533	-4.55954
TC0400001574.rn.2	362417	Il17re	interleukin 17 receptor E	-0.214603	3.26793	-1.21331	0.249007	0.998533	-4.55968
TC0200003693.rn.2	295050	Exosc8	exosome component 8	-0.20291	7.14848	-1.2133	0.249012	0.998533	-4.55968
TC0900002141.rn.2	114515	Lancl1	LanC like 1	-0.422482	7.82418	-1.21329	0.249016	0.998533	-4.55969
TC0300001490.rn.2	311325	Knstrn	kinetochore-localized astrin/SPAG5 binding protein	0.247643	4.97789	1.21263	0.249257	0.998533	-4.55997
TC1700002070.rn.2	29662	Gdi2	GDP dissociation inhibitor 2	-0.350058	8.62337	-1.21235	0.249359	0.998533	-4.56009
TC2000000749.rn.2	309790	Msl3l2	male-specific lethal 3-like 2 (Drosophila)	0.202596	4.21872	1.21167	0.249613	0.998533	-4.56038
TC1000003195.rn.2	287478	Ctns	cystinosin, lysosomal cystine transporter	-0.306433	5.4301	-1.21123	0.249775	0.998533	-4.56057
TC0400001567.rn.2	679713	Brpf1	bromodomain and PHD finger containing, 1	-0.174202	7.98024	-1.21112	0.249812	0.998533	-4.56061
TC1200000422.rn.2	192154	Hip1	huntingtin interacting protein 1	0.585481	3.98245	1.21082	0.249924	0.998533	-4.56074
TC1200000787.rn.2	64304	Acads	acyl-CoA dehydrogenase short chain	0.225425	6.12441	1.21076	0.249948	0.998533	-4.56077
TC1000003478.rn.2	303407	Gdpd1	glycerophosphodiester phosphodiesterase domain containing 1	-0.44779	4.28657	-1.21059	0.250011	0.998533	-4.56084
TC1000000757.rn.2	54265	Llgl1	LLGL scribble cell polarity complex component 1	-0.218439	6.66736	-1.21024	0.250139	0.998533	-4.56099
TC0100003697.rn.2	365468	Lzts2	leucine zipper tumor suppressor 2	0.176502	5.31568	1.21022	0.250145	0.998533	-4.561
TC0100007111.rn.2	29678	Sart1	spliceosome associated factor 1, recruiter of U4/U6.U5 tri-snRNP	-0.171944	6.91311	-1.20995	0.250246	0.998533	-4.56112
TC0100004375.rn.2	361473	Mtrf1l	mitochondrial translation release factor 1 like	-0.24039	6.2745	-1.20979	0.250305	0.998533	-4.56118
TC1700001429.rn.2	361219	Fbxw17	F-box and WD-40 domain protein 17	-0.171993	6.20976	-1.20966	0.250353	0.998533	-4.56124
TC1100000340.rn.2	304063	Ets2	ETS proto-oncogene 2, transcription factor	0.222916	5.85282	1.20957	0.250388	0.998533	-4.56128
TC0200002001.rn.2	170927	Clcc1	chloride channel CLIC-like 1	-0.492077	5.39151	-1.20951	0.250409	0.998533	-4.5613
TC0300004767.rn.2	296372	Ncoa5	nuclear receptor coactivator 5	-0.256356	7.00745	-1.20923	0.250514	0.998533	-4.56143
TC1700001963.rn.2	361258	Cul2	cullin 2	-0.235435	6.27485	-1.20815	0.250913	0.998533	-4.56189
TC0X00000083.rn.2	317346	Bcor	BCL6 co-repressor	-0.2511	7.77654	-1.20762	0.251107	0.998533	-4.56211
TSUnmapped00000057.rn.2	309512	Tnks2	tankyrase 2	-0.219202	7.70864	-1.20687	0.251387	0.998533	-4.56244
TC1400002290.rn.2	498420	Etaa1l1	Ewing tumor-associated antigen 1-like 1	0.354698	4.68138	1.2068	0.251413	0.998533	-4.56246
TC0200001479.rn.2	361972	Tmem154	transmembrane protein 154	-0.169139	8.31638	-1.20601	0.251705	0.998533	-4.5628
TC0100003216.rn.2	293749	Ms4a6bl	membrane-spanning 4-domains, subfamily A, member 6B-like	0.228848	9.29268	1.20593	0.251734	0.998533	-4.56283
TC0300001989.rn.2	85260	Entpd6	ectonucleoside triphosphate diphosphohydrolase 6	-0.318628	5.38492	-1.20549	0.251899	0.998533	-4.56302
TC1500002482.rn.2	361066	RGD1308117	similar to 9930012K11Rik protein	0.242923	6.27831	1.20509	0.252047	0.998533	-4.5632
TC1600000300.rn.2	290657	Klhl26	kelch-like family member 26	0.159606	5.30582	1.20496	0.252094	0.998533	-4.56325
TC1000003484.rn.2	497976	Rad51c	RAD51 paralog C	0.347108	5.39803	1.20476	0.252171	0.998533	-4.56334
TC0900000853.rn.2	81643	Atic	5-aminoimidazole-4-carboxamide ribonucleotide formyltransferase/IMP cyclohydrolase	-0.231898	7.60811	-1.20448	0.252272	0.998533	-4.56345
TC1800000468.rn.2	361323	Commd10	COMM domain containing 10	-0.239772	6.17857	-1.20387	0.252501	0.998533	-4.56372
TC1600000199.rn.2	306324	Tspan14	tetraspanin 14	-0.234475	7.98104	-1.2034	0.252674	0.998533	-4.56392
TC1900000017.rn.2	84019	Nae1	NEDD8 activating enzyme E1 subunit 1	-0.246226	6.23984	-1.20317	0.25276	0.998533	-4.56401
TC0900001504.rn.2	301221	Mocs1	molybdenum cofactor synthesis 1	0.384908	5.19733	1.20277	0.252909	0.998533	-4.56418
TC1000001066.rn.2	303311	Rtn4rl1	reticulon 4 receptor-like 1	-0.348938	5.58733	-1.20209	0.253162	0.998533	-4.56447
TC0500003772.rn.2	313020	Wdtc1	WD and tetratricopeptide repeats 1	-0.305601	7.51303	-1.20097	0.253582	0.998533	-4.56495
TC1200000333.rn.2	304346	Mblac1	metallo-beta-lactamase domain containing 1	-0.160526	6.27206	-1.20088	0.253615	0.998533	-4.56499
TC1000001642.rn.2	29757	Atp6v0a1	ATPase H+ transporting V0 subunit a1	-0.453387	5.81955	-1.20005	0.253926	0.998533	-4.56535
TC0900000215.rn.2	363192	Klhdc3	kelch domain containing 3	-0.206679	7.94599	-1.1999	0.253981	0.998533	-4.56541
TC0600002209.rn.2	57027	Adam17	ADAM metallopeptidase domain 17	-0.221433	6.81295	-1.19961	0.254089	0.998533	-4.56553
TC0300001179.rn.2	295934	Chst1	carbohydrate sulfotransferase 1	-0.415648	4.01215	-1.19923	0.25423	0.998533	-4.56569
TC0300002878.rn.2	687266	Fpgs	folylpolyglutamate synthase	0.177917	6.13722	1.19891	0.254351	0.998533	-4.56583
TC1900001209.rn.2	361381	Rad23a	RAD23 homolog A, nucleotide excision repair protein	0.16093	7.69423	1.19831	0.254575	0.998533	-4.56609
TC0400000433.rn.2	493810	Capza2	capping actin protein of muscle Z-line subunit alpha 2	-0.173449	8.89252	-1.19803	0.25468	0.998533	-4.5662
TC1000004307.rn.2	303749	Ogfod3	2-oxoglutarate and iron-dependent oxygenase domain containing 3	-0.29444	5.68933	-1.19796	0.254706	0.998533	-4.56623
TC0200003530.rn.2	116562	Il2	interleukin 2	0.233804	4.62836	1.19726	0.254969	0.998533	-4.56653
TC0200001165.rn.2	295053	Spart	spartin	-0.208505	5.74067	-1.19706	0.255045	0.998533	-4.56662
TC0400002355.rn.2	246150	Akap9	A-kinase anchoring protein 9	-0.23685	7.17528	-1.19679	0.255145	0.998533	-4.56673
TC1500000513.rn.2	305896	Irf9	interferon regulatory factor 9	-0.18778	8.61486	-1.19675	0.255162	0.998533	-4.56675
TC0900002591.rn.2	246324	Rab31	RAB31, member RAS oncogene family	0.293481	4.05914	1.19599	0.255446	0.998533	-4.56707
TC0600000747.rn.2	366618	Ap4s1	adaptor related protein complex 4 subunit sigma 1	-0.304756	5.5781	-1.19574	0.255538	0.998533	-4.56718
TC0800002735.rn.2	25631	Smad3	SMAD family member 3	-0.192275	7.74183	-1.19538	0.255673	0.998533	-4.56733
TC1700000784.rn.2	307016	Arhgap12	Rho GTPase activating protein 12	-0.192583	7.63875	-1.19468	0.255935	0.998533	-4.56763
TC0600003253.rn.2	500727	Cdca4	cell division cycle associated 4	0.201606	7.40636	1.19301	0.256566	0.998533	-4.56834
TC0100002900.rn.2	361676	Pnpla2	patatin-like phospholipase domain containing 2	-0.187627	7.85249	-1.19297	0.25658	0.998533	-4.56835
TC0300002867.rn.2	311864	Uck1	uridine-cytidine kinase 1	-0.223319	6.51537	-1.19295	0.256587	0.998533	-4.56836
TC0200004317.rn.2	295319	Man1a2	mannosidase, alpha, class 1A, member 2	-0.177059	7.02055	-1.19229	0.256836	0.998533	-4.56864
TC0500002689.rn.2	313235	Coro2a	coronin 2A	-0.270895	5.60512	-1.19168	0.257066	0.998533	-4.5689
TC0300003773.rn.2	362173	Caprin1	cell cycle associated protein 1	-0.175176	8.75561	-1.19076	0.257415	0.998533	-4.56929
TC0600001646.rn.2	64520	Mta1	metastasis associated 1	0.169667	7.96382	1.18944	0.257912	0.998533	-4.56985
TC0300005079.rn.2	308652	Smox	spermine oxidase	-0.253599	6.57854	-1.18905	0.258062	0.998533	-4.57002
TC0100003633.rn.2	309375	Marveld1	MARVEL domain containing 1	-0.211288	4.59376	-1.18892	0.25811	0.998533	-4.57007
TC0700001507.rn.2	29362	Tef	TEF transcription factor, PAR bZIP family member	-0.331136	5.23097	-1.18886	0.258134	0.998533	-4.5701
TC0500003601.rn.2	362598	Sh3d21	SH3 domain containing 21	0.234895	4.83702	1.18867	0.258205	0.998533	-4.57018
TC1800000241.rn.2	25050	Camk4	calcium/calmodulin-dependent protein kinase IV	-0.187388	8.92514	-1.18839	0.258311	0.998533	-4.5703
TC0400001035.rn.2	500153	Ccser1	coiled-coil serine-rich protein 1	0.151229	4.79471	1.18838	0.258315	0.998533	-4.5703
TC1800000013.rn.2	291797	Thoc1	THO complex 1	-0.248514	7.50532	-1.18768	0.258581	0.998533	-4.5706
TC0200000503.rn.2	79128	Dab2	DAB adaptor protein 2	0.687799	4.86106	1.18753	0.258638	0.998533	-4.57066
TC0300000229.rn.2	311856	Usp20	ubiquitin specific peptidase 20	0.260905	6.09917	1.18725	0.258742	0.998533	-4.57078
TC1400000907.rn.2	498402	Ascc2	activating signal cointegrator 1 complex subunit 2	-0.182078	7.24796	-1.18612	0.259172	0.998533	-4.57126
TC0200004871.rn.2	499725	Rpf1	ribosome production factor 1 homolog	-0.174566	8.03966	-1.18611	0.259176	0.998533	-4.57126
TC0800002886.rn.2	25720	Tcf12	transcription factor 12	0.155332	9.15422	1.18606	0.259194	0.998533	-4.57128
TC0300003783.rn.2	83617	Hipk3	homeodomain interacting protein kinase 3	0.215152	8.08802	1.18534	0.259469	0.998533	-4.57159
TC0500002626.rn.2	362508	Spag8	sperm associated antigen 8	-0.507086	4.92464	-1.18487	0.259648	0.998533	-4.57179
TC1600000964.rn.2	361178	Tfdp1	transcription factor Dp-1	0.172315	6.37101	1.18485	0.259655	0.998533	-4.57179
TC0800001839.rn.2	316101	Limd1	LIM domain containing 1	-0.24616	6.42847	-1.18451	0.259782	0.998533	-4.57194
TC1900000145.rn.2	24451	Hmox1	heme oxygenase 1	0.389618	4.47084	1.1843	0.259863	0.998533	-4.57203
TC0400001811.rn.2	297607	RGD1311164	similar to DNA segment, Chr 6, Wayne State University 163, expressed	-0.191284	6.5978	-1.18326	0.260259	0.998533	-4.57246
TC0900001819.rn.2	301343	Lman2l	lectin, mannose-binding 2-like	-0.40342	6.71711	-1.18324	0.260267	0.998533	-4.57247
TC0500000954.rn.2	298227	Mtap	methylthioadenosine phosphorylase	-0.232423	6.95454	-1.18276	0.260448	0.998533	-4.57267
TC0300000812.rn.2	116551	Pdk1	pyruvate dehydrogenase kinase 1	0.230075	6.47824	1.18264	0.260497	0.998533	-4.57273
TC1000003859.rn.2	84580	Hdac5	histone deacetylase 5	0.205227	7.68785	1.18262	0.260504	0.998533	-4.57274
TC1400000177.rn.2	305171	Lin54	lin-54 DREAM MuvB core complex component	-0.211111	7.64513	-1.18229	0.26063	0.998533	-4.57287
TC1300000303.rn.2	89824	Chi3l1	chitinase 3 like 1	-0.657682	4.39068	-1.18138	0.260978	0.998533	-4.57326
TC1600002047.rn.2	361185	Naxd	NAD(P)HX dehydratase	-0.18213	7.28865	-1.18118	0.261053	0.998533	-4.57334
TC0800003614.rn.2	301076	Zfp445	zinc finger protein 445	-0.284137	6.51836	-1.18106	0.261099	0.998533	-4.57339
TC0900001906.rn.2	301373	Tgfbrap1	transforming growth factor, beta receptor associated protein 1	-0.300203	6.99839	-1.18096	0.261136	0.998533	-4.57343
TC1200000235.rn.2	498146	Spdye4	speedy/RINGO cell cycle regulator family member E4	0.22627	4.97693	1.1807	0.261237	0.998533	-4.57355
TC0400001483.rn.2	65275	Gpr27	G protein-coupled receptor 27	0.188434	4.63032	1.18008	0.261475	0.998533	-4.57381
TC0700001695.rn.2	366975	Pphln1	periphilin 1	-0.169905	7.62133	-1.17991	0.26154	0.998533	-4.57388
TC0700000948.rn.2	315045	Pop1	POP1 homolog, ribonuclease P/MRP subunit	-0.264457	5.24257	-1.17978	0.261589	0.998533	-4.57393
TC0700001487.rn.2	361888	Srek1ip1	SREK1-interacting protein 1	0.292459	7.03339	1.17931	0.261767	0.998533	-4.57413
TC0600000427.rn.2	313961	Smc6	structural maintenance of chromosomes 6	-0.16242	8.188	-1.17926	0.261786	0.998533	-4.57415
TC0900000097.rn.2	363327	Vmac	vimentin-type intermediate filament associated coiled-coil protein	0.283122	5.90155	1.17922	0.261801	0.998533	-4.57417
TC0100003815.rn.2	25230	Add3	adducin 3	0.147226	8.65179	1.17872	0.261992	0.998533	-4.57438
TSUnmapped00000058.rn.2	689064	Hbb-bs	hemoglobin, beta adult s chain	0.206006	5.49343	1.17864	0.262024	0.998533	-4.57441
TC1300001901.rn.2	289217	Sdhc	succinate dehydrogenase complex subunit C	0.175586	6.34397	1.1785	0.26208	0.998533	-4.57447
TC0300000225.rn.2	362103	Ntmt1	N-terminal Xaa-Pro-Lys N-methyltransferase 1	0.264515	6.67079	1.17669	0.262773	0.998533	-4.57523
TC0500000291.rn.2	500419	Rmdn1	regulator of microtubule dynamics 1	-0.336066	5.33077	-1.17627	0.262935	0.998533	-4.57541
TC1100000949.rn.2	116721	Abcc5	ATP binding cassette subfamily C member 5	-0.259996	7.85442	-1.17626	0.262937	0.998533	-4.57541
TC0300000301.rn.2	296654	Gsn	gelsolin	0.265097	5.46938	1.17606	0.263015	0.998533	-4.5755
TC1900001685.rn.2	292095	Ttc13	tetratricopeptide repeat domain 13	-0.146054	7.36008	-1.17588	0.263084	0.998533	-4.57557
TC0100001692.rn.2	292999	Chsy1	chondroitin sulfate synthase 1	-0.172726	5.3319	-1.17578	0.263121	0.998533	-4.57562
TC1000004175.rn.2	494445	Srsf2	serine and arginine rich splicing factor 2	0.21732	10.1414	1.17546	0.263245	0.998533	-4.57575
TC1300001895.rn.2	304965	Fcrla	Fc receptor-like A	-0.727029	6.63857	-1.17513	0.263371	0.998533	-4.57589
TC0800002358.rn.2	300652	Sorl1	sortilin related receptor 1	0.19249	8.62308	1.17484	0.263483	0.998533	-4.57601
TC0200002683.rn.2	171525	Polk	DNA polymerase kappa	-0.235108	4.4951	-1.17477	0.263509	0.998533	-4.57604
TC1000001083.rn.2	287550	Tp53i13	tumor protein p53 inducible protein 13	0.196735	5.94672	1.17435	0.26367	0.998533	-4.57622
TC1300002278.rn.2	498276	LOC498276	Fc gamma receptor II beta	-0.345749	6.49168	-1.17386	0.263859	0.998533	-4.57642
TC0700001216.rn.2	314959	RGD1359449	gasdermin domain containing protein RGD1359449	0.389512	4.91698	1.17339	0.264043	0.998533	-4.57662
TC1200000309.rn.2	25266	Pdgfa	platelet derived growth factor subunit A	0.185002	4.71845	1.1728	0.264267	0.998533	-4.57687
TC0100007443.rn.2	309419	Pip5k1b	phosphatidylinositol-4-phosphate 5-kinase type 1 beta	-0.564835	4.98516	-1.17268	0.264315	0.998533	-4.57692
TC1000004280.rn.2	89841	Pcyt2	phosphate cytidylyltransferase 2, ethanolamine	-0.31868	6.30368	-1.17267	0.26432	0.998533	-4.57692
TC0500001430.rn.2	313583	Sf3a3	splicing factor 3a, subunit 3	-0.164707	8.15937	-1.17197	0.26459	0.998533	-4.57722
TC0100005397.rn.2	171071	Ppp1r15a	protein phosphatase 1, regulatory subunit 15A	-0.216652	7.76011	-1.17196	0.264594	0.998533	-4.57722
TC1000003379.rn.2	54395	Crlf3	cytokine receptor-like factor 3	-0.155509	8.68171	-1.17188	0.264622	0.998533	-4.57725
TC1200000169.rn.2	360763	Usp12	ubiquitin specific peptidase 12	-0.227506	7.49235	-1.17184	0.264637	0.998533	-4.57727
TC0200001110.rn.2	310399	Naa15	N(alpha)-acetyltransferase 15, NatA auxiliary subunit	-0.174029	7.40695	-1.17182	0.264645	0.998533	-4.57728
TC1200000676.rn.2	304507	Oas1i	2 ' -5 ' oligoadenylate synthetase 1I	-0.335256	6.47739	-1.17138	0.264819	0.998533	-4.57747
TC0400003182.rn.2	297389	Dguok	deoxyguanosine kinase	-0.351305	7.76334	-1.17064	0.265103	0.998533	-4.57777
TC0700003017.rn.2	299976	Rrm2b	ribonucleotide reductase regulatory TP53 inducible subunit M2B	-0.355125	7.16448	-1.1703	0.265235	0.998533	-4.57792
TC0700003457.rn.2	315114	C1qtnf6	C1q and TNF related 6	0.347296	4.57869	1.16941	0.265577	0.998533	-4.57829
TC0800002438.rn.2	117539	Il10ra	interleukin 10 receptor subunit alpha	-0.205803	4.22746	-1.16897	0.265747	0.998533	-4.57847
TC0200001746.rn.2	295270	Sf3b4	splicing factor 3b, subunit 4	0.156099	6.21723	1.16839	0.265972	0.998533	-4.57871
TC1000000710.rn.2	64646	Hist3h2a	histone cluster 3, H2a	-0.357198	9.28144	-1.16764	0.266263	0.998533	-4.57903
TC0100002797.rn.2	25332	Mgmt	O-6-methylguanine-DNA methyltransferase	0.181706	6.77592	1.16741	0.266353	0.998533	-4.57913
TC2000000226.rn.2	294289	Zbtb9	zinc finger and BTB domain containing 9	-0.244012	7.32671	-1.16719	0.266441	0.998533	-4.57922
TC0300004430.rn.2	366227	Apmap	adipocyte plasma membrane associated protein	-0.402412	5.36235	-1.16715	0.266454	0.998533	-4.57923
TC0700000390.rn.2	299691	Cry1	cryptochrome circadian regulator 1	-0.16728	5.96777	-1.16656	0.266683	0.998533	-4.57948
TC0700000999.rn.2	24610	Odf1	outer dense fiber of sperm tails 1	0.235897	5.43185	1.16616	0.266838	0.998533	-4.57965
TC1100001873.rn.2	25197	St6gal1	ST6 beta-galactoside alpha-2,6-sialyltransferase 1	-0.179283	9.02599	-1.16575	0.266998	0.998533	-4.57982
TC1000004376.rn.2	287722	Tmem106a	transmembrane protein 106A	-0.314481	5.20238	-1.1653	0.267174	0.998533	-4.58001
TC0600000474.rn.2	25537	Rock2	Rho-associated coiled-coil containing protein kinase 2	-0.216283	6.60755	-1.16507	0.267261	0.998533	-4.5801
TC1100000585.rn.2	303953	Abhd10	abhydrolase domain containing 10, depalmitoylase	-0.306551	5.31693	-1.1647	0.267407	0.998533	-4.58026
TC1000000722.rn.2	287359	Jmjd4	jumonji domain containing 4	-0.315465	4.99081	-1.16463	0.267432	0.998533	-4.58029
TC0200003841.rn.2	295106	Ift80	intraflagellar transport 80	-0.325272	6.35525	-1.16391	0.267713	0.998533	-4.58059
TC1900001157.rn.2	25670	Il15	interleukin 15	0.247229	6.58256	1.16333	0.26794	0.998533	-4.58083
TSUnmapped00000049.rn.2	289491	Mrpl1	mitochondrial ribosomal protein L1	-0.234093	7.30129	-1.16318	0.267998	0.998533	-4.58089
TC1900000102.rn.2	307652	Psme3ip1	proteasome activator subunit 3 interacting protein 1	-0.296161	7.75609	-1.1627	0.268185	0.998533	-4.58109
TC0700002989.rn.2	299982	Ankrd46	ankyrin repeat domain 46	0.169597	6.57463	1.16248	0.268271	0.998533	-4.58119
TC0400001093.rn.2	29702	Eif2ak3	eukaryotic translation initiation factor 2 alpha kinase 3	-0.243347	6.86043	-1.16241	0.268299	0.998533	-4.58122
TC1400002112.rn.2	298982	Maea	macrophage erythroblast attacher, E3 ubiquitin ligase	-0.163987	8.48436	-1.16235	0.268321	0.998533	-4.58124
TC1000003076.rn.2	497936	Tmem88	transmembrane protein 88	-0.297334	4.84464	-1.16231	0.268339	0.998533	-4.58126
TC0900000532.rn.2	117022	Il1r2	interleukin 1 receptor type 2	0.376472	3.41084	1.16228	0.268349	0.998533	-4.58127
TC1100001911.rn.2	498109	Polr2h	RNA polymerase II, I and III subunit H	-0.230709	8.00891	-1.16218	0.26839	0.998533	-4.58131
TC1100001930.rn.2	498109	Polr2h	RNA polymerase II, I and III subunit H	-0.230709	8.00891	-1.16218	0.26839	0.998533	-4.58131
TC1100000153.rn.2	363735	Gabpa	GA binding protein transcription factor subunit alpha	-0.316309	7.20373	-1.1605	0.269045	0.998533	-4.58201
TC0700002909.rn.2	366909	Slc26a10	solute carrier family 26, member 10	0.220171	5.63314	1.15956	0.269412	0.998533	-4.5824
TC0500003951.rn.2	500575	Szrd1	SUZ RNA binding domain containing 1	-0.230502	8.82049	-1.15921	0.26955	0.998533	-4.58255
TC1100001748.rn.2	303882	Tnk2	tyrosine kinase, non-receptor, 2	0.224659	6.40299	1.15866	0.269763	0.998533	-4.58278
TC1000003857.rn.2	287731	Lsm12	LSM12 homolog	0.16251	7.82905	1.1586	0.269788	0.998533	-4.5828
TC0700002096.rn.2	100125368	LOC100125368	zinc finger protein LOC100125368	-0.484772	7.005	-1.15831	0.269901	0.998533	-4.58292
TC0100001861.rn.2	499191	Ngrn	neugrin, neurite outgrowth associated	-0.201999	8.5525	-1.158	0.270022	0.998533	-4.58305
TC2000000833.rn.2	294515	Foxo3	forkhead box O3	-0.221163	6.23799	-1.15795	0.270042	0.998533	-4.58307
TC1100002055.rn.2	408243	Ece2	endothelin-converting enzyme 2	0.220214	3.13891	1.15653	0.2706	0.998533	-4.58367
TC0100004886.rn.2	65179	Ppp5c	protein phosphatase 5, catalytic subunit	-0.236495	7.77371	-1.15627	0.270703	0.998533	-4.58377
TC0700001456.rn.2	300075	Tomm22	translocase of outer mitochondrial membrane 22	0.211139	8.11965	1.15604	0.270791	0.998533	-4.58387
TC0300001579.rn.2	311368	Ctdspl2	CTD small phosphatase like 2	-0.161615	7.562	-1.15603	0.270796	0.998533	-4.58387
TC0100008157.rn.2	690263	Tmem179b	transmembrane protein 179B	-0.186629	8.25539	-1.15582	0.270878	0.998533	-4.58396
TC0100001251.rn.2	192245	Hspb6	heat shock protein family B (small) member 6	-0.243248	5.28406	-1.1557	0.270924	0.998533	-4.58401
TC1000000065.rn.2	442921	Prm3	protamine 3	0.223868	6.33403	1.15414	0.27154	0.998533	-4.58466
TC1200000576.rn.2	288647	Dhx37	DEAH-box helicase 37	-0.20171	6.77452	-1.15397	0.271607	0.998533	-4.58473
TC1000003297.rn.2	287534	Rflnb	refilin B	0.223859	7.97244	1.15318	0.271917	0.998533	-4.58506
TC0200001333.rn.2	361956	Rsrc1	arginine and serine rich coiled-coil 1	0.190931	7.25779	1.15288	0.272037	0.998533	-4.58518
TC1600000591.rn.2	364594	Tlr3	toll-like receptor 3	-0.51957	4.34592	-1.15287	0.272039	0.998533	-4.58518
TC1100000329.rn.2	25255	Dyrk1a	dual specificity tyrosine phosphorylation regulated kinase 1A	-0.152137	7.88783	-1.15251	0.272183	0.998533	-4.58534
TC1100001737.rn.2	360725	Snx4	sorting nexin 4	-0.268943	6.09968	-1.15241	0.272222	0.998533	-4.58538
TC1200001175.rn.2	304322	Chst12	carbohydrate sulfotransferase 12	0.293107	5.35554	1.15188	0.27243	0.998533	-4.5856
TC1600001282.rn.2	290596	Ghitm	growth hormone inducible transmembrane protein	-0.145587	9.73428	-1.1518	0.272464	0.998533	-4.58563
TC0100001416.rn.2	292847	Ctu1	cytosolic thiouridylase subunit 1	0.286635	5.54111	1.15175	0.272481	0.998533	-4.58565
TC0700003706.rn.2	315222	Arsa	arylsulfatase A	-0.298716	5.64959	-1.15148	0.272589	0.998533	-4.58576
TC0700000911.rn.2	299510	Zbtb39	zinc finger and BTB domain containing 39	-0.240342	6.43668	-1.15148	0.27259	0.998533	-4.58576
TC0600001830.rn.2	298771	Prepl	prolyl endopeptidase-like	-0.378023	6.30759	-1.15077	0.272868	0.998533	-4.58605
TC0200001596.rn.2	117557	Tpm3	tropomyosin 3	-0.133395	9.39983	-1.15067	0.272909	0.998533	-4.5861
TC0700002704.rn.2	100192313	Atxn7l3b	ataxin 7-like 3B	0.133406	9.13835	1.15058	0.272946	0.998533	-4.58614
TC0500002295.rn.2	312981	Asph	aspartate-beta-hydroxylase	-0.308599	6.21992	-1.15013	0.273121	0.998533	-4.58632
TC1700000212.rn.2	114519	Nfil3	nuclear factor, interleukin 3 regulated	-0.380149	5.29938	-1.14949	0.273376	0.998533	-4.58659
TC1500000240.rn.2	305828	Socs4	suppressor of cytokine signaling 4	-0.217936	4.83679	-1.14886	0.273627	0.998533	-4.58685
TC0400001920.rn.2	362452	Borcs5	BLOC-1 related complex subunit 5	0.21127	6.24018	1.14844	0.27379	0.998533	-4.58702
TC1900000835.rn.2	690961	Cog2	component of oligomeric golgi complex 2	0.233856	7.25434	1.14831	0.273842	0.998533	-4.58707
TC0700003488.rn.2	29361	Sox10	SRY-box transcription factor 10	0.205633	4.63406	1.14829	0.27385	0.998533	-4.58708
TC0500000393.rn.2	313128	Casp8ap2	caspase 8 associated protein 2	-0.18131	7.03681	-1.14826	0.273861	0.998533	-4.58709
TC0400002547.rn.2	25488	Ndufa5	NADH:ubiquinone oxidoreductase subunit A5	-0.309458	9.31238	-1.14731	0.27424	0.998533	-4.58749
TC0100000328.rn.2	157074	Sdha	succinate dehydrogenase complex flavoprotein subunit A	-0.187063	7.82507	-1.14673	0.27447	0.998533	-4.58773
TC0700000384.rn.2	170820	Prdm4	PR/SET domain 4	-0.181073	7.97547	-1.14641	0.274597	0.998533	-4.58786
TC0700002898.rn.2	299828	Atp23	ATP23 metallopeptidase and ATP synthase assembly factor homolog	0.251584	5.3129	1.14607	0.274731	0.998533	-4.588
TC0700001237.rn.2	24826	Tg	thyroglobulin	0.199738	4.3142	1.14516	0.275093	0.998533	-4.58838
TC0100005151.rn.2	502317	Aplp1	amyloid beta precursor like protein 1	0.402235	3.91133	1.1443	0.275436	0.998533	-4.58873
TC0800000125.rn.2	363020	Smco4	single-pass membrane protein with coiled-coil domains 4	-0.148643	6.7044	-1.14424	0.275462	0.998533	-4.58876
TC1200000810.rn.2	494521	Kctd10	potassium channel tetramerization domain containing 10	-0.313154	5.89717	-1.14422	0.275467	0.998533	-4.58876
TC0800000949.rn.2	501454	Oaz2	ornithine decarboxylase antizyme 2	0.212961	6.16168	1.14278	0.276044	0.998533	-4.58936
TC0200001543.rn.2	295231	Glmp	glycosylated lysosomal membrane protein	-0.162699	8.34761	-1.14263	0.2761	0.998533	-4.58942
TC0300001664.rn.2	296130	Gpat2	glycerol-3-phosphate acyltransferase 2, mitochondrial	0.258045	4.09787	1.1426	0.276113	0.998533	-4.58943
TC2000000155.rn.2	406169	Atf6b	activating transcription factor 6 beta	-0.173229	8.29189	-1.14228	0.276243	0.998533	-4.58957
TC0500003092.rn.2	362540	Hacd4	3-hydroxyacyl-CoA dehydratase 4	-0.244815	3.37751	-1.14122	0.276665	0.998533	-4.59
TC0400000290.rn.2	368062	Ankib1	ankyrin repeat and IBR domain containing 1	-0.167603	9.92112	-1.14106	0.276731	0.998533	-4.59007
TC0600002223.rn.2	25587	Id2	inhibitor of DNA binding 2	0.247546	5.84582	1.14084	0.276819	0.998533	-4.59016
TC0500002599.rn.2	116643	Vcp	valosin-containing protein	-0.166242	8.53632	-1.14043	0.276979	0.998533	-4.59033
TC0100000746.rn.2	308361	Zfp329	zinc finger protein 329	-0.436983	5.26479	-1.14022	0.277067	0.998533	-4.59042
TC1000002611.rn.2	64193	Pttg1	PTTG1 regulator of sister chromatid separation, securin	-0.466812	4.45287	-1.14009	0.277117	0.998533	-4.59047
TC1100002023.rn.2	116590	Mapk1	mitogen activated protein kinase 1	-0.160789	7.78762	-1.13973	0.277262	0.998533	-4.59062
TC0300002205.rn.2	362260	Dhx35	DEAH-box helicase 35	-0.250643	4.74277	-1.13926	0.277448	0.998533	-4.59081
TC1200000187.rn.2	252860	Zfp394	zinc finger protein 394	0.22179	6.62947	1.13925	0.277451	0.998533	-4.59081
TC0600000222.rn.2	298787	Memo1	mediator of cell motility 1	-0.268443	5.48847	-1.1392	0.277474	0.998533	-4.59084
TC1900001070.rn.2	291905	Fto	FTO, alpha-ketoglutarate dependent dioxygenase	-0.198327	7.51309	-1.13885	0.277614	0.998533	-4.59098
TC0600002756.rn.2	81634	Actn1	actinin, alpha 1	0.207407	7.13418	1.13884	0.277618	0.998533	-4.59098
TC0400000382.rn.2	312132	Tmem106b	transmembrane protein 106B	-0.176806	7.87294	-1.13846	0.277767	0.998533	-4.59114
TC0X00002677.rn.2	302855	Rbmx	RNA binding motif protein, X-linked	-0.144878	9.28126	-1.13802	0.277944	0.998533	-4.59132
TC0700001395.rn.2	315108	Apol3	apolipoprotein L, 3	0.191346	8.10528	1.13801	0.277948	0.998533	-4.59132
TC0X00002638.rn.2	25437	Emd	emerin	-0.225111	7.91782	-1.13798	0.277963	0.998533	-4.59134
TC0400003706.rn.2	297584	Clec4a2	C-type lectin domain family 4, member A2	-0.409261	2.7199	-1.13795	0.277974	0.998533	-4.59135
TC1800000637.rn.2	116472	Il17b	interleukin 17B	0.202616	5.35173	1.13757	0.278128	0.998533	-4.59151
TC0100002511.rn.2	100302453	Mettl9	methyltransferase like 9	0.156864	7.27629	1.13693	0.278383	0.998533	-4.59177
TC0800002101.rn.2	363032	Rp9	RP9, pre-mRNA splicing factor	0.171347	6.87993	1.13693	0.278385	0.998533	-4.59177
TC0200000857.rn.2	295568	Hltf	helicase-like transcription factor	-0.155863	7.80509	-1.13653	0.278545	0.998533	-4.59194
TC0800000226.rn.2	686505	Atg4d	autophagy related 4D, cysteine peptidase	-0.249514	6.227	-1.13634	0.278622	0.998533	-4.59201
TC2000000088.rn.2	294228	RT1-S3	RT1 class Ib, locus S3	-0.182242	7.95676	-1.13594	0.278779	0.998533	-4.59217
TC0800003240.rn.2	300955	Nck1	NCK adaptor protein 1	-0.207776	7.0798	-1.13548	0.278966	0.998533	-4.59237
TC1000000306.rn.2	114856	Dusp1	dual specificity phosphatase 1	-0.241525	9.1293	-1.13494	0.279181	0.998533	-4.59259
TC1700001350.rn.2	306767	Arl10	ADP-ribosylation factor like GTPase 10	-0.49723	5.35189	-1.13483	0.279227	0.998533	-4.59263
TC0700003973.rn.2	25579	Map3k12	mitogen activated protein kinase kinase kinase 12	0.228367	6.55942	1.13439	0.279405	0.998533	-4.59281
TC0200000219.rn.2	294667	Poc5	POC5 centriolar protein	0.18717	6.15098	1.13406	0.279538	0.998533	-4.59295
TC0100001468.rn.2	308576	Pnkp	polynucleotide kinase 3'-phosphatase	-0.17649	8.20369	-1.13402	0.279552	0.998533	-4.59296
TC0800000007.rn.2	500941	Msantd4	Myb/SANT DNA binding domain containing 4 with coiled-coils	-0.289512	6.48374	-1.13375	0.279661	0.998533	-4.59307
TC1500001569.rn.2	474169	Rnase2	ribonuclease A family member 2	0.302615	4.72766	1.13373	0.279671	0.998533	-4.59309
TC0300003241.rn.2	54348	Stk39	serine threonine kinase 39	0.16139	8.07755	1.13306	0.279941	0.998533	-4.59336
TC0X00001466.rn.2	367733	Rpgr	retinitis pigmentosa GTPase regulator	-0.255239	4.70381	-1.13274	0.280067	0.998533	-4.59349
TC0700000194.rn.2	299617	Abhd17a	abhydrolase domain containing 17A, depalmitoylase	0.307855	6.68894	1.13262	0.280117	0.998533	-4.59354
TC1000001206.rn.2	303351	Rhot1	ras homolog family member T1	-0.17138	7.89289	-1.13209	0.280332	0.998533	-4.59376
TC0800001577.rn.2	367171	Map4	microtubule-associated protein 4	-0.177454	7.33802	-1.1313	0.280652	0.998533	-4.59408
TC1200000577.rn.2	50522	Ubc	ubiquitin C	-0.155939	10.2995	-1.13085	0.280831	0.998533	-4.59426
TC1200000789.rn.2	24817	Hnf1a	HNF1 homeobox A	-0.291044	5.6937	-1.13008	0.281145	0.998533	-4.59458
TC1000000053.rn.2	302899	Txndc11	thioredoxin domain containing 11	-0.176965	7.26823	-1.13001	0.281172	0.998533	-4.59461
TC0600002012.rn.2	298836	Snx17	sorting nexin 17	0.249187	8.39736	1.12998	0.281183	0.998533	-4.59462
TC1000000973.rn.2	360554	Rnf167	ring finger protein 167	-0.150541	8.91702	-1.12984	0.281242	0.998533	-4.59468
TC1800001299.rn.2	84578	Hdac3	histone deacetylase 3	-0.26282	6.67923	-1.12953	0.281367	0.998533	-4.59481
TC0400003271.rn.2	500247	Aplf	aprataxin and PNKP like factor	-0.326681	6.39185	-1.12918	0.281509	0.998533	-4.59495
TC0700001634.rn.2	300142	Trabd	TraB domain containing	-0.144067	6.62742	-1.12916	0.281515	0.998533	-4.59496
TC1000004403.rn.2	303016	Crebrf	CREB3 regulatory factor	0.151187	8.68217	1.12873	0.281688	0.998533	-4.59513
TC0100007349.rn.2	293820	Psat1	phosphoserine aminotransferase 1	-0.473298	5.07648	-1.12855	0.281764	0.998533	-4.59521
TC0X00001496.rn.2	363452	Otud5	OTU deubiquitinase 5	0.13852	8.84991	1.1283	0.281865	0.998533	-4.59531
TC0700001442.rn.2	300069	Eif3l	eukaryotic translation initiation factor 3, subunit L	0.147426	9.35762	1.12796	0.282002	0.998533	-4.59545
TC1200000416.rn.2	288591	Tmem120a	transmembrane protein 120A	0.214181	6.709	1.12786	0.282041	0.998533	-4.59549
TC0300004757.rn.2	170588	Acot8	acyl-CoA thioesterase 8	0.163915	4.87799	1.12769	0.282111	0.998533	-4.59556
TC0500002582.rn.2	362504	Dctn3	dynactin subunit 3	0.18892	8.02123	1.12754	0.282171	0.998533	-4.59562
TC1000003812.rn.2	25126	Stat5b	signal transducer and activator of transcription 5B	-0.140327	8.48662	-1.12703	0.282378	0.998533	-4.59583
TSUnmapped00000019.rn.2	24812	Tap2	transporter 2, ATP binding cassette subfamily B member	0.180938	7.98922	1.12702	0.282385	0.998533	-4.59583
TC0100005362.rn.2	292886	Tbc1d17	TBC1 domain family, member 17	0.149812	7.43259	1.12684	0.282456	0.998533	-4.59591
TC0300002509.rn.2	362283	Stx16	syntaxin 16	-0.317957	5.96002	-1.12674	0.282495	0.998533	-4.59594
TC0200001208.rn.2	502531	Eif2a	eukaryotic translation initiation factor 2A	-0.244515	6.96102	-1.12624	0.282701	0.998533	-4.59615
TC0100004099.rn.2	140929	Pde7b	phosphodiesterase 7B	-0.348311	3.48921	-1.12612	0.282747	0.998533	-4.5962
TC1900000622.rn.2	307861	Terf2ip	TERF2 interacting protein	-0.448104	6.45834	-1.12563	0.282949	0.998533	-4.5964
TC0200003148.rn.2	64160	Basp1	brain abundant, membrane attached signal protein 1	0.183294	4.82619	1.12563	0.28295	0.998533	-4.5964
TC0100003202.rn.2	361729	Cyb561a3	cytochrome b561 family, member A3	-0.297074	5.54473	-1.12549	0.283005	0.998533	-4.59646
TC1600001109.rn.2	306231	Pde12	phosphodiesterase 12	0.195382	7.33593	1.12535	0.283062	0.998533	-4.59651
TC1200000551.rn.2	246280	Slc15a4	solute carrier family 15 member 4	-0.230744	7.25426	-1.12517	0.283137	0.998533	-4.59659
TC1300001760.rn.2	360863	Suco	SUN domain containing ossification factor	-0.25762	7.79481	-1.12505	0.283183	0.998533	-4.59664
TC0500003603.rn.2	313591	Thrap3	thyroid hormone receptor associated protein 3	-0.142039	8.51348	-1.12495	0.283223	0.998533	-4.59668
TC0800000046.rn.2	63849	Mmp8	matrix metallopeptidase 8	0.643801	5.07171	1.12466	0.283342	0.998533	-4.59679
TC0800001560.rn.2	83466	Celsr3	cadherin, EGF LAG seven-pass G-type receptor 3	0.230575	5.10343	1.12386	0.283667	0.998533	-4.59712
TC1100001508.rn.2	29364	Cd47	Cd47 molecule	-0.133791	8.97116	-1.12321	0.283932	0.998533	-4.59739
TC0X00001559.rn.2	317418	Tsr2	TSR2, ribosome maturation factor	-0.210245	6.84962	-1.12319	0.283941	0.998533	-4.5974
TC1400000149.rn.2	305164	Wdfy3	WD repeat and FYVE domain containing 3	-0.278081	3.64689	-1.12303	0.284007	0.998533	-4.59746
TC1700000840.rn.2	307035	Mpp7	membrane palmitoylated protein 7	-0.363162	5.00791	-1.12223	0.284334	0.998533	-4.59779
TC1400001695.rn.2	289590	Ociad1	OCIA domain containing 1	-0.181937	9.15486	-1.12152	0.284621	0.998533	-4.59807
TC0100002689.rn.2	293524	Bag3	BAG cochaperone 3	0.164878	6.62561	1.12029	0.285124	0.998533	-4.59858
TC0800002708.rn.2	315740	Kif23	kinesin family member 23	0.255193	4.89832	1.12029	0.285127	0.998533	-4.59858
TC1900000515.rn.2	291999	Wwp2	WW domain containing E3 ubiquitin protein ligase 2	-0.158791	7.52094	-1.12	0.285244	0.998533	-4.59869
TC0300004098.rn.2	29231	Ciao1	cytosolic iron-sulfur assembly component 1	-0.256236	5.84588	-1.1193	0.285531	0.998533	-4.59898
TC1000002189.rn.2	689142	Snx29	sorting nexin 29	0.247688	6.55914	1.11883	0.285721	0.998533	-4.59917
TC0300003333.rn.2	81647	Atf2	activating transcription factor 2	-0.139884	9.1405	-1.11829	0.285944	0.998533	-4.59939
TC0700003121.rn.2	314949	Rad21	RAD21 cohesin complex component	-0.248419	7.66103	-1.11808	0.28603	0.998533	-4.59948
TC0100007696.rn.2	294048	Pik3ap1	phosphoinositide-3-kinase adaptor protein 1	-0.356008	5.47799	-1.11754	0.286251	0.998533	-4.5997
TC0X00001069.rn.2	313450	Rnf113a1	ring finger protein 113A1	0.399538	5.37469	1.11713	0.28642	0.998533	-4.59986
TC0X00001081.rn.2	313450	Rnf113a1	ring finger protein 113A1	0.399538	5.37469	1.11713	0.28642	0.998533	-4.59986
TC1000001351.rn.2	689890	Srsf1	serine and arginine rich splicing factor 1	-0.219801	7.69471	-1.11699	0.286476	0.998533	-4.59992
TC0200003258.rn.2	80338	Zbtb10	zinc finger and BTB domain containing 10	-0.394822	5.5796	-1.11674	0.28658	0.998533	-4.60002
TC1000001148.rn.2	363646	Eral1	Era-like 12S mitochondrial rRNA chaperone 1	-0.259807	7.35252	-1.11662	0.286629	0.998533	-4.60007
TC1300000767.rn.2	64025	Cd244	CD244 molecule	-0.180675	6.53759	-1.11604	0.286868	0.998533	-4.60031
TC0900000896.rn.2	100188944	Pnkd	PNKD metallo-beta-lactamase domain containing	0.201988	5.52224	1.11429	0.287586	0.998533	-4.60101
TC0300000170.rn.2	60445	Tsc1	TSC complex subunit 1	-0.258526	6.59388	-1.11426	0.2876	0.998533	-4.60103
TC1000003680.rn.2	50558	Npepps	aminopeptidase puromycin sensitive	-0.199565	7.78142	-1.11424	0.287608	0.998533	-4.60104
TC1500001905.rn.2	29580	Fdft1	farnesyl diphosphate farnesyl transferase 1	-0.192792	7.41531	-1.11394	0.287731	0.998533	-4.60116
TC2000000093.rn.2	361787	RT1-T24-1	RT1 class I, locus T24, gene 1	-0.205385	6.74138	-1.11349	0.287917	0.998533	-4.60134
TC1000004142.rn.2	303685	Mrpl38	mitochondrial ribosomal protein L38	0.216194	5.82499	1.11288	0.288166	0.998533	-4.60158
TC0200000223.rn.2	365652	Cert1	ceramide transporter 1	-0.380946	7.01994	-1.11281	0.288195	0.998533	-4.60161
TC1000000641.rn.2	287299	Mfap3	microfibril associated protein 3	-0.234011	6.30143	-1.11234	0.28839	0.998533	-4.6018
TC0300003254.rn.2	311112	Fastkd1	FAST kinase domains 1	-0.267634	6.45478	-1.11196	0.288547	0.998533	-4.60196
TC0700000597.rn.2	500826	Galnt4	polypeptide N-acetylgalactosaminyltransferase 4	0.269503	5.21889	1.11137	0.288789	0.998533	-4.6022
TC0200000735.rn.2	499563	Zfp458	zinc finger protein 458	-0.256091	5.96043	-1.11114	0.288885	0.998533	-4.60229
TC0700001576.rn.2	300120	Fam118a	family with sequence similarity 118, member A	-0.199096	5.94737	-1.11108	0.28891	0.998533	-4.60231
TC1700001008.rn.2	171552	Prpf18	pre-mRNA processing factor 18	-0.174136	7.69577	-1.11073	0.289054	0.998533	-4.60246
TC0600001595.rn.2	170577	Mark3	microtubule affinity regulating kinase 3	-0.178944	7.81964	-1.11016	0.289291	0.998533	-4.60269
TC1900001017.rn.2	689415	Mt2A	metallothionein 2A	0.265689	6.8369	1.10995	0.289376	0.998533	-4.60277
TC1000002777.rn.2	266759	Hspa4	heat shock protein family A (Hsp70) member 4	-0.15823	8.35972	-1.10979	0.289443	0.998533	-4.60284
TC0X00000189.rn.2	367767	Mageh1	MAGE family member H1	-0.453064	5.04087	-1.10962	0.289514	0.998533	-4.60291
TC0900002633.rn.2	29616	Ptprm	protein tyrosine phosphatase, receptor type, M	0.276109	3.59265	1.1094	0.289604	0.998533	-4.60299
TC0200002372.rn.2	81652	Ctbs	chitobiase	-0.257134	5.49883	-1.10922	0.289677	0.998533	-4.60307
TC0100007135.rn.2	293684	Scyl1	SCY1 like pseudokinase 1	-0.135924	8.57862	-1.10874	0.289877	0.998533	-4.60326
TC0300004575.rn.2	362251	Rbm39	RNA binding motif protein 39	-0.151889	9.90543	-1.108	0.290184	0.998533	-4.60356
TC0500004066.rn.2	100534597	Cenps	centromere protein S	-0.236133	5.46295	-1.10759	0.290353	0.998533	-4.60372
TC1500001921.rn.2	29447	Msra	methionine sulfoxide reductase A	-0.317097	5.34524	-1.10756	0.290368	0.998533	-4.60374
TC0700002756.rn.2	299811	Cpsf6	cleavage and polyadenylation specific factor 6	-0.170354	7.91284	-1.10736	0.29045	0.998533	-4.60382
TC1200001350.rn.2	288595	Nsun5	NOP2/Sun RNA methyltransferase 5	0.186152	6.58872	1.10716	0.290532	0.998533	-4.6039
TC0X00000878.rn.2	292964	Rpl36a	ribosomal protein L36a	-0.129968	10.9054	-1.10676	0.290698	0.998533	-4.60406
TC1300000967.rn.2	289350	Rab3gap2	RAB3 GTPase activating non-catalytic protein subunit 2	-0.255304	7.7042	-1.10669	0.290726	0.998533	-4.60409
TC1000000470.rn.2	246208	Ifi47	interferon gamma inducible protein 47	-0.314822	8.82949	-1.10636	0.290863	0.998533	-4.60422
TC1400000252.rn.2	245920	Cxcl10	C-X-C motif chemokine ligand 10	0.278359	5.2677	1.1058	0.291099	0.998533	-4.60445
TC0300001475.rn.2	114859	Eif2ak4	eukaryotic translation initiation factor 2 alpha kinase 4	-0.279251	4.93601	-1.10489	0.291473	0.998533	-4.60481
TC1400000268.rn.2	64022	Btc	betacellulin	0.313998	4.66045	1.10424	0.291747	0.998533	-4.60508
TC0400002454.rn.2	500028	LOC500028	hypothetical protein LOC500028	-0.308576	5.65975	-1.10409	0.29181	0.998533	-4.60514
TC1200001433.rn.2	288617	Tpst1	tyrosylprotein sulfotransferase 1	-0.266855	4.97392	-1.10323	0.292166	0.998533	-4.60548
TC1500000272.rn.2	305861	Ap5m1	adaptor related protein complex 5 subunit mu 1	-0.1692	7.52947	-1.10296	0.292277	0.998533	-4.60559
TC0300002821.rn.2	311849	Crat	carnitine O-acetyltransferase	-0.280767	4.94694	-1.1026	0.292429	0.998533	-4.60574
TC0900001488.rn.2	246232	Uxs1	UDP-glucuronate decarboxylase 1	-0.154099	7.64918	-1.10255	0.292447	0.998533	-4.60576
TC1500002429.rn.2	259237	Dock9	dedicator of cytokinesis 9	-0.265052	4.76241	-1.10253	0.292459	0.998533	-4.60577
TC1900001397.rn.2	307821	Psmd7	proteasome 26S subunit, non-ATPase 7	0.20383	8.62323	1.10234	0.292538	0.998533	-4.60584
TC2000001106.rn.2	55939	Apom	apolipoprotein M	0.205053	5.04115	1.10225	0.292574	0.998533	-4.60588
TC0300000322.rn.2	24693	Ptgs1	prostaglandin-endoperoxide synthase 1	-0.252678	4.20413	-1.10192	0.292714	0.998533	-4.60601
TC1700000227.rn.2	306790	Sema4d	semaphorin 4D	-0.146835	9.34652	-1.10139	0.292934	0.998533	-4.60623
TC1400001532.rn.2	79127	Dck	deoxycytidine kinase	-0.209509	7.92867	-1.10129	0.292974	0.998533	-4.60626
TC0100001494.rn.2	25329	Lhb	luteinizing hormone subunit beta	-0.256194	4.67379	-1.10085	0.293157	0.998533	-4.60644
TC0200004901.rn.2	365960	Gipc2	GIPC PDZ domain containing family, member 2	-0.310681	2.97838	-1.09981	0.293592	0.998533	-4.60686
TC1200000697.rn.2	304507	Oas1i	2 ' -5 ' oligoadenylate synthetase 1I	-0.302363	6.76957	-1.09964	0.293665	0.998533	-4.60693
TC0100007510.rn.2	26956	Ak3	adenylate kinase 3	0.154312	7.62656	1.09814	0.294291	0.998533	-4.60753
TC0700001956.rn.2	304037	Arl13b	ADP-ribosylation factor like GTPase 13B	-0.244432	6.65061	-1.09813	0.294297	0.998533	-4.60754
TC0100003757.rn.2	294014	Cnnm2	cyclin and CBS domain divalent metal cation transport mediator 2	-0.298677	5.04425	-1.09802	0.294341	0.998533	-4.60758
TC0200000478.rn.2	29360	Selenop	selenoprotein P	0.181631	9.09073	1.09707	0.29474	0.998533	-4.60796
TC2000001565.rn.2	317399	Ddx21	DExD-box helicase 21	-0.145916	8.25399	-1.0969	0.294812	0.998533	-4.60803
TC1400002111.rn.2	314061	Uvssa	UV-stimulated scaffold protein A	0.305401	4.88825	1.09633	0.295051	0.998533	-4.60826
TC0800001744.rn.2	363164	Wdr48	WD repeat domain 48	-0.197527	7.13397	-1.09629	0.295069	0.998533	-4.60827
TC0100004503.rn.2	292305	Sft2d1	SFT2 domain containing 1	-0.233738	9.13794	-1.09597	0.295203	0.998533	-4.6084
TC0400002526.rn.2	312159	Fam3c	FAM3 metabolism regulating signaling molecule C	-0.186258	6.15397	-1.09589	0.295234	0.998533	-4.60843
TC0100002367.rn.2	293184	Ctr9	CTR9 homolog, Paf1/RNA polymerase II complex component	-0.141664	8.63373	-1.0958	0.295274	0.998533	-4.60847
TC2000001304.rn.2	365548	Pttg1ip	PTTG1 interacting protein	-0.241951	7.8791	-1.09559	0.295362	0.998533	-4.60855
TC0200005004.rn.2	310745	Dclre1b	DNA cross-link repair 1B	-0.208118	7.16887	-1.09558	0.295365	0.998533	-4.60856
TC1600001769.rn.2	60587	Dusp4	dual specificity phosphatase 4	0.269528	4.8515	1.09538	0.29545	0.998533	-4.60864
TC0100008132.rn.2	293500	Pagr1	Paxip1-associated glutamate-rich protein 1	0.150292	8.94802	1.0953	0.295483	0.998533	-4.60867
TC0500004188.rn.2	362676	Prxl2b	peroxiredoxin like 2B	-0.332451	3.79724	-1.09522	0.295516	0.998533	-4.6087
TC0800000573.rn.2	500988	Ddx6	DEAD-box helicase 6	-0.152933	9.04144	-1.09511	0.295565	0.998533	-4.60875
TC1000004384.rn.2	303673	Mrpl58	mitochondrial ribosomal protein L58	0.240895	8.3198	1.09468	0.295747	0.998533	-4.60892
TC1000001372.rn.2	494338	Trim25	tripartite motif-containing 25	-0.166686	9.06914	-1.09412	0.295981	0.998533	-4.60914
TC0300003655.rn.2	295930	RGD1309540	similar to hypothetical protein MGC40841; similar to hypothetical protein MGC4707	0.140538	6.98788	1.09373	0.296144	0.998533	-4.6093
TC0500002749.rn.2	313210	Abca1	ATP binding cassette subfamily A member 1	0.305425	4.7204	1.09338	0.296293	0.998533	-4.60944
TC1600001797.rn.2	116686	Gsr	glutathione-disulfide reductase	-0.43651	6.05628	-1.09331	0.296323	0.998533	-4.60947
TC0500004011.rn.2	156767	Tnfrsf1b	TNF receptor superfamily member 1B	0.166934	8.53931	1.09325	0.296346	0.998533	-4.60949
TC0900000602.rn.2	299507	Asnsd1	asparagine synthetase domain containing 1	0.189314	7.21788	1.09311	0.296405	0.998533	-4.60955
TC0100007103.rn.2	100126191	Rab1b	RAB1B, member RAS oncogene family	0.13541	7.79747	1.09308	0.296416	0.998533	-4.60956
TC0900002375.rn.2	301570	Sp110	SP110 nuclear body protein	-0.142205	8.76552	-1.09293	0.296483	0.998533	-4.60962
TC0800003673.rn.2	300446	Zfp653	zinc finger protein 653	-0.230247	6.31531	-1.09254	0.296647	0.998533	-4.60978
TC0600001040.rn.2	314259	Pals1	protein associated with LIN7 1, MAGUK family member	0.350775	4.97776	1.09151	0.297081	0.998533	-4.61019
TC0X00000730.rn.2	302377	RGD1560455	similar to RIKEN cDNA A630033H20 gene	-0.284405	5.96644	-1.09043	0.297535	0.998533	-4.61062
TC1200000328.rn.2	304342	Zscan21	zinc finger and SCAN domain containing 21	0.161827	4.74048	1.09022	0.297622	0.998533	-4.6107
TC0700003917.rn.2	100361647	Galnt6	polypeptide N-acetylgalactosaminyltransferase 6	-0.215645	8.09589	-1.08964	0.297868	0.998533	-4.61093
TC0700002491.rn.2	362871	Elk3	ETS transcription factor ELK3	0.143664	8.77453	1.08949	0.297931	0.998533	-4.61099
TC0500001168.rn.2	313481	Tut4	terminal uridylyl transferase 4	-0.237681	7.83422	-1.08901	0.298137	0.998533	-4.61119
TC0400003291.rn.2	500255	Eefsec	eukaryotic elongation factor, selenocysteine-tRNA-specific	-0.191792	7.50501	-1.08894	0.298164	0.998533	-4.61121
TC0800002513.rn.2	363061	Sdhd	succinate dehydrogenase complex subunit D	-0.242723	7.70193	-1.08893	0.29817	0.998533	-4.61122
TC0100002150.rn.2	361614	Fam168a	family with sequence similarity 168, member A	-0.209484	5.60979	-1.08886	0.298198	0.998533	-4.61124
TC1200000317.rn.2	85491	Vamp7	vesicle-associated membrane protein 7	-0.273942	7.94963	-1.08881	0.298219	0.998533	-4.61126
TC0200000775.rn.2	83523	Impa1	inositol monophosphatase 1	-0.182721	6.73236	-1.08826	0.298452	0.998533	-4.61148
TC0200002883.rn.2	116667	Map3k1	mitogen-activated protein kinase kinase kinase 1	-0.20109	7.97792	-1.08817	0.29849	0.998533	-4.61152
TC1400001979.rn.2	25668	Cd38	CD38 molecule	-0.165936	8.94491	-1.08737	0.298831	0.998533	-4.61184
TC0100005118.rn.2	292764	Fam98c	family with sequence similarity 98, member C	-0.210375	8.11837	-1.08683	0.299058	0.998533	-4.61205
TC0100003222.rn.2	293746	Ms4a4c	membrane-spanning 4-domains, subfamily A, member 4C	-0.301601	8.77172	-1.08668	0.299123	0.998533	-4.61212
TC0500003605.rn.2	362600	Adprs	ADP-ribosylserine hydrolase	-0.220027	5.76857	-1.08614	0.299353	0.998533	-4.61233
TC0200001107.rn.2	310395	Noct	nocturnin	0.353824	4.68965	1.08553	0.299612	0.998533	-4.61257
TC0700002119.rn.2	64391	Dapk3	death-associated protein kinase 3	-0.266632	6.28589	-1.08537	0.299677	0.998533	-4.61264
TC0500001162.rn.2	298377	Coa7	cytochrome c oxidase assembly factor 7	0.227691	4.89919	1.08521	0.299746	0.998533	-4.6127
TC0500000946.rn.2	313348	Klhl9	kelch-like family member 9	-0.23644	7.00474	-1.08469	0.299968	0.998533	-4.61291
TC0400003247.rn.2	246302	Pcyox1	prenylcysteine oxidase 1	-0.232564	7.42742	-1.08406	0.300233	0.998533	-4.61316
TC0200002358.rn.2	292160	Znhit6	zinc finger, HIT-type containing 6	0.190959	6.90287	1.08401	0.300256	0.998533	-4.61318
TC0100002766.rn.2	309069	Edrf1	erythroid differentiation regulatory factor 1	-0.283375	5.99639	-1.08399	0.300265	0.998533	-4.61319
TC0400004031.rn.2	24534	Ldhb	lactate dehydrogenase B	0.471008	9.44571	1.08391	0.300301	0.998533	-4.61322
TC0100005406.rn.2	292915	Sult2b1	sulfotransferase family 2B member 1	0.271338	5.732	1.08376	0.300364	0.998533	-4.61328
TC1700001189.rn.2	25697	Ctsl	cathepsin L	-0.298272	5.53541	-1.08361	0.300428	0.998533	-4.61334
TC0600000472.rn.2	313978	E2f6	E2F transcription factor 6	0.207259	7.18384	1.08335	0.300539	0.998533	-4.61344
TC1100000802.rn.2	678704	Atp13a3	ATPase 13A3	-0.224107	6.45389	-1.08322	0.300593	0.998533	-4.61349
TC0200002277.rn.2	499716	Dnajb14	DnaJ heat shock protein family (Hsp40) member B14	0.292087	4.76593	1.08317	0.300613	0.998533	-4.61351
TC0300001516.rn.2	64152	Chp1	calcineurin-like EF-hand protein 1	-0.250252	7.54411	-1.08294	0.300714	0.998533	-4.61361
TC1000003807.rn.2	287709	Rab5c	RAB5C, member RAS oncogene family	0.129894	9.43451	1.08255	0.300879	0.998533	-4.61376
TC1900001371.rn.2	307810	Esrp2	epithelial splicing regulatory protein 2	0.348908	4.80756	1.08238	0.300951	0.998533	-4.61383
TC0900002302.rn.2	301544	Farsb	phenylalanyl-tRNA synthetase subunit beta	-0.233606	6.67259	-1.08218	0.301036	0.998533	-4.61391
TC1000003419.rn.2	688925	LOC688925	similar to Glutathione S-transferase alpha-4	0.399168	3.08688	1.08214	0.301052	0.998533	-4.61392
TC0700000683.rn.2	29380	Phlda1	pleckstrin homology-like domain, family A, member 1	0.222953	4.84247	1.0816	0.301283	0.998533	-4.61414
TC1500002448.rn.2	290500	Ggact	gamma-glutamylamine cyclotransferase	-0.299841	6.23917	-1.08141	0.301365	0.998533	-4.61421
TC0500003986.rn.2	313678	Prdm2	PR/SET domain 2	-0.279196	7.1364	-1.08128	0.301418	0.998533	-4.61426
TC0X00001691.rn.2	84357	Sh3kbp1	SH3 domain-containing kinase-binding protein 1	0.114452	10.1089	1.08108	0.301506	0.998533	-4.61434
TC0800002942.rn.2	300838	Tmod3	tropomodulin 3	-0.118192	9.352	-1.08031	0.301834	0.998533	-4.61465
TC1600000037.rn.2	680076	Asb14	ankyrin repeat and SOCS box-containing 14	0.217957	4.59591	1.07998	0.301976	0.998533	-4.61478
TC0300004569.rn.2	362251	Rbm39	RNA binding motif protein 39	-0.148241	9.39321	-1.07977	0.302064	0.998533	-4.61486
TC1500000638.rn.2	361059	Ccdc25	coiled-coil domain containing 25	-0.256633	7.72483	-1.0793	0.302266	0.998533	-4.61505
TC0200004541.rn.2	362029	Agl	amylo-alpha-1, 6-glucosidase, 4-alpha-glucanotransferase	-0.324812	5.31681	-1.07826	0.30271	0.998533	-4.61546
TC0600002469.rn.2	314128	RGD1304624	similar to RIKEN cDNA 2700097O09	-0.362927	4.96838	-1.07822	0.302725	0.998533	-4.61548
TC0X00002049.rn.2	116967	Magt1	magnesium transporter 1	-0.174823	7.24281	-1.0779	0.302862	0.998533	-4.6156
TC0900001411.rn.2	301164	Kat2b	lysine acetyltransferase 2B	-0.217592	8.06666	-1.07785	0.302885	0.998533	-4.61562
TC0300004173.rn.2	296161	Ubox5	U-box domain containing 5	-0.337623	7.17796	-1.07762	0.302983	0.998533	-4.61571
TC0500001567.rn.2	116673	Sdc3	syndecan 3	0.255054	4.87056	1.07734	0.303104	0.998533	-4.61583
TC0600001381.rn.2	314399	Ubr7	ubiquitin protein ligase E3 component n-recognin 7	0.24914	6.0856	1.0772	0.303165	0.998533	-4.61588
TC0500002470.rn.2	500430	Ankrd6	ankyrin repeat domain 6	0.24365	4.68349	1.07717	0.303175	0.998533	-4.61589
TC0X00000954.rn.2	29562	Prps1	phosphoribosyl pyrophosphate synthetase 1	0.132886	7.79497	1.07701	0.303245	0.998533	-4.61596
TC0100007185.rn.2	293703	Nudt22	nudix hydrolase 22	0.155347	6.74999	1.07683	0.303322	0.998533	-4.61603
TC0100002608.rn.2	361650	Hirip3	HIRA interacting protein 3	-0.27133	6.83983	-1.07606	0.303651	0.998533	-4.61633
TC0500001606.rn.2	58949	Ptafr	platelet-activating factor receptor	0.359869	5.7499	1.07599	0.303684	0.998533	-4.61636
TC0500003098.rn.2	298210	Ifna5	interferon, alpha 5	-0.156907	5.1065	-1.0747	0.304234	0.998533	-4.61687
TC0300001990.rn.2	25739	Pygb	glycogen phosphorylase B	-0.176824	6.95232	-1.07467	0.304248	0.998533	-4.61688
TC0600002041.rn.2	362713	Selenoi	selenoprotein I	-0.220276	6.28487	-1.07467	0.30425	0.998533	-4.61688
TC0300002924.rn.2	687813	Traf1	TNF receptor-associated factor 1	-0.143064	7.70492	-1.07465	0.304258	0.998533	-4.61689
TC0700003484.rn.2	362957	Ankrd54	ankyrin repeat domain 54	0.164748	5.10498	1.07465	0.304259	0.998533	-4.61689
TC0300003438.rn.2	362156	Zdhhc5	zinc finger DHHC-type palmitoyltransferase 5	-0.147028	7.39669	-1.07421	0.304448	0.998533	-4.61707
TC0500001258.rn.2	362566	Lrrc41	leucine rich repeat containing 41	-0.230734	6.91354	-1.0731	0.304924	0.998533	-4.6175
TC0100005753.rn.2	308742	Mctp2	multiple C2 and transmembrane domain containing 2	-0.308432	4.52969	-1.07296	0.304985	0.998533	-4.61756
TC0200004992.rn.2	310958	Zzz3	zinc finger, ZZ-type containing 3	-0.183534	8.10602	-1.07265	0.305115	0.998533	-4.61768
TC0100007197.rn.2	140945	Rtn3	reticulon 3	-0.167528	8.88883	-1.07263	0.305128	0.998533	-4.61769
TC0800000110.rn.2	64046	Mre11	MRE11 homolog, double strand break repair nuclease	-0.287695	5.03044	-1.07194	0.305424	0.998533	-4.61796
TC0500002475.rn.2	286988	Pnrc1	proline-rich nuclear receptor coactivator 1	0.118205	9.59467	1.07167	0.305538	0.998533	-4.61807
TC1300001348.rn.2	29685	Mcm6	minichromosome maintenance complex component 6	-0.180905	6.37657	-1.07027	0.306141	0.998533	-4.61862
TC0500000129.rn.2	81515	Lyn	LYN proto-oncogene, Src family tyrosine kinase	-0.432613	6.26195	-1.06952	0.306467	0.998533	-4.61892
TC0200004255.rn.2	690254	Polr3gl	RNA polymerase III subunit GL	-0.168773	6.38061	-1.06949	0.30648	0.998533	-4.61893
TC0300002565.rn.2	171144	Slco4a1	solute carrier organic anion transporter family, member 4a1	-0.207999	3.49792	-1.06926	0.30658	0.998533	-4.61902
TC0700002936.rn.2	299514	Mterf3	mitochondrial transcription termination factor 3	-0.205311	6.62042	-1.06918	0.306615	0.998533	-4.61905
TC0400001074.rn.2	114120	Gng12	G protein subunit gamma 12	0.125368	8.37784	1.069	0.306693	0.998533	-4.61912
TC1800000265.rn.2	361308	Kif20a	kinesin family member 20A	0.275453	4.65777	1.06853	0.306894	0.998533	-4.6193
TC0800001780.rn.2	316085	Trak1	trafficking kinesin protein 1	-0.156249	6.96764	-1.06818	0.307045	0.998533	-4.61944
TC0500001909.rn.2	56718	Mtor	mechanistic target of rapamycin kinase	-0.172988	7.22393	-1.06801	0.307118	0.998533	-4.61951
TC0800000499.rn.2	500981	Zfp202	zinc finger protein 202	-0.248096	5.03206	-1.0678	0.307211	0.998533	-4.61959
TC0500003515.rn.2	313560	Ctps1	CTP synthase 1	-0.179286	6.39561	-1.06739	0.307386	0.998533	-4.61975
TC1700001438.rn.2	306804	Iars1	isoleucyl-tRNA synthetase 1	-0.161225	7.31565	-1.06678	0.307654	0.998533	-4.62
TC0100006661.rn.2	293485	Cln3	CLN3 lysosomal/endosomal transmembrane protein, battenin	-0.20018	7.89907	-1.06648	0.30778	0.998533	-4.62011
[truncated: 6,949 more rows]

## Sheet: LN_TfH_DE
PROBEID	ENTREZID	SYMBOL	GENENAME	logFC	AveExpr	t	P.Value	adj.P.Val	B
TC0100003516.rn.2	294091	Ifit2	interferon-induced protein with tetratricopeptide repeats 2	-1.37637	6.05947	-5.63963	0.00011606	0.472181	-0.56486
TC0100003517.rn.2	309526	Ifit3	interferon-induced protein with tetratricopeptide repeats 3	-1.78133	4.25945	-5.27004	0.00020902	0.472181	-0.817777
TC1200001765.rn.2	304545	Oasl	2'-5'-oligoadenylate synthetase-like	-1.97549	4.16299	-5.20732	0.000231409	0.472181	-0.862906
TC0500004012.rn.2	25069	Tnfrsf8	TNF receptor superfamily member 8	-1.05654	5.22716	-5.13691	0.000259581	0.472181	-0.914346
TC1500001209.rn.2	687008	Pcca	propionyl-CoA carboxylase subunit alpha	-0.971838	5.10752	-5.00489	0.000322582	0.472181	-1.01306
TC0700001417.rn.2	300317	Kctd17	potassium channel tetramerization domain containing 17	0.852543	5.90108	4.88944	0.000390859	0.472181	-1.10181
TC0600003062.rn.2	299266	Asb2	ankyrin repeat and SOCS box-containing 2	-1.36162	5.01615	-4.84626	0.000420154	0.472181	-1.13559
TC0600001393.rn.2	170512	Ifi27	interferon, alpha-inducible protein 27	-2.21869	8.94265	-4.7966	0.000456715	0.472181	-1.17485
TC1000004386.rn.2	360667	Mfsd11	major facilitator superfamily domain containing 11	-0.593945	5.27322	-4.72551	0.000514954	0.472181	-1.23178
TC0200002042.rn.2	310803	Extl2	exostosin-like glycosyltransferase 2	0.648172	5.85162	4.71109	0.000527694	0.472181	-1.24344
TC1100000369.rn.2	286918	Mx2	MX dynamin like GTPase 2	-1.97017	5.27331	-4.61926	0.000616914	0.499241	-1.31852
TC0600000130.rn.2	29340	Prkce	protein kinase C, epsilon	-0.701822	6.5506	-4.52402	0.000726279	0.499241	-1.39796
TC0500003960.rn.2	690911	Spen	spen family transcriptional repressor	-0.541734	6.04395	-4.51742	0.000734575	0.499241	-1.40353
TC0200002912.rn.2	266708	Gzma	granzyme A	1.31313	3.78667	4.48177	0.00078111	0.499241	-1.43371
TC2000001220.rn.2	361810	Fkbp5	FKBP prolyl isomerase 5	-0.640607	7.67934	-4.33648	0.00100495	0.599485	-1.55902
TC1200001768.rn.2	304549	Oasl2	2'-5' oligoadenylate synthetase-like 2	-0.988145	6.5089	-4.26799	0.00113272	0.612467	-1.61937
TC0400003694.rn.2	25551	Slc2a3	solute carrier family 2 member 3	-0.533272	6.86957	-4.21916	0.00123407	0.612467	-1.6629
TC0400003705.rn.2	25551	Slc2a3	solute carrier family 2 member 3	-0.533272	6.86957	-4.21916	0.00123407	0.612467	-1.6629
TC0100004464.rn.2	170919	Agpat4	1-acylglycerol-3-phosphate O-acyltransferase 4	0.643902	5.68244	4.18935	0.0013005	0.612467	-1.68967
TC0700002785.rn.2	314862	Dyrk2	dual specificity tyrosine phosphorylation regulated kinase 2	-0.527349	7.65577	-4.1196	0.00147089	0.650351	-1.75292
TC0100003518.rn.2	56824	Ifit1	interferon-induced protein with tetratricopeptide repeats 1	-2.81731	4.75492	-4.0729	0.00159777	0.650351	-1.79574
TC0100007119.rn.2	293676	Ctsw	cathepsin W	0.814536	8.13891	4.07247	0.00159899	0.650351	-1.79613
TC0400001709.rn.2	312688	Usp18	ubiquitin specific peptidase 18	-2.14793	7.95782	-4.01105	0.00178347	0.693846	-1.85301
TC0200004665.rn.2	691931	Fam241a	family with sequence similarity 241 member A	0.726015	6.06587	3.96588	0.00193306	0.720708	-1.89523
TC0200002668.rn.2	25439	F2r	coagulation factor II (thrombin) receptor	-0.613258	7.11922	-3.9352	0.00204202	0.730879	-1.92411
TC1300001560.rn.2	289076	Rgs18	regulator of G-protein signaling 18	0.92635	5.03004	3.86163	0.00232993	0.777288	-1.994
TC1200000679.rn.2	494202	Oas3	2'-5'-oligoadenylate synthetase 3	-0.769435	4.83583	-3.85794	0.00234541	0.777288	-1.99752
TC0700003496.rn.2	362959	Tmem184b	transmembrane protein 184B	-0.51337	6.83953	-3.78906	0.00265502	0.841669	-2.06379
TC0500002115.rn.2	448830	Ly96	lymphocyte antigen 96	0.792222	4.65908	3.77406	0.00272781	0.841669	-2.07831
TC0200003530.rn.2	116562	Il2	interleukin 2	0.547713	5.92064	3.75509	0.00282289	0.841973	-2.09675
TC0100006841.rn.2	291234	Mki67	marker of proliferation Ki-67	0.478321	7.17729	3.71254	0.00304863	0.851142	-2.13828
TC0300002553.rn.2	192352	Ss18l1	SS18L1 subunit of BAF chromatin remodeling complex	-0.495116	5.95271	-3.71221	0.00305045	0.851142	-2.1386
TC0300003192.rn.2	499801	Ifih1	interferon induced with helicase C domain 1	-0.904473	6.71148	-3.68431	0.00320858	0.851142	-2.166
TC0200002686.rn.2	25675	Hmgcr	3-hydroxy-3-methylglutaryl-CoA reductase	-0.426965	6.11	-3.66036	0.003351	0.851142	-2.1896
TC1100001396.rn.2	24575	Mx1	MX dynamin like GTPase 1	-0.426717	8.52916	-3.64628	0.00343774	0.851142	-2.20352
TC0500001709.rn.2	79428	Luzp1	leucine zipper protein 1	-0.551318	6.19583	-3.62595	0.00356707	0.851142	-2.22368
TC0500004230.rn.2	25592	Agrn	agrin	-0.837712	4.21607	-3.61328	0.00365017	0.851142	-2.23627
TC1200001637.rn.2	246268	Oas1b	2-5 oligoadenylate synthetase 1B	-1.1052	6.53629	-3.5727	0.00392991	0.851142	-2.27675
TC0100003242.rn.2	365410	Osbp	oxysterol binding protein	-0.4493	8.1515	-3.56904	0.00395622	0.851142	-2.28041
TC0400002322.rn.2	170913	Abcb1a	ATP binding cassette subfamily B member 1A	-1.2592	5.72691	-3.56081	0.00401598	0.851142	-2.28866
TC1200000680.rn.2	363938	Oas2	2'-5' oligoadenylate synthetase 2	-0.756796	3.79156	-3.54766	0.00411335	0.851142	-2.30184
TC0800001232.rn.2	83684	Tpbg	trophoblast glycoprotein	-1.49847	5.80649	-3.54665	0.00412096	0.851142	-2.30286
TC1500000056.rn.2	80850	Gng2	G protein subunit gamma 2	0.414129	7.69194	3.51267	0.0043845	0.851142	-2.33707
TC0300004815.rn.2	296384	Znfx1	zinc finger, NFX1-type containing 1	-0.484886	7.47062	-3.51169	0.00439233	0.851142	-2.33805
TC0300003815.rn.2	362184	Dnajc24	DnaJ heat shock protein family (Hsp40) member C24	0.449926	7.55551	3.50339	0.00445941	0.851142	-2.34644
TC1000001761.rn.2	303599	Tanc2	tetratricopeptide repeat, ankyrin repeat and coiled-coil containing 2	-0.707007	5.88981	-3.50011	0.00448623	0.851142	-2.34976
TC1000001372.rn.2	494338	Trim25	tripartite motif-containing 25	-0.42554	8.77666	-3.49644	0.00451636	0.851142	-2.35346
TC0800001703.rn.2	316051	Azi2	5-azacytidine induced 2	-0.360899	7.20308	-3.49048	0.0045658	0.851142	-2.35949
TC1200000677.rn.2	192281	Oas1a	2'-5' oligoadenylate synthetase 1A	-1.14001	7.493	-3.46226	0.00480757	0.856271	-2.38812
TC0100003308.rn.2	81666	Gnaq	G protein subunit alpha q	-0.531792	6.10626	-3.44578	0.00495465	0.856271	-2.40488
TC0100007586.rn.2	361751	Rnls	renalase, FAD-dependent amine oxidase	0.547011	4.70616	3.43653	0.00503925	0.856271	-2.41431
TC0400003889.rn.2	690303	Magohb	mago homolog B, exon junction complex subunit	0.600333	6.83932	3.42356	0.00516041	0.856271	-2.42755
TC0100006940.rn.2	293624	Irf7	interferon regulatory factor 7	-0.821044	7.36492	-3.42278	0.00516771	0.856271	-2.42834
TC0200004897.rn.2	310969	Ifi44	interferon-induced protein 44	-0.627911	9.38189	-3.40931	0.00529681	0.856271	-2.44211
TC2000000296.rn.2	29704	Pacsin1	protein kinase C and casein kinase substrate in neurons 1	-0.544046	5.84764	-3.40685	0.00532076	0.856271	-2.44463
TC1400001791.rn.2	114845	Klf3	Kruppel like factor 3	-0.712329	7.57735	-3.39535	0.00543408	0.856271	-2.45641
TC1400001845.rn.2	360942	Pcdh7	protocadherin 7	-1.4096	5.7134	-3.37388	0.0056522	0.856271	-2.47845
TC1800001317.rn.2	24413	Nr3c1	nuclear receptor subfamily 3, group C, member 1	-0.449692	8.53607	-3.37188	0.00567296	0.856271	-2.4805
TC0700003127.rn.2	299907	Ext1	exostosin glycosyltransferase 1	0.372151	7.30466	3.34768	0.00593058	0.856271	-2.50543
TC1400001299.rn.2	305135	Lrrc8b	leucine rich repeat containing 8 VRAC subunit B	-0.54171	7.50404	-3.34189	0.00599389	0.856271	-2.51139
TC0500000491.rn.2	297998	Nudt2	nudix hydrolase 2	0.388908	7.24593	3.3171	0.00627303	0.856271	-2.53702
TC1400001157.rn.2	305589	Bcl11a	BAF chromatin remodeling complex subunit BCL11A	-0.627896	4.27391	-3.31116	0.00634187	0.856271	-2.54317
TC0700002146.rn.2	100125374	Adat3	adenosine deaminase, tRNA-specific 3	-0.453685	5.1737	-3.29426	0.00654188	0.856271	-2.56069
TC0200000287.rn.2	294706	Cd180	CD180 molecule	-0.510322	3.2018	-3.29322	0.00655448	0.856271	-2.56177
TC1900000596.rn.2	29476	Glg1	golgi glycoprotein 1	-0.335971	9.01735	-3.26477	0.00690642	0.856271	-2.59135
TC1000002654.rn.2	287222	Timd2	T-cell immunoglobulin and mucin domain containing 2	0.843509	4.0299	3.26383	0.00691836	0.856271	-2.59233
TC1300001758.rn.2	25385	Faslg	Fas ligand	0.638301	5.443	3.26354	0.006922	0.856271	-2.59263
TC1200001302.rn.2	304378	Gigyf1	GRB10 interacting GYF protein 1	-0.545022	6.45061	-3.24901	0.00710953	0.856271	-2.60777
TC2000000323.rn.2	309656	Cmtr1	cap methyltransferase 1	-0.388229	7.52198	-3.24059	0.00722054	0.856271	-2.61656
TC0700001433.rn.2	56646	Lgals1	galectin 1	0.480801	9.91104	3.22599	0.0074171	0.856271	-2.63181
TC0700000908.rn.2	679504	Nemp1	nuclear envelope integral membrane protein 1	-0.573899	5.65771	-3.21614	0.00755287	0.856271	-2.64212
TC0800001799.rn.2	170837	Snrk	SNF related kinase	-0.367422	8.53018	-3.20807	0.00766587	0.856271	-2.65057
TC1000004344.rn.2	652955	Rnf130	ring finger protein 130	-0.394237	7.52614	-3.20718	0.00767848	0.856271	-2.65151
TC0100000233.rn.2	85496	Enpp1	ectonucleotide pyrophosphatase/phosphodiesterase 1	-0.759056	7.84719	-3.20129	0.00776227	0.856271	-2.65769
TC0800000046.rn.2	63849	Mmp8	matrix metallopeptidase 8	0.801564	3.62442	3.19953	0.0077874	0.856271	-2.65953
TC1500001726.rn.2	246240	Ripk3	receptor-interacting serine-threonine kinase 3	-0.33149	7.87998	-3.19353	0.007874	0.856271	-2.66583
TC0100000378.rn.2	306672	Tent4a	terminal nucleotidyltransferase 4A	-0.444719	6.95521	-3.19294	0.00788249	0.856271	-2.66644
TC0200001659.rn.2	445415	S100a11	S100 calcium binding protein A11	0.695478	6.2544	3.18926	0.00793604	0.856271	-2.6703
TC0900001779.rn.2	367242	Rab23	RAB23, member RAS oncogene family	-0.578033	6.11406	-3.18877	0.00794333	0.856271	-2.67082
TC0600002657.rn.2	362754	Trmt5	tRNA methyltransferase 5	0.382561	6.76631	3.18263	0.00803368	0.856271	-2.67727
TC0200001618.rn.2	24615	S100a4	S100 calcium-binding protein A4	0.549436	8.84734	3.17795	0.0081032	0.856271	-2.68219
TC1300000317.rn.2	304809	Kdm5b	lysine demethylase 5B	-0.46317	8.26052	-3.17771	0.00810673	0.856271	-2.68243
TC0100006382.rn.2	308942	Dennd5a	DENN domain containing 5A	0.367835	7.22626	3.16851	0.00824527	0.856271	-2.69211
TC1100001867.rn.2	360733	Rtp4	receptor (chemosensory) transporter protein 4	-1.27227	7.08646	-3.15727	0.00841785	0.856271	-2.70394
TC1500001921.rn.2	29447	Msra	methionine sulfoxide reductase A	0.479561	5.57307	3.15612	0.00843567	0.856271	-2.70515
TC0800001960.rn.2	300367	Med17	mediator complex subunit 17	-0.440721	6.93933	-3.15002	0.00853113	0.856271	-2.71158
TC1200000676.rn.2	304507	Oas1i	2 ' -5 ' oligoadenylate synthetase 1I	-0.753297	6.48153	-3.14844	0.00855591	0.856271	-2.71324
TC0400001574.rn.2	362417	Il17re	interleukin 17 receptor E	-0.46679	3.33934	-3.14103	0.00867359	0.856271	-2.72106
TC0200004977.rn.2	29492	Notch2	notch receptor 2	-0.385678	6.49776	-3.1387	0.00871086	0.856271	-2.72351
TC0100001316.rn.2	292811	Cep89	centrosomal protein 89	0.393665	5.13576	3.1383	0.00871736	0.856271	-2.72394
TC0200000435.rn.2	294753	Mocs2	molybdenum cofactor synthesis 2	0.417982	7.67707	3.13339	0.00879657	0.856271	-2.72912
TC0500000376.rn.2	313125	Bach2	BTB domain and CNC homolog 2	-0.599675	5.4703	-3.13294	0.00880386	0.856271	-2.7296
TC0100007652.rn.2	365458	Fra10ac1	FRA10A associated CGG repeat 1	0.367517	6.17843	3.12598	0.00891759	0.858006	-2.73695
TC1600000637.rn.2	290783	Tusc3	tumor suppressor candidate 3	0.514371	4.85392	3.11568	0.00908848	0.861944	-2.74783
TC0300000170.rn.2	60445	Tsc1	TSC complex subunit 1	-0.444705	6.61517	-3.10666	0.00924098	0.861944	-2.75738
TC0400001101.rn.2	24931	Cd8b	CD8b molecule	0.75389	6.13327	3.10534	0.00926343	0.861944	-2.75877
TC0700001669.rn.2	300160	Lrrk2	leucine-rich repeat kinase 2	-0.498057	4.55807	-3.09661	0.00941374	0.861944	-2.76802
TC0400000004.rn.2	64194	Insig1	insulin induced gene 1	-0.424349	6.82506	-3.09507	0.0094406	0.861944	-2.76965
TC0900002696.rn.2	29261	Tyms	thymidylate synthetase	0.593573	5.71402	3.08898	0.00954714	0.861944	-2.7761
TC0600002862.rn.2	299197	Arel1	apoptosis resistant E3 ubiquitin protein ligase 1	-0.388579	7.81039	-3.08414	0.00963281	0.861944	-2.78124
TC1200000511.rn.2	59085	Asl	argininosuccinate lyase	0.506616	6.72163	3.06333	0.0100096	0.874869	-2.80332
TC0200004901.rn.2	365960	Gipc2	GIPC PDZ domain containing family, member 2	1.05614	4.52594	3.05902	0.0100895	0.874869	-2.8079
TC1000001017.rn.2	83577	Itgae	integrin subunit alpha E	0.813968	4.16985	3.05284	0.0102052	0.874869	-2.81447
TC1000004376.rn.2	287722	Tmem106a	transmembrane protein 106A	-0.380023	5.77769	-3.05248	0.0102119	0.874869	-2.81485
TC1700001828.rn.2	291157	Hist1h2bo	histone cluster 1 H2B family member o	0.474995	5.36105	3.04961	0.0102661	0.874869	-2.8179
TC0600002109.rn.2	64373	Rhob	ras homolog family member B	-0.570411	7.6555	-3.04109	0.0104288	0.880347	-2.82697
TC1400000753.rn.2	84406	Hs3st1	heparan sulfate-glucosamine 3-sulfotransferase 1	0.590021	7.18849	3.03502	0.0105462	0.881942	-2.83344
TC1000001188.rn.2	303337	Rab11fip4	RAB11 family interacting protein 4	-0.459831	7.96841	-3.02995	0.0106454	0.881992	-2.83884
TC0200003517.rn.2	25673	Anxa5	annexin A5	0.691864	7.40019	3.02208	0.010801	0.886669	-2.84722
TC0500002626.rn.2	362508	Spag8	sperm associated antigen 8	-0.974931	5.16034	-3.01467	0.0109498	0.890712	-2.85513
TC0700001144.rn.2	314988	Zhx2	zinc fingers and homeoboxes 2	-0.455147	5.82301	-3.0086	0.0110729	0.892619	-2.8616
TC1200000697.rn.2	304507	Oas1i	2 ' -5 ' oligoadenylate synthetase 1I	-0.744875	6.7476	-2.9982	0.0112874	0.900515	-2.8727
TC1200001114.rn.2	116693	Cyth3	cytohesin 3	-0.541901	7.72944	-2.9921	0.0114153	0.900515	-2.87922
TC0300004602.rn.2	311580	Samhd1	SAM and HD domain containing deoxynucleoside triphosphate triphosphohydrolase 1	-0.355953	9.05853	-2.9742	0.0117985	0.900515	-2.89836
TC0300000448.rn.2	689917	Gpr21	G protein-coupled receptor 21	-0.808061	4.13279	-2.96574	0.011984	0.900515	-2.90741
TC0400001124.rn.2	297339	Capg	capping actin protein, gelsolin like	0.66294	8.17959	2.96483	0.0120042	0.900515	-2.90839
TC0500004094.rn.2	313722	Spsb1	splA/ryanodine receptor domain and SOCS box containing 1	-0.53896	8.8872	-2.96432	0.0120156	0.900515	-2.90894
TC1000003805.rn.2	303538	Dhx58	DEXH-box helicase 58	-0.939059	6.94016	-2.96412	0.0120199	0.900515	-2.90915
TC0X00001678.rn.2	678739	Phka2	phosphorylase kinase regulatory subunit alpha 2	-1.0011	5.26077	-2.95742	0.0121694	0.900515	-2.91632
TC0600002944.rn.2	83830	Gtf2a1	general transcription factor 2A subunit 1	0.367981	6.56244	2.95362	0.0122551	0.900515	-2.9204
TC0600002833.rn.2	29419	Numb	NUMB, endocytic adaptor protein	-0.398793	7.92435	-2.95013	0.0123343	0.900515	-2.92414
TC0X00001151.rn.2	367930	Rbmx2	RNA binding motif protein, X-linked 2	0.472091	6.5377	2.94725	0.0124	0.900515	-2.92723
TC0700001375.rn.2	315101	Zfp7	zinc finger protein 7	-0.48924	5.39262	-2.94532	0.0124442	0.900515	-2.92929
TC0500002348.rn.2	297911	Otud6b	OTU deubiquitinase 6B	0.359463	6.39626	2.9438	0.0124792	0.900515	-2.93093
TC0100003250.rn.2	499322	Fam111a	FAM111 trypsin like peptidase A	0.445124	7.92522	2.93726	0.0126305	0.902135	-2.93793
TC0600002018.rn.2	298841	Atraid	all-trans retinoic acid-induced differentiation factor	0.417731	6.68988	2.93167	0.0127614	0.902135	-2.94393
TC1700002251.rn.2	680419	Rsu1	Ras suppressor protein 1	0.368734	8.75758	2.92816	0.0128444	0.902135	-2.9477
TC1600000420.rn.2	84360	Clcn3	chloride voltage-gated channel 3	-0.397867	7.04711	-2.92561	0.0129049	0.902135	-2.95044
TC0700000026.rn.2	288774	Stat2	signal transducer and activator of transcription 2	-0.353611	7.35165	-2.91197	0.0132338	0.917951	-2.96509
TC0400000349.rn.2	65044	C1galt1	core 1 synthase, glycoprotein-N-acetylgalactosamine 3-beta-galactosyltransferase, 1	0.447901	7.03695	2.89994	0.0135306	0.931322	-2.97801
TC1900000764.rn.2	292064	Banp	Btg3 associated nuclear protein	-0.450215	7.53261	-2.89358	0.0136904	0.935126	-2.98486
TC0500001432.rn.2	362590	Inpp5b	inositol polyphosphate-5-phosphatase B	-0.339585	8.8267	-2.87213	0.0142428	0.965489	-3.00795
TC0200001586.rn.2	81635	Adar	adenosine deaminase, RNA-specific	-0.426533	8.26607	-2.86534	0.0144222	0.966945	-3.01526
TC1000000974.rn.2	25438	Eno3	enolase 3	0.560255	7.53631	2.85833	0.0146099	0.966945	-3.02282
TC0400002711.rn.2	252832	Zc3hav1	zinc finger CCCH-type containing, antiviral 1	-0.3527	8.38792	-2.85325	0.0147471	0.966945	-3.02829
TC0800002348.rn.2	315579	Ubash3b	ubiquitin associated and SH3 domain containing, B	0.331195	7.6156	2.85198	0.0147817	0.966945	-3.02966
TC0400001112.rn.2	83581	Polr1a	RNA polymerase I subunit A	-0.347756	7.61552	-2.84885	0.0148674	0.966945	-3.03304
TC1700001211.rn.2	306722	Dapk1	death associated protein kinase 1	0.531448	6.73675	2.84545	0.014961	0.966945	-3.03671
TC1000000173.rn.2	287090	Olr1373	olfactory receptor 1373	0.331474	4.95855	2.84328	0.0150207	0.966945	-3.03904
TC1500000524.rn.2	305897	Nfatc4	nuclear factor of activated T-cells 4	-0.455781	4.99764	-2.83417	0.0152751	0.969878	-3.04887
TC0600003068.rn.2	299269	Ifi27l2b	interferon, alpha-inducible protein 27 like 2B	-0.301754	10.6405	-2.82602	0.0155063	0.969878	-3.05767
TC1000001170.rn.2	287541	Ift20	intraflagellar transport 20	0.367111	8.34904	2.82593	0.015509	0.969878	-3.05777
TC0100001508.rn.2	308588	Ca11	carbonic anhydrase 11	-0.337671	5.33319	-2.82395	0.0155656	0.969878	-3.05991
TC0900000232.rn.2	316231	Abcc10	ATP binding cassette subfamily C member 10	-0.456885	6.59556	-2.82247	0.0156082	0.969878	-3.06151
TC0700000505.rn.2	314743	Cdk17	cyclin-dependent kinase 17	-0.295832	8.07144	-2.81616	0.0157906	0.974441	-3.06832
TC0800000239.rn.2	300438	Ldlr	low density lipoprotein receptor	-0.786733	4.84633	-2.80716	0.0160547	0.975652	-3.07805
TC0500000475.rn.2	408233	Spink4	serine peptidase inhibitor, Kazal type 4	-0.527657	4.89841	-2.79811	0.0163245	0.975652	-3.08782
TC1200001210.rn.2	304336	RGD1566386	similar to Hypothetical protein A430033K04	0.367244	6.23484	2.79549	0.0164037	0.975652	-3.09066
TC0300001580.rn.2	691947	Eif3j	eukaryotic translation initiation factor 3, subunit J	0.291186	8.03703	2.7921	0.0165062	0.975652	-3.09432
TC0900000532.rn.2	117022	Il1r2	interleukin 1 receptor type 2	1.21152	6.05968	2.78968	0.01658	0.975652	-3.09694
TC2000000289.rn.2	309653	Fgd2	FYVE, RhoGEF and PH domain containing 2	-0.358969	4.74558	-2.78847	0.0166169	0.975652	-3.09825
TC1300001206.rn.2	24224	Bcl2	BCL2, apoptosis regulator	-0.665592	5.36777	-2.77249	0.0171133	0.975652	-3.11554
TC1600000804.rn.2	306549	Pomk	protein-O-mannose kinase	-0.312787	8.02632	-2.7718	0.0171351	0.975652	-3.11629
TC0800002530.rn.2	500996	Layn	layilin	0.490122	3.64638	2.7714	0.0171478	0.975652	-3.11672
TC0X00000414.rn.2	317456	LOC317456	hypothetical LOC317456	0.327017	6.48862	2.76522	0.0173437	0.975652	-3.1234
TC0200001953.rn.2	29731	Kcna3	potassium voltage-gated channel subfamily A member 3	-0.611483	6.33828	-2.75938	0.0175313	0.975652	-3.12973
TC2000000658.rn.2	361840	Spock2	SPARC/osteonectin, cwcv and kazal like domains proteoglycan 2	-0.682855	6.35439	-2.75855	0.0175581	0.975652	-3.13063
TC0200004976.rn.2	499653	Gon4l	gon-4 like	-0.348036	7.72807	-2.75824	0.0175682	0.975652	-3.13097
TC0600000988.rn.2	29560	Hif1a	hypoxia inducible factor 1 subunit alpha	-0.288487	8.36396	-2.74878	0.0178766	0.975652	-3.1412
TC0500001811.rn.2	362646	Fbxo42	F-box protein 42	-0.383536	7.11541	-2.74555	0.0179832	0.975652	-3.14471
TC0200005009.rn.2	25361	Vcam1	vascular cell adhesion molecule 1	0.982292	6.8319	2.74455	0.0180164	0.975652	-3.14579
TC0600000321.rn.2	85248	Kif3c	kinesin family member 3C	-0.494912	5.70111	-2.73835	0.018223	0.975652	-3.15251
TC1300000985.rn.2	63995	Dusp10	dual specificity phosphatase 10	-0.3121	9.11014	-2.73603	0.0183012	0.975652	-3.15503
TC0100007174.rn.2	361715	Rps6ka4	ribosomal protein S6 kinase A4	0.399122	5.87143	2.72784	0.018579	0.975652	-3.1639
TC0800002514.rn.2	100151767	Nkapd1	NKAP domain containing 1	0.267462	7.25346	2.72486	0.0186808	0.975652	-3.16712
TC1000003076.rn.2	497936	Tmem88	transmembrane protein 88	-0.580075	4.98004	-2.71708	0.01895	0.975652	-3.17556
TC0700001464.rn.2	315137	Apobec3	apolipoprotein B mRNA editing enzyme catalytic subunit 3	0.350092	8.27058	2.70845	0.0192531	0.975652	-3.18492
TC1000002112.rn.2	303753	Foxk2	forkhead box K2	-0.274558	7.91725	-2.70628	0.0193301	0.975652	-3.18727
TC0700003363.rn.2	300029	Top1mt	DNA topoisomerase I mitochondrial	-0.47429	4.62243	-2.70539	0.0193617	0.975652	-3.18824
TC0100002448.rn.2	499249	Plekha7	pleckstrin homology domain containing A7	-0.462957	6.34525	-2.70449	0.0193938	0.975652	-3.18921
TC0500002749.rn.2	313210	Abca1	ATP binding cassette subfamily A member 1	1.24855	4.85016	2.70126	0.0195095	0.975652	-3.19272
TC1000001249.rn.2	114247	Slfn4	schlafen family member 4	-1.3818	7.67443	-2.69973	0.0195643	0.975652	-3.19438
TC0200003901.rn.2	310533	Rapgef2	Rap guanine nucleotide exchange factor 2	-0.419266	6.63423	-2.69906	0.0195883	0.975652	-3.1951
TC1700000792.rn.2	307024	Zfp438	zinc finger protein 438	-0.645536	5.32571	-2.69251	0.0198255	0.975652	-3.20221
TC0100002678.rn.2	64350	Itgad	integrin subunit alpha D	-0.532352	3.01449	-2.6904	0.0199027	0.975652	-3.2045
TC0900000602.rn.2	299507	Asnsd1	asparagine synthetase domain containing 1	0.336451	7.26806	2.68922	0.0199459	0.975652	-3.20578
TC0300003120.rn.2	295607	Prpf40a	pre-mRNA processing factor 40 homolog A	0.30542	7.5533	2.68845	0.0199743	0.975652	-3.20662
TC0400000064.rn.2	311944	Paxip1	PAX interacting protein 1	-0.332449	6.52374	-2.68617	0.0200581	0.975652	-3.2091
TC1200001355.rn.2	368002	Baz1b	bromodomain adjacent to zinc finger domain, 1B	-0.390951	8.17984	-2.67426	0.0205018	0.975652	-3.22202
TC0300002590.rn.2	296470	Ppdpf	pancreatic progenitor cell differentiation and proliferation factor	0.441441	8.05584	2.67283	0.0205557	0.975652	-3.22357
TC0700001864.rn.2	25237	Acvrl1	activin A receptor like type 1	0.5026	4.61229	2.66808	0.0207355	0.975652	-3.22872
TC0800000415.rn.2	363045	Siae	sialic acid acetylesterase	-0.39348	7.1213	-2.65321	0.0213094	0.975652	-3.24487
TC0700001569.rn.2	300117	Phf21b	PHD finger protein 21B	-0.657032	4.51382	-2.65002	0.0214348	0.975652	-3.24834
TC0100006551.rn.2	308959	Usp31	ubiquitin specific peptidase 31	-0.526583	4.09531	-2.64465	0.0216468	0.975652	-3.25416
TC0400001672.rn.2	312675	Fbxl14	F-box and leucine-rich repeat protein 14	-0.350254	6.91846	-2.63723	0.0219438	0.975652	-3.26223
TC0900000933.rn.2	501167	Gmppa	GDP-mannose pyrophosphorylase A	0.291552	7.42835	2.63712	0.021948	0.975652	-3.26234
TC0700003543.rn.2	300083	Slc25a17	solute carrier family 25 member 17	0.343814	6.56212	2.63379	0.0220824	0.975652	-3.26596
TC0100000870.rn.2	499076	Ppp1r12c	protein phosphatase 1, regulatory subunit 12C	-0.363913	6.16727	-2.62962	0.0222521	0.975652	-3.27049
TC0400002758.rn.2	286960	LOC286960	preprotrypsinogen IV	0.785446	5.76947	2.62926	0.0222669	0.975652	-3.27089
TC0200001679.rn.2	310652	Tdrkh	tudor and KH domain containing	-0.782852	4.14602	-2.62754	0.0223372	0.975652	-3.27275
TC1400000055.rn.2	24388	Gfi1	growth factor independent 1 transcriptional repressor	-0.400642	5.93721	-2.62466	0.0224553	0.975652	-3.27588
TC0100003603.rn.2	294053	Ccnj	cyclin J	-0.505319	6.42906	-2.62165	0.0225798	0.975652	-3.27915
TC0600001730.rn.2	54287	Eif2ak2	eukaryotic translation initiation factor 2-alpha kinase 2	-0.485549	7.67	-2.62112	0.0226014	0.975652	-3.27972
TC1300000076.rn.2	304695	Zcchc2	zinc finger CCHC-type containing 2	-0.417556	8.49767	-2.61719	0.0227651	0.975652	-3.284
TC0800000588.rn.2	363054	Mpzl3	myelin protein zero-like 3	0.323841	5.4035	2.61007	0.0230641	0.975652	-3.29173
TC0100006788.rn.2	286974	Chst15	carbohydrate sulfotransferase 15	-0.363612	8.20144	-2.60982	0.0230746	0.975652	-3.292
TC2000000199.rn.2	294251	Ncr3	natural cytotoxicity triggering receptor 3	0.315778	6.39655	2.60943	0.0230911	0.975652	-3.29242
TC0600002278.rn.2	298943	Bcap29	B-cell receptor-associated protein 29	0.265565	8.52825	2.60457	0.0232978	0.975652	-3.29771
TC0300002535.rn.2	311692	Fam217b	family with sequence similarity 217, member B	-0.327041	5.1719	-2.60303	0.0233637	0.975652	-3.29938
TC0800000799.rn.2	691171	Ulk3	unc-51 like kinase 3	-0.379703	5.17184	-2.6019	0.0234118	0.975652	-3.3006
TC1700000025.rn.2	361196	Habp4	hyaluronan binding protein 4	0.390144	6.4526	2.60093	0.0234537	0.975652	-3.30166
TC0500003530.rn.2	298500	Smap2	small ArfGAP2	-0.294132	9.25849	-2.60001	0.0234931	0.975652	-3.30266
TC0500004072.rn.2	298652	Ube4b	ubiquitination factor E4B	-0.300897	7.99034	-2.59988	0.0234988	0.975652	-3.3028
TC1200000671.rn.2	114635	Trafd1	TRAF type zinc finger domain containing 1	-0.478569	7.68414	-2.59983	0.0235009	0.975652	-3.30285
TC1000004353.rn.2	303259	Mink1	misshapen-like kinase 1	-0.316112	7.45618	-2.59767	0.0235939	0.975652	-3.3052
TC0300002693.rn.2	499755	Tmem141	transmembrane protein 141	0.32197	6.617	2.59205	0.0238381	0.975652	-3.31131
TC0600002061.rn.2	313929	Ncoa1	nuclear receptor coactivator 1	-0.344077	8.65297	-2.59048	0.0239068	0.975652	-3.31301
TC0300003225.rn.2	366061	Galnt3	polypeptide N-acetylgalactosaminyltransferase 3	1.03301	5.2822	2.59042	0.0239095	0.975652	-3.31308
TC0X00000774.rn.2	317191	Apool	apolipoprotein O-like	0.370212	5.40396	2.58716	0.0240528	0.975652	-3.31663
TC1000004303.rn.2	303747	Cd7	Cd7 molecule	0.362854	9.52332	2.58359	0.0242102	0.975652	-3.3205
TC0700003804.rn.2	29642	Slc38a2	solute carrier family 38, member 2	-0.448213	8.42787	-2.58075	0.0243367	0.975652	-3.32359
TC0500004231.rn.2	298693	Isg15	ISG15 ubiquitin-like modifier	-1.1084	5.73246	-2.57901	0.0244141	0.975652	-3.32548
TC0600000626.rn.2	314046	Ankmy2	ankyrin repeat and MYND domain containing 2	0.267588	7.63855	2.57874	0.024426	0.975652	-3.32576
TC0300002115.rn.2	362245	Map1lc3a	microtubule-associated protein 1 light chain 3 alpha	0.307011	6.37986	2.57776	0.02447	0.975652	-3.32683
TC1400001258.rn.2	79435	Ube2d4	ubiquitin-conjugating enzyme E2D 4 (putative)	0.430596	5.5994	2.57764	0.0244753	0.975652	-3.32696
TC1000003195.rn.2	287478	Ctns	cystinosin, lysosomal cystine transporter	-0.524012	5.56074	-2.57752	0.0244809	0.975652	-3.3271
TC0700000242.rn.2	246115	Plpp2	phospholipid phosphatase 2	0.468006	6.21695	2.57742	0.0244854	0.975652	-3.32721
TC0400000189.rn.2	25686	Gnai1	G protein subunit alpha i1	0.449559	5.76408	2.57735	0.0244887	0.975652	-3.32729
TC0X00001888.rn.2	501584	Amer1	APC membrane recruitment protein 1	-0.384593	6.82234	-2.57557	0.0245685	0.975652	-3.32922
TC1800001449.rn.2	307296	Zfp608	zinc finger protein 608	-0.402681	4.3027	-2.57491	0.0245982	0.975652	-3.32993
TC0100004204.rn.2	100910237	LOC100910237	uncharacterized LOC100910237	0.565417	6.35533	2.5736	0.0246571	0.975652	-3.33136
TC0500003760.rn.2	500561	Themis2	thymocyte selection associated family member 2	0.389856	5.48408	2.57342	0.0246654	0.975652	-3.33155
TC1200001534.rn.2	360803	Snrnp35	small nuclear ribonucleoprotein U11/U12 subunit 35	0.499664	5.91334	2.57186	0.0247359	0.975652	-3.33325
TC0500001018.rn.2	25492	Nfia	nuclear factor I/A	-0.48216	8.15081	-2.56498	0.0250488	0.975652	-3.34072
TC0400002027.rn.2	312828	Etnk1	ethanolamine kinase 1	-0.436962	9.39534	-2.5649	0.0250527	0.975652	-3.34081
TC0400001801.rn.2	116669	Vwf	von Willebrand factor	-0.391935	5.06106	-2.56365	0.0251101	0.975652	-3.34217
TC1000003701.rn.2	497990	Arl5c	ADP-ribosylation factor like GTPase 5C	-0.301197	8.68004	-2.56285	0.025147	0.975652	-3.34304
TC0300001289.rn.2	171440	Abtb2	ankyrin repeat and BTB domain containing 2	-0.299374	6.57513	-2.55923	0.0253139	0.975652	-3.34697
TC0100000792.rn.2	292548	Zfp418	zinc finger protein 418	-0.558302	4.88562	-2.55839	0.025353	0.975652	-3.34789
TC1000002358.rn.2	79227	Thoc6	THO complex 6	0.347723	6.91754	2.55534	0.0254946	0.975652	-3.3512
TC1600001757.rn.2	306508	Mfhas1	malignant fibrous histiocytoma amplified sequence 1	0.44701	4.65775	2.55506	0.0255077	0.975652	-3.3515
TC1700001327.rn.2	114705	Rgs14	regulator of G-protein signaling 14	-0.446528	6.99538	-2.55484	0.0255181	0.975652	-3.35174
TC1900001335.rn.2	246756	Tradd	TNFRSF1A-associated via death domain	0.502515	6.09776	2.55205	0.0256484	0.975652	-3.35477
TC0100006161.rn.2	293152	Art2b	ADP-ribosyltransferase 2b	-0.566926	8.46238	-2.55029	0.0257312	0.975652	-3.35669
TC0600001187.rn.2	299201	Dlst	dihydrolipoamide S-succinyltransferase	-0.306771	7.38318	-2.54994	0.0257478	0.975652	-3.35707
TC1700001051.rn.2	498798	Stam	signal transducing adaptor molecule	0.269965	6.89008	2.54173	0.0261368	0.975652	-3.36598
TC1300001694.rn.2	81782	Soat1	sterol O-acyltransferase 1	-0.342152	6.87049	-2.53966	0.0262357	0.975652	-3.36823
TC0400001731.rn.2	502886	Foxj2	forkhead box J2	-0.297802	7.82511	-2.53758	0.0263359	0.975652	-3.37049
TC0800003681.rn.2	363069	Ppcdc	phosphopantothenoylcysteine decarboxylase	0.418009	4.73821	2.53325	0.026545	0.975652	-3.3752
TC1800000046.rn.2	686179	Ttc39c	tetratricopeptide repeat domain 39C	0.304868	8.7805	2.51976	0.0272069	0.975652	-3.38985
TC0X00002258.rn.2	116722	Psmd10	proteasome 26S subunit, non-ATPase 10	0.382006	6.62563	2.51841	0.0272741	0.975652	-3.39132
TC0600002560.rn.2	299104	Fkbp3	FKBP prolyl isomerase 3	0.287799	8.33225	2.5142	0.0274843	0.975652	-3.39589
TC0800001498.rn.2	83681	Cish	cytokine inducible SH2-containing protein	0.425932	6.32153	2.51281	0.0275542	0.975652	-3.3974
TC0800002418.rn.2	29363	Cxcr5	C-X-C motif chemokine receptor 5	-0.424019	10.4222	-2.51044	0.0276739	0.975652	-3.39998
TC0900001467.rn.2	64196	Safb	scaffold attachment factor B	-0.399605	7.64154	-2.50644	0.0278767	0.975652	-3.40432
TC0800000209.rn.2	500956	Shfl	shiftless antiviral inhibitor of ribosomal frameshifting	-0.527032	5.9303	-2.50553	0.027923	0.975652	-3.40531
TC0800000781.rn.2	363067	Sin3a	SIN3 transcription regulator family member A	-0.233501	8.29555	-2.50317	0.0280432	0.975652	-3.40787
TC0100004985.rn.2	117058	Pou2f2	POU class 2 homeobox 2	-0.339811	6.40028	-2.5027	0.0280675	0.975652	-3.40839
TC0300001506.rn.2	311331	Spint1	serine peptidase inhibitor, Kunitz type 1	0.391157	4.05207	2.50256	0.0280744	0.975652	-3.40853
TC0600002331.rn.2	366602	Tspan13	tetraspanin 13	0.251255	9.42597	2.50218	0.028094	0.975652	-3.40895
TC0100003633.rn.2	309375	Marveld1	MARVEL domain containing 1	0.610006	5.49579	2.5017	0.0281188	0.975652	-3.40947
TC1000000277.rn.2	360505	Nprl3	NPR3-like, GATOR1 complex subunit	-0.433783	6.19559	-2.49982	0.0282153	0.975652	-3.41151
TC0300000034.rn.2	117536	Nsmf	NMDA receptor synaptonuclear signaling and neuronal migration factor	-0.553763	5.04464	-2.49533	0.0284472	0.975652	-3.41639
TC1900001674.rn.2	307927	Taf5l	TATA-box binding protein associated factor 5 like	-0.296943	7.2754	-2.4928	0.0285787	0.975652	-3.41913
TC0400002771.rn.2	114246	Trpv6	transient receptor potential cation channel, subfamily V, member 6	-0.687923	4.78142	-2.4918	0.0286311	0.975652	-3.42023
TC0300000820.rn.2	311742	Cdca7	cell division cycle associated 7	0.335896	6.04031	2.48905	0.0287749	0.975652	-3.42321
TC0500000580.rn.2	85425	Tdrd7	tudor domain containing 7	-0.359365	7.88157	-2.48885	0.0287852	0.975652	-3.42342
TC0700003177.rn.2	362914	Ntaq1	N-terminal glutamine amidase 1	0.341812	5.86628	2.48876	0.02879	0.975652	-3.42352
TC0600002279.rn.2	366593	Dus4l	dihydrouridine synthase 4-like	0.42575	4.84366	2.48774	0.0288433	0.975652	-3.42462
TC1100000177.rn.2	304127	Bach1	BTB domain and CNC homolog 1	-0.310115	7.08539	-2.48113	0.029193	0.975652	-3.4318
TC1000004208.rn.2	245955	Lgals3bp	galectin 3 binding protein	-0.507615	8.68221	-2.48062	0.0292202	0.975652	-3.43236
TC1000002463.rn.2	24561	Mpg	N-methylpurine-DNA glycosylase	0.4506	5.07979	2.48055	0.0292239	0.975652	-3.43244
TC0300000158.rn.2	93667	Olfm1	olfactomedin 1	0.625897	6.40618	2.47424	0.0295617	0.975652	-3.43928
TC1400000426.rn.2	498353	Scfd2	sec1 family domain containing 2	0.371686	5.72047	2.4724	0.0296611	0.975652	-3.44128
TC0600000483.rn.2	24609	Odc1	ornithine decarboxylase 1	-0.498127	9.21332	-2.47176	0.0296954	0.975652	-3.44197
TC0500004050.rn.2	313706	Ubiad1	UbiA prenyltransferase domain containing 1	0.302578	5.57091	2.46899	0.0298455	0.975652	-3.44498
TC1400001342.rn.2	498331	Ptpn13	protein tyrosine phosphatase, non-receptor type 13	-0.571829	5.4344	-2.46263	0.0301935	0.975652	-3.45189
TC1300001062.rn.2	679692	Lpgat1	lysophosphatidylglycerol acyltransferase 1	0.391297	5.98214	2.46022	0.0303258	0.975652	-3.4545
TC0300001497.rn.2	311327	Knl1	kinetochore scaffold 1	0.596861	5.41835	2.4593	0.030377	0.975652	-3.4555
TC0700003676.rn.2	315210	Brd1	bromodomain containing 1	-0.242323	7.2235	-2.45575	0.0305739	0.975652	-3.45935
TC0300001867.rn.2	362223	Snrpb2	small nuclear ribonucleoprotein polypeptide B2	0.309287	8.17901	2.45464	0.0306356	0.975652	-3.46056
TC0900001907.rn.2	63839	Fhl2	four and a half LIM domains 2	-0.651553	5.761	-2.45459	0.0306382	0.975652	-3.46061
TC0700001454.rn.2	315131	Kdelr3	KDEL endoplasmic reticulum protein retention receptor 3	0.336503	6.12803	2.45363	0.0306919	0.975652	-3.46165
TC0800003184.rn.2	315936	Zbtb38	zinc finger and BTB domain containing 38	-0.284491	6.7664	-2.45271	0.030743	0.975652	-3.46264
TC0100000093.rn.2	29721	Hivep2	HIVEP zinc finger 2	-0.269334	8.95917	-2.45108	0.0308344	0.975652	-3.46441
TC0800001537.rn.2	619581	Nicn1	nicolin 1	0.290026	6.05913	2.45061	0.030861	0.975652	-3.46493
TC0200002475.rn.2	25403	Cast	calpastatin	0.288195	9.06698	2.44996	0.0308973	0.975652	-3.46563
TC0200004244.rn.2	295279	Fcgr1a	Fc fragment of IgG receptor Ia	-0.591877	3.20116	-2.44752	0.0310349	0.975652	-3.46828
TC1500001786.rn.2	361047	Ska3	spindle and kinetochore associated complex subunit 3	0.4574	5.5463	2.44531	0.0311596	0.975652	-3.47067
TC0500004069.rn.2	117548	Kif1b	kinesin family member 1B	-0.627051	4.4684	-2.44168	0.0313662	0.975652	-3.47461
TC0800000740.rn.2	300721	Dnaja4	DnaJ heat shock protein family (Hsp40) member A4	-0.330253	5.98535	-2.44163	0.0313689	0.975652	-3.47467
TC0300004288.rn.2	366203	Esf1	ESF1 nucleolar pre-rRNA processing protein homolog	0.366659	7.54421	2.4406	0.0314277	0.975652	-3.47578
TC1500000029.rn.2	171126	Ap3m1	adaptor related protein complex 3 subunit mu 1	0.316852	7.83985	2.4401	0.0314563	0.975652	-3.47633
TC0300000152.rn.2	25271	Rxra	retinoid X receptor alpha	0.617471	6.35264	2.43829	0.0315601	0.975652	-3.47829
TC2000000076.rn.2	309591	Trim39	tripartite motif-containing 39	-0.435259	6.03798	-2.43281	0.0318759	0.975652	-3.48423
TC2000001123.rn.2	25218	Vps52	VPS52 subunit of GARP complex	-0.350384	8.16295	-2.42982	0.0320495	0.975652	-3.48747
TC1000003921.rn.2	360643	Cdc27	cell division cycle 27	0.282661	7.53496	2.42774	0.0321711	0.975652	-3.48973
TC0100002356.rn.2	293410	Swap70	switching B-cell complex subunit SWAP70	-0.45311	6.27924	-2.42762	0.0321781	0.975652	-3.48986
TC0X00000145.rn.2	317377	Ccdc120	coiled-coil domain containing 120	-0.350213	6.74375	-2.42549	0.0323028	0.975652	-3.49217
TC1200000845.rn.2	25372	Grk3	G protein-coupled receptor kinase 3	0.424166	3.48551	2.42503	0.0323297	0.975652	-3.49267
TC0100002604.rn.2	365371	Tbx6	T-box transcription factor 6	-0.501319	4.74794	-2.42088	0.032574	0.975652	-3.49716
TC0200004230.rn.2	64516	Vps45	vacuolar protein sorting 45 homolog	0.439563	5.66967	2.42035	0.0326053	0.975652	-3.49774
TC0500003762.rn.2	313030	Ppp1r8	protein phosphatase 1, regulatory subunit 8	-0.428019	8.17434	-2.41106	0.03316	0.975652	-3.50781
TC0300001179.rn.2	295934	Chst1	carbohydrate sulfotransferase 1	-0.553013	3.72196	-2.41056	0.0331901	0.975652	-3.50835
TC0300004708.rn.2	311617	Fitm2	fat storage-inducing transmembrane protein 2	0.511826	5.50587	2.41042	0.0331987	0.975652	-3.5085
TC0300004946.rn.2	171091	Zbp1	Z-DNA binding protein 1	-0.316759	8.8126	-2.40935	0.0332633	0.975652	-3.50966
TC1600001430.rn.2	290673	Atp13a1	ATPase 13A1	-0.380802	8.88441	-2.40918	0.0332736	0.975652	-3.50985
TC1000000743.rn.2	303188	Rai1	retinoic acid induced 1	-0.375532	6.76096	-2.40868	0.0333036	0.975652	-3.51039
TC0800001028.rn.2	56611	Anxa2	annexin A2	0.300854	8.63339	2.40763	0.033367	0.975652	-3.51152
TC0300005081.rn.2	362224	Kat14	lysine acetyltransferase 14	-0.265757	6.44044	-2.40318	0.0336377	0.975652	-3.51635
TC0100005178.rn.2	64355	Lsr	lipolysis stimulated lipoprotein receptor	0.537176	4.7493	2.40213	0.0337018	0.975652	-3.51748
TC0700000682.rn.2	89825	Nap1l1	nucleosome assembly protein 1-like 1	0.265046	9.32726	2.40205	0.0337066	0.975652	-3.51757
TC0700001956.rn.2	304037	Arl13b	ADP-ribosylation factor like GTPase 13B	0.602116	6.85162	2.39995	0.0338351	0.975652	-3.51984
TC2000000321.rn.2	502414	Tbc1d22b	TBC1 domain family, member 22B	-0.281032	7.46956	-2.39913	0.0338854	0.975652	-3.52073
TC2000001201.rn.2	294154	Ilrun	inflammation and lipid regulator with UBA-like and NBR1-like domains	-0.309015	8.74529	-2.39678	0.0340304	0.975652	-3.52328
TC0500003416.rn.2	298441	Nasp	nuclear autoantigenic sperm protein	0.295145	7.2386	2.39659	0.034042	0.975652	-3.52348
TC0200004326.rn.2	310727	Cd101	CD101 molecule	0.571389	7.21666	2.39499	0.0341407	0.975652	-3.52521
TC0500003973.rn.2	362653	Ctrc	chymotrypsin C	-0.531989	4.43414	-2.39142	0.0343621	0.975652	-3.52908
TC0100002110.rn.2	29457	Map6	microtubule-associated protein 6	0.370914	7.50175	2.38932	0.0344936	0.975652	-3.53136
TC0700001456.rn.2	300075	Tomm22	translocase of outer mitochondrial membrane 22	0.403408	8.22706	2.38893	0.0345179	0.975652	-3.53178
TC0700003865.rn.2	300215	Lmbr1l	limb development membrane protein 1-like	-0.428506	7.23105	-2.38879	0.0345267	0.975652	-3.53193
TC1100001851.rn.2	288010	Lpp	LIM domain containing preferred translocation partner in lipoma	-0.689699	6.41398	-2.38283	0.0349013	0.975652	-3.53838
TC0300000274.rn.2	362115	Niban2	niban apoptosis regulator 2	0.426732	5.9843	2.38241	0.0349278	0.975652	-3.53883
TC1200000169.rn.2	360763	Usp12	ubiquitin specific peptidase 12	-0.367142	7.43137	-2.38079	0.0350309	0.975652	-3.54059
TC1300000228.rn.2	548326	Fcmr	Fc fragment of IgM receptor	-0.642641	6.5269	-2.38027	0.0350633	0.975652	-3.54114
TC0700003017.rn.2	299976	Rrm2b	ribonucleotide reductase regulatory TP53 inducible subunit M2B	-0.368563	6.79381	-2.37449	0.0354325	0.975652	-3.5474
TC0300003698.rn.2	311210	Tspan18	tetraspanin 18	0.783024	5.86406	2.374	0.0354641	0.975652	-3.54794
TC1900001605.rn.2	292058	Gins2	GINS complex subunit 2	0.367177	5.27962	2.37278	0.0355426	0.975652	-3.54926
TC0300001767.rn.2	114101	Cds2	CDP-diacylglycerol synthase 2	-0.282382	9.09097	-2.37225	0.0355765	0.975652	-3.54983
TC1800000216.rn.2	307526	Ammecr1l	AMMECR1 like	-0.351642	7.9256	-2.37108	0.0356517	0.975652	-3.55109
TC1000003716.rn.2	303511	Ikzf3	IKAROS family zinc finger 3	-0.645969	7.86628	-2.37075	0.0356732	0.975652	-3.55145
TC0100002680.rn.2	84574	Tgfb1i1	transforming growth factor beta 1 induced transcript 1	0.339204	5.69658	2.37009	0.0357157	0.975652	-3.55216
TC1000002054.rn.2	287871	Rptor	regulatory associated protein of MTOR, complex 1	-0.272829	6.87058	-2.36882	0.0357979	0.975652	-3.55353
TC0400003516.rn.2	362412	Rad18	RAD18 E3 ubiquitin protein ligase	0.38221	5.48882	2.36872	0.0358047	0.975652	-3.55365
TC1600000550.rn.2	290746	Trappc11	trafficking protein particle complex subunit 11	-0.268969	7.4629	-2.36815	0.0358412	0.975652	-3.55426
TC0100007660.rn.2	361753	Noc3l	NOC3-like DNA replication regulator	0.355046	6.79967	2.36812	0.0358432	0.975652	-3.55429
TC1700001530.rn.2	361232	Pak1ip1	PAK1 interacting protein 1	0.29054	5.76504	2.36433	0.0360898	0.975652	-3.55839
TC1000002473.rn.2	303010	Cpeb4	cytoplasmic polyadenylation element binding protein 4	-0.459186	6.23401	-2.35991	0.0363796	0.975652	-3.56317
TC0500000606.rn.2	29591	Tgfbr1	transforming growth factor, beta receptor 1	-0.491488	7.04829	-2.35974	0.0363911	0.975652	-3.56336
TC1300000977.rn.2	64473	Bpnt1	3'(2'), 5'-bisphosphate nucleotidase 1	0.547162	6.2057	2.35845	0.036476	0.975652	-3.56475
TC1300002245.rn.2	25116	Hsd11b1	hydroxysteroid 11-beta dehydrogenase 1	0.97214	4.69535	2.35337	0.0368126	0.975652	-3.57024
TC0500001282.rn.2	171145	Eif2b3	eukaryotic translation initiation factor 2B subunit gamma	0.32151	6.29269	2.34843	0.0371426	0.975652	-3.57558
TC1500000090.rn.2	259241	Nr1d2	nuclear receptor subfamily 1, group D, member 2	-0.413721	6.07792	-2.3477	0.0371916	0.975652	-3.57637
TC0100003185.rn.2	286922	Fads3	fatty acid desaturase 3	0.436023	3.9693	2.34753	0.0372027	0.975652	-3.57655
TC1000001928.rn.2	287827	Armc7	armadillo repeat containing 7	0.339949	6.06623	2.34685	0.037249	0.975652	-3.57729
TC0100002983.rn.2	29194	Chka	choline kinase alpha	-0.425708	5.87721	-2.34533	0.0373509	0.975652	-3.57892
TC0300000957.rn.2	362154	Zc3h15	zinc finger CCCH-type containing 15	0.22764	8.8602	2.3443	0.0374208	0.975652	-3.58004
TC1700000824.rn.2	307075	Wdr37	WD repeat domain 37	-0.348819	7.00581	-2.34157	0.0376058	0.975652	-3.58299
TC0300004045.rn.2	311372	Spg11	SPG11 vesicle trafficking associated, spatacsin	-0.396328	6.52821	-2.34076	0.0376609	0.975652	-3.58386
TC1100001406.rn.2	304055	C2cd2	C2 calcium-dependent domain containing 2	-0.28621	6.77936	-2.33944	0.0377506	0.975652	-3.58529
TC1300002271.rn.2	266772	Klhl12	kelch-like family member 12	-0.629114	5.62675	-2.33808	0.0378438	0.975652	-3.58676
TC1000001066.rn.2	303311	Rtn4rl1	reticulon 4 receptor-like 1	-0.589017	5.69074	-2.33489	0.0380619	0.975652	-3.5902
TC1700000924.rn.2	117276	Pfkfb3	6-phosphofructo-2-kinase/fructose-2,6-biphosphatase 3	-0.320846	6.06884	-2.33339	0.0381655	0.975652	-3.59182
TC0700004024.rn.2	500843	Kics2	KICSTOR subunit 2	0.450123	6.44145	2.33286	0.0382017	0.975652	-3.59239
TC0600001676.rn.2	25165	Zfp386	zinc finger protein 386 (Kruppel-like)	0.436667	7.77004	2.33145	0.0382992	0.975652	-3.59392
TC1400000284.rn.2	289521	Ankrd17	ankyrin repeat domain 17	-0.296729	7.37202	-2.32976	0.0384165	0.975652	-3.59575
TC1700001069.rn.2	361282	Plxdc2	plexin domain containing 2	0.466638	6.11397	2.32893	0.0384735	0.975652	-3.59663
TC1100001579.rn.2	64357	Cd200r1	CD200 receptor 1	0.370838	6.7298	2.32717	0.0385961	0.975652	-3.59853
TC0300001884.rn.2	499900	Zfp133	zinc finger protein 133	0.522426	4.56478	2.32615	0.0386676	0.975652	-3.59964
TSUnmapped00000036.rn.2	305373	Hmgb3	high mobility group box 3	0.376339	5.15379	2.32412	0.038809	0.975652	-3.60183
TC1000003977.rn.2	303617	Bptf	bromodomain PHD finger transcription factor	-0.298962	8.40316	-2.31739	0.0392829	0.975652	-3.60909
TC1500001245.rn.2	305684	Samd8	sterile alpha motif domain containing 8	-0.304069	6.17899	-2.31633	0.0393581	0.975652	-3.61023
TC1900001571.rn.2	89842	Mbtps1	membrane-bound transcription factor peptidase, site 1	-0.359135	8.70619	-2.31237	0.0396398	0.975652	-3.6145
TC0300002314.rn.2	171369	Cd40	CD40 molecule	0.39285	4.4482	2.31068	0.0397608	0.975652	-3.61632
TC0400000636.rn.2	689574	Stmp1	short transmembrane mitochondrial protein 1	0.314112	7.24848	2.30938	0.0398543	0.975652	-3.61773
TC0300003257.rn.2	502632	Mettl5	methyltransferase like 5	0.272514	7.7991	2.30891	0.0398879	0.975652	-3.61823
TC0600000111.rn.2	299521	Camkmt	calmodulin-lysine N-methyltransferase	0.253449	7.32452	2.30849	0.0399183	0.975652	-3.61869
TC1000003953.rn.2	360647	Icam2	intercellular adhesion molecule 2	-0.327126	7.62227	-2.30553	0.0401314	0.975652	-3.62187
TC0300000057.rn.2	64467	Entpd2	ectonucleoside triphosphate diphosphohydrolase 2	0.332501	7.49434	2.3048	0.0401844	0.975652	-3.62266
TC1500000513.rn.2	305896	Irf9	interferon regulatory factor 9	-0.323386	8.66255	-2.29853	0.0406411	0.975652	-3.62942
TC0100001605.rn.2	308666	Cyfip1	cytoplasmic FMR1 interacting protein 1	-0.333655	6.97106	-2.29552	0.0408614	0.975652	-3.63266
TC1600002129.rn.2	688966	Borcs8	BLOC-1 related complex subunit 8	0.371938	8.33932	2.29377	0.0409903	0.975652	-3.63454
TC0800003664.rn.2	301010	Slc26a6	solute carrier family 26 member 6	-0.352351	5.92931	-2.29349	0.041011	0.975652	-3.63485
TC0800001736.rn.2	316067	Xylb	xylulokinase	0.442895	4.72618	2.29308	0.0410413	0.975652	-3.63529
TC1400000059.rn.2	289437	Glmn	glomulin, FKBP associated protein	0.386934	7.03651	2.2922	0.0411067	0.975652	-3.63624
TC1800001287.rn.2	291640	Slc25a2	solute carrier family 25 member 2	-0.647094	5.42495	-2.29167	0.0411457	0.975652	-3.63681
TC0100003104.rn.2	293694	Map4k2	mitogen activated protein kinase kinase kinase kinase 2	-0.441856	8.59864	-2.2902	0.0412546	0.975652	-3.63839
TC0500002698.rn.2	313231	Alg2	ALG2, alpha-1,3/1,6-mannosyltransferase	-0.38274	5.59152	-2.28895	0.0413475	0.975652	-3.63974
TC1300000246.rn.2	64709	Nucks1	nuclear casein kinase and cyclin-dependent kinase substrate 1	0.215742	8.94741	2.28297	0.0417948	0.975652	-3.64617
TC0500001124.rn.2	298298	Dhcr24	24-dehydrocholesterol reductase	-0.491135	6.64564	-2.28174	0.0418875	0.975652	-3.6475
TC1200000515.rn.2	24434	Gusb	glucuronidase, beta	0.440122	6.30401	2.28076	0.0419614	0.975652	-3.64856
TC1300000482.rn.2	364018	Ncf2	neutrophil cytosolic factor 2	-0.336289	4.92807	-2.27916	0.0420823	0.975652	-3.65028
TC1400001979.rn.2	25668	Cd38	CD38 molecule	-0.382883	9.03169	-2.2769	0.0422533	0.975652	-3.6527
TC0X00001891.rn.2	367838	Zc4h2	zinc finger C4H2-type containing	0.2824	6.4676	2.27562	0.0423502	0.975652	-3.65408
TC0500003968.rn.2	313668	Ddi2	DNA damage inducible 1 homolog 2	-0.422681	7.3522	-2.27333	0.042525	0.975652	-3.65654
TC1900001344.rn.2	291964	Fhod1	formin homology 2 domain containing 1	-0.349291	7.37612	-2.27323	0.0425332	0.975652	-3.65666
TC1600001516.rn.2	306417	Sh3rf1	SH3 domain containing ring finger 1	-0.275438	6.06156	-2.2717	0.0426496	0.975652	-3.65829
TC1800001394.rn.2	361321	Atg12	autophagy related 12	0.282494	6.52999	2.26936	0.0428295	0.975652	-3.66081
TC1000003088.rn.2	287435	Cd68	Cd68 molecule	-0.903451	5.72025	-2.26819	0.0429198	0.975652	-3.66207
TC0600002737.rn.2	314265	Zfyve26	zinc finger FYVE-type containing 26	-0.39346	6.49232	-2.26374	0.0432637	0.975652	-3.66685
TC1000001818.rn.2	360649	RGD1359290	Ribosomal_L22 domain containing protein RGD1359290	0.236703	5.10056	2.2619	0.0434071	0.975652	-3.66883
TC1600000308.rn.2	689414	Slc25a42	solute carrier family 25, member 42	-0.367161	5.75949	-2.25909	0.0436266	0.975652	-3.67185
TC0100004099.rn.2	140929	Pde7b	phosphodiesterase 7B	-0.73478	4.73388	-2.25865	0.043661	0.975652	-3.67232
TC0300004784.rn.2	296374	Zmynd8	zinc finger, MYND-type containing 8	-0.286918	8.93258	-2.2577	0.0437357	0.975652	-3.67335
TC0800000815.rn.2	363071	Stra6	signaling receptor and transporter of retinol STRA6	-1.45454	4.45712	-2.25642	0.0438358	0.975652	-3.67471
TC0600001578.rn.2	102554884	Rcor1	REST corepressor 1	-0.363317	7.20901	-2.25515	0.0439364	0.975652	-3.67609
TC0800002375.rn.2	315594	Oaf	out at first homolog	0.300505	5.41489	2.25481	0.0439629	0.975652	-3.67645
TC0600002020.rn.2	313917	Abhd1	abhydrolase domain containing 1	-0.437697	5.99683	-2.25401	0.044026	0.975652	-3.67731
TC1000000832.rn.2	363618	Hs3st3a1	heparan sulfate-glucosamine 3-sulfotransferase 3A1	-0.361301	5.31981	-2.25202	0.0441833	0.975652	-3.67944
TC1500000244.rn.2	83781	Lgals3	galectin 3	0.990686	6.00199	2.25158	0.0442181	0.975652	-3.67991
TC1600002025.rn.2	306600	Atp11a	ATPase phospholipid transporting 11A	-0.506395	4.9492	-2.25144	0.0442294	0.975652	-3.68007
TC0600002313.rn.2	687001	Hdac9	histone deacetylase 9	-0.387665	4.06364	-2.25074	0.044285	0.975652	-3.68082
TC1300000912.rn.2	289315	Sde2	SDE2 telomere maintenance homolog	-0.33826	5.78236	-2.24832	0.044478	0.975652	-3.68342
TC1500000665.rn.2	364410	Kctd9	potassium channel tetramerization domain containing 9	0.375347	6.94735	2.2464	0.0446313	0.975652	-3.68548
TC2000000360.rn.2	191569	Pde9a	phosphodiesterase 9A	0.582118	6.17505	2.2446	0.0447751	0.975652	-3.68741
TC1100000701.rn.2	303903	Parp14	poly (ADP-ribose) polymerase family, member 14	-0.341398	7.59601	-2.24348	0.0448651	0.975652	-3.68861
TC1700002271.rn.2	307189	Nebl	nebulette	-0.399504	6.58633	-2.24293	0.0449093	0.975652	-3.6892
TC1200001509.rn.2	65984	Aacs	acetoacetyl-CoA synthetase	-0.286186	7.5544	-2.24235	0.0449563	0.975652	-3.68982
TC0200001983.rn.2	295365	Amigo1	adhesion molecule with Ig like domain 1	-0.313262	8.38016	-2.23979	0.0451632	0.975652	-3.69257
TC0600002469.rn.2	314128	RGD1304624	similar to RIKEN cDNA 2700097O09	0.452338	5.38582	2.2343	0.0456088	0.975652	-3.69845
TC1800000005.rn.2	361288	Fundc2	FUN14 domain containing 2	-0.565538	5.80567	-2.23256	0.0457517	0.975652	-3.70032
TC0700003028.rn.2	81813	Klf10	Kruppel-like factor 10	0.424321	6.15525	2.22918	0.0460294	0.975652	-3.70395
TC0100002945.rn.2	309131	Slc22a18	solute carrier family 22, member 18	-0.453225	5.20981	-2.22832	0.0461002	0.975652	-3.70487
TC1400001622.rn.2	83618	Rest	RE1-silencing transcription factor	-0.264982	8.32018	-2.22568	0.0463185	0.975652	-3.7077
TC0X00002250.rn.2	680581	Rbm41	RNA binding motif protein 41	0.417092	5.59232	2.22406	0.0464533	0.975652	-3.70944
TC1000002074.rn.2	688298	Ccdc137	coiled-coil domain containing 137	-0.348973	6.53221	-2.22396	0.0464608	0.975652	-3.70953
TC1200000636.rn.2	83506	Camkk2	calcium/calmodulin-dependent protein kinase kinase 2	0.327343	5.21183	2.22346	0.0465027	0.975652	-3.71007
TC0300000225.rn.2	362103	Ntmt1	N-terminal Xaa-Pro-Lys N-methyltransferase 1	0.311395	6.59723	2.22177	0.0466434	0.975652	-3.71188
TC0700002436.rn.2	314713	Utp20	UTP20 small subunit processome component	-0.329894	6.23543	-2.21935	0.0468459	0.975652	-3.71448
TC1200001626.rn.2	360811	Naa25	N(alpha)-acetyltransferase 25, NatB auxiliary subunit	-0.274608	7.22977	-2.21771	0.0469839	0.975652	-3.71624
TC1200000251.rn.2	304302	Tnrc18	trinucleotide repeat containing 18	-0.311017	6.40517	-2.21621	0.0471095	0.975652	-3.71784
TC0200002747.rn.2	25203	Ccnb1	cyclin B1	0.436226	6.02916	2.21619	0.0471118	0.975652	-3.71787
TC0900001320.rn.2	116724	Epb41l3	erythrocyte membrane protein band 4.1-like 3	0.458425	4.87138	2.21413	0.0472851	0.975652	-3.72006
TC0300000928.rn.2	311144	Itga4	integrin subunit alpha 4	-0.542981	9.24485	-2.21374	0.0473181	0.975652	-3.72048
TC0200001660.rn.2	81778	S100a10	S100 calcium binding protein A10	0.290778	9.21041	2.21329	0.0473563	0.975652	-3.72096
TC0X00001743.rn.2	501563	Prkx	protein kinase, X-linked	0.304814	6.78017	2.21214	0.0474536	0.975652	-3.72219
TC0400001582.rn.2	500295	Tatdn2	TatD DNase domain containing 2	-0.26224	8.40413	-2.21101	0.0475498	0.975652	-3.72341
TC1300001269.rn.2	245953	Tmem37	transmembrane protein 37	0.249408	3.89944	2.20926	0.0476984	0.975652	-3.72527
TC0X00002444.rn.2	302808	Zdhhc9	zinc finger DHHC-type palmitoyltransferase 9	-0.364696	5.80881	-2.20853	0.0477613	0.975652	-3.72606
TC0600002473.rn.2	362739	Ppp2r3c	protein phosphatase 2, regulatory subunit B'', gamma	0.274454	7.01464	2.20623	0.0479578	0.975652	-3.72852
TC0500003410.rn.2	313819	Mast2	microtubule associated serine/threonine kinase 2	-0.301431	6.51214	-2.20532	0.0480358	0.975652	-3.7295
TC0100000746.rn.2	308361	Zfp329	zinc finger protein 329	0.40542	5.32574	2.20397	0.0481515	0.975652	-3.73094
TC1100001940.rn.2	303811	Dvl3	dishevelled segment polarity protein 3	-0.352073	8.37392	-2.20287	0.0482465	0.975652	-3.73212
TC1500002448.rn.2	290500	Ggact	gamma-glutamylamine cyclotransferase	0.320769	6.35503	2.20241	0.0482857	0.975652	-3.7326
TC0600002845.rn.2	314306	Mideas	mitotic deacetylase associated SANT domain protein	-0.283848	7.72012	-2.20022	0.0484746	0.975652	-3.73494
TC0100006048.rn.2	293117	Ankrd42	ankyrin repeat domain 42	-0.454394	5.74611	-2.19992	0.048501	0.975652	-3.73527
TC1500001472.rn.2	81661	Gmfb	glia maturation factor, beta	0.27509	7.76115	2.1994	0.0485461	0.975652	-3.73582
TC0400003413.rn.2	117553	Uba3	ubiquitin-like modifier activating enzyme 3	0.224245	8.13736	2.19937	0.0485486	0.975652	-3.73585
TC1100002055.rn.2	408243	Ece2	endothelin-converting enzyme 2	0.453691	4.94701	2.19866	0.0486102	0.975652	-3.73661
TC1800001541.rn.2	24176	Adrb2	adrenoceptor beta 2	-0.326897	6.77679	-2.1944	0.0489813	0.975652	-3.74117
TC0700000775.rn.2	25712	Ifng	interferon gamma	1.25854	7.7032	2.19245	0.049152	0.975652	-3.74325
TC0900001906.rn.2	301373	Tgfbrap1	transforming growth factor, beta receptor associated protein 1	-0.283304	7.18022	-2.19154	0.0492318	0.975652	-3.74422
TC2000000813.rn.2	309804	Cdk19	cyclin-dependent kinase 19	-0.279024	9.60851	-2.18901	0.0494545	0.975652	-3.74692
TC0500001553.rn.2	297900	Pef1	penta-EF hand domain containing 1	0.241435	5.4665	2.18763	0.0495765	0.975652	-3.7484
TC0X00000279.rn.2	684440	Tlr8	toll-like receptor 8	-0.522118	3.20152	-2.18591	0.0497284	0.975652	-3.75023
TC0500002637.rn.2	114711	Gne	glucosamine (UDP-N-acetyl)-2-epimerase/N-acetylmannosamine kinase	0.294307	7.75595	2.18579	0.049739	0.975652	-3.75036
TC0300000553.rn.2	311024	Kif5c	kinesin family member 5C	-0.525588	6.14105	-2.1852	0.0497911	0.975652	-3.75099
TC1300000926.rn.2	299872	Eif3el1	eukaryotic translation initiation factor 3, subunit E-like 1	0.295592	8.69294	2.18451	0.0498525	0.975652	-3.75172
TC0100003691.rn.2	499360	Slf2	SMC5-SMC6 complex localization factor 2	-0.409958	6.64222	-2.18451	0.0498527	0.975652	-3.75173
TC1000002292.rn.2	360478	Smim22	small integral membrane protein 22	0.494707	4.50967	2.18288	0.0499977	0.975652	-3.75346
TC0200000789.rn.2	64019	Pag1	phosphoprotein membrane anchor with glycosphingolipid microdomains 1	-0.368715	5.9622	-2.18196	0.0500798	0.975652	-3.75445
TC0100002922.rn.2	24838	Tnnt3	troponin T3, fast skeletal type	-0.564013	6.1525	-2.18101	0.0501651	0.975652	-3.75547
TC0800003031.rn.2	113990	Hmgn3	high mobility group nucleosomal binding domain 3	0.428833	7.64066	2.17998	0.0502574	0.975652	-3.75657
TC0500003452.rn.2	360406	Ptprf	protein tyrosine phosphatase, receptor type, F	0.425129	5.10364	2.1791	0.050336	0.975652	-3.7575
TC0400002316.rn.2	499990	Tmem243	transmembrane protein 243	-0.287165	8.68675	-2.17897	0.0503472	0.975652	-3.75764
TC0100003555.rn.2	50556	Exoc6	exocyst complex component 6	-0.318874	6.36138	-2.17587	0.0506263	0.975652	-3.76095
TC0400003080.rn.2	171347	Mat2a	methionine adenosyltransferase 2A	-0.458292	8.61344	-2.17351	0.0508396	0.975652	-3.76346
TC1000002097.rn.2	80878	Slc16a3	solute carrier family 16 member 3	-0.410779	4.29717	-2.17301	0.0508846	0.975652	-3.76399
TC0100007651.rn.2	25703	Rbp4	retinol binding protein 4	0.760618	4.89031	2.17225	0.0509535	0.975652	-3.7648
TC1800000818.rn.2	170465	Acaa2	acetyl-CoA acyltransferase 2	0.37156	7.60487	2.17079	0.0510861	0.975652	-3.76636
TC0200004459.rn.2	25643	Gnai3	G protein subunit alpha i3	0.276328	6.10292	2.17072	0.0510923	0.975652	-3.76643
TC0600000478.rn.2	313981	Nol10	nucleolar protein 10	-0.359317	6.67	-2.17006	0.0511525	0.975652	-3.76714
TC0700002345.rn.2	362858	Polr3b	RNA polymerase III subunit B	-0.308368	7.40173	-2.16963	0.0511923	0.975652	-3.7676
TC0800003653.rn.2	29197	Il18	interleukin 18	0.4699	3.95284	2.16754	0.0513829	0.975652	-3.76983
TC1100000992.rn.2	303796	Zdhhc8	zinc finger DHHC-type palmitoyltransferase 8	-0.270017	6.66127	-2.16724	0.0514105	0.975652	-3.77015
TC1700000898.rn.2	307091	Akr1e2	aldo-keto reductase family 1, member E2	0.53571	5.20205	2.16575	0.0515465	0.975652	-3.77173
TC0900000796.rn.2	301463	Fastkd2	FAST kinase domains 2	0.302353	6.51798	2.16218	0.0518755	0.975652	-3.77554
TC1000003671.rn.2	64533	Pnpo	pyridoxamine 5'-phosphate oxidase	0.333015	7.24633	2.16161	0.0519274	0.975652	-3.77614
TC1700001917.rn.2	307008	RGD1308147	similar to expressed sequence AW209491	0.429056	4.97479	2.16095	0.0519885	0.975652	-3.77684
TC1300000762.rn.2	498282	Arhgap30	Rho GTPase activating protein 30	-0.218387	9.58431	-2.15927	0.0521441	0.975652	-3.77863
TC0300000772.rn.2	81783	Ssb	small RNA binding exonuclease protection factor La	0.232214	7.95533	2.15915	0.0521556	0.975652	-3.77876
TC0400002184.rn.2	362302	Abcb8	ATP binding cassette subfamily B member 8	-0.368945	5.86351	-2.1576	0.0522992	0.975652	-3.78041
TC1700000713.rn.2	291182	Stard3nl	STARD3 N-terminal like	0.37651	6.88534	2.15698	0.0523572	0.975652	-3.78107
TC0600001714.rn.2	314539	Macc1	MET transcriptional regulator MACC1	-1.09168	5.0392	-2.15601	0.0524478	0.975652	-3.78211
TC0700002167.rn.2	362838	Pwwp3a	PWWP domain containing 3A, DNA repair factor	-0.268923	6.68909	-2.15471	0.0525691	0.975652	-3.78349
TC1200001548.rn.2	687565	Denr	density regulated reinitiation and release factor	0.263337	8.63572	2.15441	0.0525969	0.975652	-3.78381
TC0500003291.rn.2	100363074	Acot11	acyl-CoA thioesterase 11	-0.378683	6.50997	-2.1539	0.0526443	0.975652	-3.78435
TC0100004994.rn.2	25330	Lipe	lipase E, hormone sensitive type	-0.312233	5.47358	-2.15384	0.0526506	0.975652	-3.78442
TC0X00001964.rn.2	64561	Phka1	phosphorylase kinase regulatory subunit alpha 1	-0.347477	5.72735	-2.15377	0.0526567	0.975652	-3.78449
TC1100001967.rn.2	363849	Hira	histone cell cycle regulator	-0.34102	7.38227	-2.15366	0.0526665	0.975652	-3.7846
TC0100002489.rn.2	365361	Lyrm1	LYR motif containing 1	0.473971	5.06811	2.15223	0.0528014	0.975652	-3.78613
TC0600000534.rn.2	298933	Rnaseh1	ribonuclease H1	-0.351342	5.90513	-2.15212	0.0528115	0.975652	-3.78625
TC0100004951.rn.2	499094	Zfp61	zinc finger protein 61	-0.48161	6.69644	-2.15177	0.0528444	0.975652	-3.78662
TC0300002119.rn.2	311569	Acss2	acyl-CoA synthetase short-chain family member 2	0.472883	6.07765	2.1494	0.0530674	0.975652	-3.78914
TC1000002390.rn.2	64226	Mlst8	MTOR associated protein, LST8 homolog	0.301069	6.63365	2.14835	0.0531662	0.975652	-3.79025
TC1300001405.rn.2	116690	Nfasc	neurofascin	0.610449	4.91587	2.14828	0.0531725	0.975652	-3.79033
TC0500000743.rn.2	298033	Snx30	sorting nexin family member 30	-0.406692	5.02578	-2.1451	0.0534737	0.975652	-3.79371
TC1800000148.rn.2	307547	Zfp35	zinc finger protein 35	0.51925	5.89745	2.14406	0.0535729	0.975652	-3.79482
TC0700004047.rn.2	171090	Giot1	gonadotropin inducible ovarian transcription factor 1	0.336731	7.84307	2.14334	0.0536416	0.975652	-3.79558
TC0300004027.rn.2	311355	Ppip5k1	diphosphoinositol pentakisphosphate kinase 1	-0.356166	5.49894	-2.14328	0.0536467	0.975652	-3.79564
TC0500003957.rn.2	79430	Clcnkb	chloride voltage-gated channel Kb	-0.306875	5.06005	-2.14288	0.0536854	0.975652	-3.79607
TC1000001090.rn.2	303346	Nsrp1	nuclear speckle splicing regulatory protein 1	0.279867	6.51463	2.14149	0.0538174	0.975652	-3.79754
TC0100008004.rn.2	245926	Scaf8	SR-related CTD-associated factor 8	-0.349632	8.35487	-2.14034	0.0539283	0.975652	-3.79877
TC0300002758.rn.2	296600	Slc2a6	solute carrier family 2 member 6	0.351341	5.72711	2.13986	0.0539737	0.975652	-3.79928
TC2000001686.rn.2	170566	Slc16a10	solute carrier family 16 member 10	-0.535502	6.47795	-2.1353	0.0544128	0.975652	-3.80413
TC0400001099.rn.2	312437	Krcc1	lysine-rich coiled-coil 1	0.223056	9.10327	2.13524	0.0544183	0.975652	-3.80419
TC0800002609.rn.2	315686	Peak1	pseudopodium-enriched atypical kinase 1	-0.431786	8.06037	-2.13428	0.0545111	0.975652	-3.80521
TC1700000763.rn.2	291206	Mrpl32	mitochondrial ribosomal protein L32	0.369677	6.42999	2.13284	0.0546501	0.975652	-3.80673
TC0100007847.rn.2	309460	Sh3pxd2a	SH3 and PX domains 2A	-0.381436	5.98715	-2.13191	0.0547408	0.975652	-3.80773
TC0800001459.rn.2	363130	Aste1	asteroid homolog 1	0.397528	5.30436	2.13179	0.0547525	0.975652	-3.80785
TC0200000024.rn.2	64045	Glrx	glutaredoxin	0.304137	8.42312	2.12543	0.0553727	0.975652	-3.8146
TC0800003250.rn.2	363122	Ppp2r3a	protein phosphatase 2, regulatory subunit B'', alpha	-0.417438	4.85028	-2.1249	0.0554245	0.975652	-3.81516
TC0600002462.rn.2	299043	Eapp	E2F-associated phosphoprotein	0.272005	8.40103	2.12434	0.0554804	0.975652	-3.81576
TC1900001343.rn.2	502201	Lrrc29	leucine rich repeat containing 29	-0.376868	5.15983	-2.1239	0.0555228	0.975652	-3.81622
TC0200001881.rn.2	295334	Bcas2	BCAS2, pre-mRNA processing factor	0.250225	7.24082	2.12363	0.0555501	0.975652	-3.81651
TC2000000149.rn.2	294258	Nelfe	negative elongation factor complex member E	0.307354	7.90831	2.12283	0.0556283	0.975652	-3.81735
TC0100000600.rn.2	100125364	LOC100125364	hypothetical protein LOC100125364	-0.239041	6.38625	-2.1203	0.0558789	0.975652	-3.82004
TC0900000870.rn.2	316477	Smarcal1	Swi/SNF related matrix associated, actin dependent regulator of chromatin, subfamily a-like 1	-0.2515	8.02923	-2.11937	0.0559706	0.975652	-3.82102
TC0100002398.rn.2	29657	Arntl	aryl hydrocarbon receptor nuclear translocator-like	-0.229193	7.13523	-2.11895	0.0560124	0.975652	-3.82147
TC0700003484.rn.2	362957	Ankrd54	ankyrin repeat domain 54	-0.344563	5.09393	-2.11742	0.0561644	0.975652	-3.82309
TC0200002496.rn.2	365619	Arsk	arylsulfatase family, member K	0.301556	5.84037	2.11641	0.0562646	0.975652	-3.82416
TC0X00001641.rn.2	302671	Ap1s2	adaptor related protein complex 1 subunit sigma 2	0.333713	7.12693	2.11544	0.0563615	0.975652	-3.82519
TC0900002010.rn.2	301419	Tyw5	tRNA-yW synthesizing protein 5	0.304388	6.14793	2.1148	0.0564254	0.975652	-3.82587
TC2000000169.rn.2	24591	Neu1	neuraminidase 1	0.453316	5.02743	2.1136	0.0565455	0.975652	-3.82714
TC2000001752.rn.2	309871	Prdm1	PR/SET domain 1	0.450247	6.59887	2.11299	0.056606	0.975652	-3.82778
TC0500002688.rn.2	313236	Trim14	tripartite motif-containing 14	-0.299945	8.08191	-2.11168	0.0567377	0.975652	-3.82917
TC0200000103.rn.2	84389	Ccnh	cyclin H	0.280838	7.8921	2.11084	0.0568223	0.975652	-3.83006
TC0200001514.rn.2	295297	Etv3	ETS variant transcription factor 3	-0.250694	8.84347	-2.10637	0.0572735	0.975652	-3.8348
TC0700001392.rn.2	315101	Zfp7	zinc finger protein 7	-0.312198	5.18448	-2.10472	0.0574406	0.975652	-3.83654
TC1900001732.rn.2	679571	Hmg1l1	high-mobility group (nonhistone chromosomal) protein 1-like 1	0.253203	8.27853	2.10439	0.0574741	0.975652	-3.83689
TC0100001497.rn.2	361576	Tulp2	TUB like protein 2	-0.457915	5.91822	-2.10293	0.0576225	0.975652	-3.83843
TC1400001132.rn.2	498425	Zrsr1	zinc finger (CCCH type), RNA binding motif and serine/arginine rich 1	-0.323855	8.03675	-2.10208	0.0577096	0.975652	-3.83934
TC0300003749.rn.2	362171	Prr5l	proline rich 5 like	0.538091	5.12782	2.1017	0.0577479	0.975652	-3.83973
TC0800003420.rn.2	117552	Ptpn23	protein tyrosine phosphatase, non-receptor type 23	-0.425629	5.86288	-2.09969	0.0579536	0.975652	-3.84186
TC1900001687.rn.2	361441	Fam89a	family with sequence similarity 89, member A	0.590472	5.14412	2.0996	0.0579632	0.975652	-3.84196
TC1000000901.rn.2	114592	Aurkb	aurora kinase B	0.427983	5.87588	2.09952	0.0579715	0.975652	-3.84204
TC0900000634.rn.2	363227	Nabp1	nucleic acid binding protein 1	-0.330167	7.51559	-2.09896	0.0580288	0.975652	-3.84264
TC1000002012.rn.2	688276	Tmc8	transmembrane channel-like 8	-0.370049	7.72319	-2.09875	0.0580501	0.975652	-3.84286
TC2000000612.rn.2	619393	Dnajc12	DnaJ heat shock protein family (Hsp40) member C12	0.527469	5.75971	2.09842	0.058084	0.975652	-3.8432
TC1200001440.rn.2	360799	Nupr2	nuclear protein 2, transcriptional regulator	0.349729	4.68722	2.097	0.0582296	0.975652	-3.8447
TC0500003786.rn.2	297867	Arid1a	AT-rich interaction domain 1A	-0.283221	8.92351	-2.09589	0.0583442	0.975652	-3.84588
TC0100003109.rn.2	361714	Rasgrp2	RAS guanyl releasing protein 2	0.301392	7.01999	2.09474	0.0584629	0.975652	-3.84709
TC0600002223.rn.2	25587	Id2	inhibitor of DNA binding 2	0.482816	6.61409	2.09439	0.0584992	0.975652	-3.84747
TC2000000402.rn.2	294329	Trpm2	transient receptor potential cation channel, subfamily M, member 2	-0.502294	7.01792	-2.0914	0.0588085	0.975652	-3.85062
TC0900002262.rn.2	363254	Atg9a	autophagy related 9A	-0.249837	6.81108	-2.09103	0.0588475	0.975652	-3.85102
TC0600002185.rn.2	298906	Slc66a3	solute carrier family 66 member 3	0.418524	6.8512	2.09072	0.0588792	0.975652	-3.85134
TC0100003332.rn.2	64043	Gcnt1	glucosaminyl (N-acetyl) transferase 1	0.478483	6.61903	2.09063	0.0588884	0.975652	-3.85143
TC1700001438.rn.2	306804	Iars1	isoleucyl-tRNA synthetase 1	-0.230103	7.15445	-2.0903	0.0589231	0.975652	-3.85179
TC2000001392.rn.2	171458	Ipmk	inositol polyphosphate multikinase	-0.280272	7.227	-2.09028	0.0589255	0.975652	-3.85181
TC1000001135.rn.2	25476	Lgals9	galectin 9	-0.274993	8.54543	-2.09025	0.0589277	0.975652	-3.85183
TC1600001344.rn.2	100360518	Hsh2d	hematopoietic SH2 domain containing	-0.50636	7.22023	-2.08963	0.0589922	0.975652	-3.85249
TC1100000802.rn.2	678704	Atp13a3	ATPase 13A3	-0.533641	6.07998	-2.08925	0.0590327	0.975652	-3.8529
TC0200001567.rn.2	310640	Fam189b	family with sequence similarity 189, member B	-0.368578	6.86732	-2.08837	0.0591237	0.975652	-3.85382
TC1500002075.rn.2	361073	Cog3	component of oligomeric golgi complex 3	-0.343555	6.13245	-2.08643	0.0593273	0.975652	-3.85588
TC0600001468.rn.2	500715	Ccnk	cyclin K	-0.223705	8.42655	-2.08572	0.0594011	0.975652	-3.85662
TC0700003995.rn.2	366998	Nfe2	nuclear factor, erythroid 2	0.2935	3.67742	2.08476	0.0595015	0.975652	-3.85763
TC1100001748.rn.2	303882	Tnk2	tyrosine kinase, non-receptor, 2	-0.231409	6.16991	-2.08454	0.0595248	0.975652	-3.85786
TC0100007229.rn.2	309201	Rom1	retinal outer segment membrane protein 1	0.367298	5.46502	2.08336	0.0596491	0.975652	-3.85911
TSUnmapped00000114.rn.2	300518	Robo4	roundabout guidance receptor 4	0.379165	4.37002	2.08321	0.0596654	0.975652	-3.85928
TC1100000566.rn.2	363781	Plcxd2	phosphatidylinositol-specific phospholipase C, X domain containing 2	-0.453906	4.31991	-2.08179	0.059815	0.975652	-3.86077
TC0500001487.rn.2	252855	Sfpq	splicing factor proline and glutamine rich	-0.283873	8.20392	-2.0814	0.0598555	0.975652	-3.86118
TC0300001164.rn.2	311203	Pex16	peroxisomal biogenesis factor 16	0.29888	7.94721	2.08089	0.0599094	0.975652	-3.86172
TC1000003219.rn.2	303298	Rap1gap2	RAP1 GTPase activating protein 2	0.519952	4.72346	2.0803	0.0599722	0.975652	-3.86234
TC0500000053.rn.2	83724	Ncoa2	nuclear receptor coactivator 2	-0.358879	8.18403	-2.08018	0.0599851	0.975652	-3.86247
TC0400002948.rn.2	500133	Nod1	nucleotide-binding oligomerization domain containing 1	-0.34893	5.82915	-2.07874	0.0601375	0.975652	-3.86399
TC0400001889.rn.2	25110	Klrd1	killer cell lectin like receptor D1	0.395146	4.94261	2.0763	0.0603963	0.975652	-3.86656
TC0200001585.rn.2	54263	Kcnn3	potassium calcium-activated channel subfamily N member 3	-0.401167	3.54717	-2.07367	0.0606768	0.975652	-3.86933
TC0200001107.rn.2	310395	Noct	nocturnin	-0.332314	4.77813	-2.07326	0.0607207	0.975652	-3.86976
TC0500000313.rn.2	29309	Coq3	coenzyme Q3 methyltransferase	0.3437	7.798	2.07322	0.0607247	0.975652	-3.8698
TC1000000158.rn.2	54244	Crebbp	CREB binding protein	-0.3251	10.1707	-2.07096	0.0609675	0.975652	-3.87219
TC0100003815.rn.2	25230	Add3	adducin 3	0.255218	7.55317	2.07094	0.0609696	0.975652	-3.87221
TC0200004638.rn.2	295461	Sec24b	SEC24 homolog B, COPII coat complex component	-0.274894	7.18942	-2.07012	0.0610573	0.975652	-3.87307
TC0200001620.rn.2	85247	S100a6	S100 calcium binding protein A6	0.407786	8.03588	2.07007	0.0610629	0.975652	-3.87312
TC0600000931.rn.2	257646	Frmd6	FERM domain containing 6	-0.361501	6.41845	-2.0692	0.0611563	0.975652	-3.87404
TC0300002522.rn.2	100328908	Zfp831	zinc finger protein 831	-0.447382	7.19746	-2.06896	0.0611825	0.975652	-3.87429
TC1400000175.rn.2	360914	Plac8	placenta associated 8	-0.215993	10.5504	-2.06858	0.0612238	0.975652	-3.8747
TC1200000593.rn.2	304470	Sbno1	strawberry notch homolog 1	-0.247281	8.18719	-2.06749	0.0613415	0.975652	-3.87585
TC0300002565.rn.2	171144	Slco4a1	solute carrier organic anion transporter family, member 4a1	0.698373	4.92285	2.06542	0.0615648	0.975652	-3.87802
TC0200000814.rn.2	29534	Pex2	peroxisomal biogenesis factor 2	0.366883	7.06143	2.064	0.0617194	0.975652	-3.87952
TC0300004441.rn.2	311530	Nanp	N-acetylneuraminic acid phosphatase	0.330033	5.92984	2.06391	0.0617291	0.975652	-3.87961
TSUnmapped00000014.rn.2	24334	Eno2	enolase 2	0.334419	6.0336	2.06051	0.0620995	0.975652	-3.88319
TC0300002950.rn.2	311902	Rbm18	RNA binding motif protein 18	0.326065	6.45013	2.05849	0.06232	0.975652	-3.88531
TC1200000822.rn.2	304582	Sart3	spliceosome associated factor 3, U4/U6 recycling protein	-0.252547	5.60763	-2.05762	0.0624164	0.975652	-3.88623
TC1200001108.rn.2	288479	Pms2	PMS1 homolog 2, mismatch repair system component	0.348853	6.09814	2.05605	0.0625889	0.975652	-3.88788
TC1600000833.rn.2	290834	Adam9	ADAM metallopeptidase domain 9	-0.411309	6.81193	-2.05537	0.0626632	0.975652	-3.88859
TC0300003680.rn.2	170917	Cry2	cryptochrome circadian regulator 2	-0.294568	6.84837	-2.05401	0.0628136	0.975652	-3.89003
TC0100008152.rn.2	293701	Esrra	estrogen related receptor, alpha	0.2535	5.30712	2.05238	0.0629934	0.975652	-3.89174
TC0100002532.rn.2	25023	Prkcb	protein kinase C, beta	-0.276293	8.65414	-2.04857	0.063417	0.975652	-3.89574
TC1800001652.rn.2	291526	Poli	DNA polymerase iota	-0.30112	5.87298	-2.04816	0.063463	0.975652	-3.89618
TC0100000483.rn.2	683687	Snx9	sorting nexin 9	0.373999	6.24693	2.04812	0.0634669	0.975652	-3.89621
TC0300003320.rn.2	311730	Gpr155	G protein-coupled receptor 155	0.448298	6.23194	2.04747	0.0635401	0.975652	-3.8969
TC1400000986.rn.2	289801	Upp1	uridine phosphorylase 1	0.626371	3.6913	2.04745	0.0635416	0.975652	-3.89692
TC0300003187.rn.2	25253	Dpp4	dipeptidylpeptidase 4	-0.308508	7.30231	-2.04587	0.0637182	0.975652	-3.89857
TC1000003792.rn.2	81679	Jup	junction plakoglobin	-0.366597	6.29077	-2.0449	0.0638267	0.975652	-3.89959
TC0100004191.rn.2	294131	Taar7g	trace amine-associated receptor 7g	0.242588	4.9599	2.04347	0.0639879	0.975652	-3.9011
TC1300001627.rn.2	289084	RGD1309104	similar to RIKEN cDNA 1700025G04 gene	-0.450353	7.79662	-2.04336	0.064	0.975652	-3.90121
TC0300001675.rn.2	64547	Bcl2l11	BCL2 like 11	0.469162	5.68362	2.03931	0.0644563	0.975652	-3.90546
TC0700003975.rn.2	315333	Atf7	activating transcription factor 7	-0.311901	8.09865	-2.03892	0.0645007	0.975652	-3.90587
TC0300002729.rn.2	100360302	Sec16a	SEC16 homolog A, endoplasmic reticulum export factor	-0.366792	7.46155	-2.03891	0.0645015	0.975652	-3.90588
TC0200001987.rn.2	83576	Sort1	sortilin 1	0.301106	2.7741	2.03806	0.0645984	0.975652	-3.90678
TC1000003426.rn.2	81780	Ccl5	C-C motif chemokine ligand 5	0.607412	5.27351	2.03796	0.0646093	0.975652	-3.90688
TC0100004863.rn.2	684903	Dhx34	DExH-box helicase 34	0.312723	5.50712	2.03417	0.0650403	0.975652	-3.91085
TC0300003319.rn.2	362149	Cir1	corepressor interacting with RBPJ, CIR1	0.221159	7.71193	2.0336	0.0651058	0.975652	-3.91145
TC0500001609.rn.2	59102	Rpa2	replication protein A2	0.282067	7.92675	2.03147	0.0653495	0.975652	-3.91368
TC0300000263.rn.2	407765	St6galnac6	ST6 N-acetylgalactosaminide alpha-2,6-sialyltransferase 6	0.393456	5.59226	2.03132	0.0653669	0.975652	-3.91384
TC0400001983.rn.2	246237	Plekha5	pleckstrin homology domain containing A5	0.913498	5.90512	2.0271	0.0658521	0.975652	-3.91826
TC0100005414.rn.2	81505	Emp3	epithelial membrane protein 3	0.329221	9.47999	2.02701	0.0658622	0.975652	-3.91835
TC1100001278.rn.2	245924	Scaf4	SR-related CTD-associated factor 4	-0.352502	7.74092	-2.0268	0.0658861	0.975652	-3.91857
TC0300004198.rn.2	362218	Rnf24	ring finger protein 24	0.542167	5.30332	2.02664	0.0659055	0.975652	-3.91875
TC0X00000012.rn.2	299314	Cfp	complement factor properdin	-0.507358	6.26833	-2.02617	0.0659588	0.975652	-3.91923
TC0700002173.rn.2	500795	Fam174c	family with sequence similarity 174 member C	0.403277	6.04091	2.02262	0.066371	0.975652	-3.92295
TC1000004139.rn.2	192645	Wbp2	WW domain binding protein 2	-0.411094	7.91139	-2.02257	0.0663771	0.975652	-3.92301
TC0400001581.rn.2	362418	Irak2	interleukin-1 receptor-associated kinase 2	0.280595	5.92011	2.0225	0.0663847	0.975652	-3.92307
TC0300002898.rn.2	311872	Zbtb43	zinc finger and BTB domain containing 43	-0.35482	5.72205	-2.02145	0.0665073	0.975652	-3.92418
TC0100001899.rn.2	308789	Efl1	elongation factor like GTPase 1	-0.228597	6.2849	-2.02105	0.0665535	0.975652	-3.92459
TC0500000498.rn.2	298003	Galt	galactose-1-phosphate uridylyltransferase	0.381327	6.53515	2.02008	0.0666663	0.975652	-3.9256
TC1700001281.rn.2	59328	Smad5	SMAD family member 5	0.219806	7.33799	2.01894	0.0668001	0.975652	-3.9268
TC0700003382.rn.2	680451	Nrbp2	nuclear receptor binding protein 2	-0.408884	5.72523	-2.01883	0.0668123	0.975652	-3.92691
TC0400000947.rn.2	84031	Chn2	chimerin 2	0.249204	9.51499	2.01857	0.0668434	0.975652	-3.92719
TC1200000298.rn.2	498154	LOC498154	hypothetical protein LOC498154	-0.307438	5.31511	-2.01695	0.0670329	0.975652	-3.92888
TC0400002939.rn.2	502776	Scrn1	secernin 1	-0.29922	6.96958	-2.01669	0.0670635	0.975652	-3.92915
TC0400003865.rn.2	24934	Klrk1	killer cell lectin like receptor K1	-0.356945	8.3978	-2.01665	0.0670683	0.975652	-3.92919
TC0500002219.rn.2	25514	Lypla1	lysophospholipase 1	0.2664	6.09886	2.01662	0.0670723	0.975652	-3.92923
TC0100007460.rn.2	25459	Hmgb1	high mobility group box 1	0.206199	9.86773	2.01567	0.0671829	0.975652	-3.93021
TC1700000515.rn.2	291095	Gmds	GDP-mannose 4, 6-dehydratase	0.314552	7.07906	2.01532	0.067225	0.975652	-3.93059
TC0100005102.rn.2	292771	Sipa1l3	signal-induced proliferation-associated 1 like 3	-0.312542	5.48486	-2.01515	0.0672448	0.975652	-3.93076
TC0700001301.rn.2	300015	Them6	thioesterase superfamily member 6	0.401928	6.06126	2.01244	0.0675638	0.975652	-3.93359
TC1600000872.rn.2	29240	Polb	DNA polymerase beta	0.308015	7.56651	2.01208	0.0676068	0.975652	-3.93397
TC1300001699.rn.2	304887	Ralgps2	Ral GEF with PH domain and SH3 binding motif 2	-0.436286	7.30021	-2.01136	0.0676924	0.975652	-3.93473
TC0700002401.rn.2	362862	Hsp90b1	heat shock protein 90 beta family member 1	-0.37439	8.82413	-2.01126	0.0677035	0.975652	-3.93483
TC0100002530.rn.2	25515	Plk1	polo-like kinase 1	0.480916	5.67894	2.01057	0.0677857	0.975652	-3.93555
TC0900001893.rn.2	316356	Mfsd9	major facilitator superfamily domain containing 9	-0.387981	5.58037	-2.00969	0.0678905	0.975652	-3.93647
TC0200001168.rn.2	83825	Dclk1	doublecortin-like kinase 1	0.71418	5.12371	2.00857	0.0680235	0.975652	-3.93764
TC0500002049.rn.2	171053	Pank4	pantothenate kinase 4	-0.254329	6.48276	-2.00778	0.068117	0.975652	-3.93846
TC0400000500.rn.2	252964	Lipogenin	Lipogenin	-0.757355	5.96384	-2.00573	0.0683617	0.975652	-3.9406
TC0700003917.rn.2	100361647	Galnt6	polypeptide N-acetylgalactosaminyltransferase 6	-0.227231	7.88793	-2.0045	0.0685083	0.975652	-3.94188
TC1700000466.rn.2	291071	Rpp40	ribonuclease P/MRP subunit p40	0.388247	6.59183	2.00338	0.0686428	0.975652	-3.94305
TC1000000235.rn.2	29233	Clcn7	chloride voltage-gated channel 7	-0.207123	6.90413	-2.00324	0.0686598	0.975652	-3.9432
TC1000003999.rn.2	24680	Prkca	protein kinase C, alpha	-0.268333	8.27227	-2.00249	0.0687498	0.975652	-3.94398
TC1400000802.rn.2	289717	Tada2b	transcriptional adaptor 2B	-0.284983	6.95073	-2.00121	0.068904	0.975652	-3.94532
TC0100006653.rn.2	365367	Cd19	CD19 molecule	-0.36172	5.97363	-2.00019	0.069027	0.975652	-3.94639
TC0100003202.rn.2	361729	Cyb561a3	cytochrome b561 family, member A3	-0.371632	5.37639	-2.00001	0.0690487	0.975652	-3.94657
TC0100006394.rn.2	691042	Sbf2	SET binding factor 2	-0.563395	4.57506	-1.99835	0.0692494	0.975652	-3.94831
TC0100004811.rn.2	691533	Lilra5	leukocyte immunoglobulin like receptor A5	-0.471551	2.68348	-1.99703	0.0694088	0.975652	-3.94968
TC0100000937.rn.2	65046	Ap2s1	adaptor related protein complex 2 subunit sigma 1	0.363324	8.88078	1.99644	0.0694799	0.975652	-3.95029
TC0200004038.rn.2	60374	Lmna	lamin A/C	0.79788	6.30863	1.99576	0.0695624	0.975652	-3.951
TC0700002836.rn.2	314870	Irak3	interleukin-1 receptor-associated kinase 3	-0.333202	8.05229	-1.99483	0.0696754	0.975652	-3.95197
TC1500000274.rn.2	498489	Naa30	N(alpha)-acetyltransferase 30, NatC catalytic subunit	-0.293479	7.81921	-1.9939	0.0697886	0.975652	-3.95294
TC1700001130.rn.2	498805	Thnsl1	threonine synthase-like 1	0.520038	5.01799	1.99373	0.0698102	0.975652	-3.95312
TC1400002378.rn.2	305581	Pex13	peroxisomal biogenesis factor 13	0.327867	5.83717	1.99343	0.0698465	0.975652	-3.95343
TC1800001768.rn.2	307236	Adnp2	ADNP homeobox 2	-0.549071	6.06323	-1.99209	0.0700099	0.975652	-3.95483
TC0100005130.rn.2	502316	Zfp566	zinc finger protein 566	0.326309	5.35976	1.99114	0.0701261	0.975652	-3.95582
TC1000002644.rn.2	303073	Cyfip2	cytoplasmic FMR1 interacting protein 2	-0.229074	9.4564	-1.98983	0.0702858	0.975652	-3.95717
TC1900000580.rn.2	24464	Hp	haptoglobin	-0.634689	5.617	-1.98948	0.0703286	0.975652	-3.95754
TC0600000933.rn.2	299121	Actr10	actin related protein 10	0.352137	7.1946	1.98654	0.0706908	0.975652	-3.9606
TC0200004313.rn.2	310720	Wdr3	WD repeat domain 3	-0.26136	6.1203	-1.98636	0.070713	0.975652	-3.96079
TC1000002382.rn.2	287110	Tbc1d24	TBC1 domain family, member 24	-0.520075	4.24183	-1.98619	0.070734	0.975652	-3.96097
TC1300000559.rn.2	679942	Angptl1	angiopoietin-like 1	-0.668919	5.1761	-1.98483	0.0709016	0.975652	-3.96238
TC2000000771.rn.2	294422	Smpdl3a	sphingomyelin phosphodiesterase, acid-like 3A	0.305933	8.65274	1.98404	0.0709995	0.975652	-3.9632
TC1900001090.rn.2	312937	Cyld	CYLD lysine 63 deubiquitinase	-0.289474	8.0889	-1.98387	0.0710204	0.975652	-3.96338
TC1800001340.rn.2	681037	Prelid2	PRELI domain containing 2	-0.530688	5.92667	-1.98314	0.0711112	0.975652	-3.96414
TC0800002089.rn.2	24336	Epor	erythropoietin receptor	0.347767	5.14335	1.98302	0.0711254	0.975652	-3.96426
TC1100000313.rn.2	304077	Dop1b	DOP1 leucine zipper like protein B	-0.291249	7.51424	-1.98183	0.0712732	0.975652	-3.9655
TC1300001927.rn.2	364049	Slamf7	SLAM family member 7	-0.257373	7.88881	-1.98145	0.0713206	0.975652	-3.9659
TC0200001714.rn.2	310667	Cers2	ceramide synthase 2	-0.264043	8.70355	-1.98078	0.0714041	0.975652	-3.96659
TC1600001549.rn.2	29395	Hmgb2	high mobility group box 2	0.235554	9.91272	1.97973	0.0715348	0.975652	-3.96769
TC0900001280.rn.2	367328	Washc1	WASH complex subunit 1	-0.308101	8.19017	-1.97848	0.071691	0.975652	-3.96899
TC0100002704.rn.2	361659	Plekha1	pleckstrin homology domain containing A1	-0.413	6.18837	-1.97823	0.0717225	0.975652	-3.96925
TC0X00000116.rn.2	66021	Cybb	cytochrome b-245 beta chain	-0.631716	6.23848	-1.97812	0.0717354	0.975652	-3.96936
TC0600002614.rn.2	64035	Pygl	glycogen phosphorylase L	-0.217093	7.73287	-1.97589	0.0720152	0.975652	-3.97168
TC0100001311.rn.2	114518	Slc7a10	solute carrier family 7 member 10	0.400061	5.37237	1.9716	0.0725551	0.975652	-3.97613
TC1000003419.rn.2	688925	LOC688925	similar to Glutathione S-transferase alpha-4	-0.621228	3.93058	-1.97118	0.0726071	0.975652	-3.97656
TC0200001530.rn.2	81518	Mef2d	myocyte enhancer factor 2D	-0.274417	8.10776	-1.97081	0.072654	0.975652	-3.97695
TC0300003096.rn.2	362134	Mmadhc	metabolism of cobalamin associated D	0.236736	6.92584	1.97049	0.0726945	0.975652	-3.97728
TC1000002421.rn.2	100526614	Mir3547	microRNA 3547	-0.394134	7.03852	-1.96793	0.0730196	0.975652	-3.97994
TC1000003726.rn.2	360243	Top2a	DNA topoisomerase II alpha	0.394879	5.82574	1.9677	0.0730484	0.975652	-3.98018
TC1200000276.rn.2	304315	Ttyh3	tweety family member 3	-0.213044	7.89662	-1.96754	0.0730695	0.975652	-3.98035
TC0500001121.rn.2	313427	Usp24	ubiquitin specific peptidase 24	-0.278381	7.90498	-1.96754	0.0730695	0.975652	-3.98035
TC1100000310.rn.2	29224	Cbr1	carbonyl reductase 1	0.517061	4.89469	1.96748	0.0730772	0.975652	-3.98041
TC0700004055.rn.2	680066	Lemd3	LEM domain containing 3	-0.319966	7.7974	-1.9674	0.0730871	0.975652	-3.98049
TC1200001146.rn.2	304298	Foxk1	forkhead box K1	-0.273938	7.16955	-1.96717	0.0731162	0.975652	-3.98073
TC0100007603.rn.2	294088	Pank1	pantothenate kinase 1	-0.281932	6.41907	-1.96711	0.0731241	0.975652	-3.98079
TC0300002310.rn.2	81687	Mmp9	matrix metallopeptidase 9	-0.732779	5.12628	-1.96523	0.0733634	0.975652	-3.98274
TC0400002768.rn.2	408247	Try10	trypsin 10	-0.238004	4.65421	-1.96462	0.0734404	0.975652	-3.98337
TC0300001579.rn.2	311368	Ctdspl2	CTD small phosphatase like 2	0.246351	7.53566	1.96407	0.0735107	0.975652	-3.98394
TC1200001825.rn.2	304555	Hps4	HPS4, biogenesis of lysosomal organelles complex 3 subunit 2	-0.418228	6.62383	-1.96224	0.0737458	0.975652	-3.98584
TC1700000687.rn.2	306974	Zkscan8	zinc finger with KRAB and SCAN domains 8	-0.725518	4.48305	-1.96197	0.0737802	0.975652	-3.98612
TC0100006645.rn.2	293476	Xpo6	exportin 6	-0.231694	9.70795	-1.96046	0.0739734	0.975652	-3.98768
TC0500002544.rn.2	297989	Ddx58	DEXD/H-box helicase 58	-0.299748	7.88722	-1.96034	0.0739896	0.975652	-3.98781
TC0100001520.rn.2	361578	Nomo1	nodal modulator 1	-0.263772	7.12896	-1.95952	0.0740955	0.975652	-3.98866
TC2000001364.rn.2	25369	Adora2a	adenosine A2a receptor	0.322628	6.83141	1.95897	0.0741653	0.975652	-3.98922
TC1800000934.rn.2	24547	Mbp	myelin basic protein	0.247097	6.38107	1.9578	0.0743164	0.975652	-3.99044
TC1300000469.rn.2	289085	Edem3	ER degradation enhancing alpha-mannosidase like protein 3	-0.376353	6.15375	-1.95691	0.0744321	0.975652	-3.99137
TC1700001450.rn.2	306809	Bicd2	BICD cargo adaptor 2	0.270424	6.36502	1.95642	0.0744947	0.975652	-3.99187
TC1400000530.rn.2	89809	Rfc1	replication factor C subunit 1	-0.276695	7.80502	-1.95558	0.0746036	0.975652	-3.99274
TC0X00000745.rn.2	302363	Sh3bgrl	SH3 domain binding glutamate-rich protein like	0.314332	8.85405	1.95513	0.0746616	0.975652	-3.9932
TC0300004528.rn.2	282634	Pxmp4	peroxisomal membrane protein 4	0.37065	5.27995	1.95483	0.0747011	0.975652	-3.99352
TC1200000221.rn.2	288482	Usp42	ubiquitin specific peptidase 42	-0.214594	7.03624	-1.95264	0.0749858	0.975652	-3.99578
TC0700002253.rn.2	362845	Zfp870	zinc finger protein 870	0.276185	5.15065	1.95201	0.075068	0.975652	-3.99644
TC0700000669.rn.2	29317	Csrp2	cysteine and glycine-rich protein 2	-0.432116	4.44343	-1.95186	0.0750874	0.975652	-3.99659
TC0300003807.rn.2	687694	Elp4	elongator acetyltransferase complex subunit 4	0.206869	7.3916	1.95177	0.0750994	0.975652	-3.99669
TC1500000191.rn.2	81752	Ptger2	prostaglandin E receptor 2	-0.418409	4.3476	-1.95036	0.0752828	0.975652	-3.99814
TC1000002077.rn.2	170943	Slc25a10	solute carrier family 25 member 10	-0.40023	6.40595	-1.95016	0.0753087	0.975652	-3.99834
TC0800000166.rn.2	500950	Zfp317	zinc finger protein 317	0.260749	7.24104	1.94948	0.0753983	0.975652	-3.99905
TC1700002264.rn.2	307148	Nsun6	NOP2/Sun RNA methyltransferase 6	-0.524612	5.59566	-1.94901	0.0754597	0.975652	-3.99954
TC0600003494.rn.2	362704	Babam2	BRISC and BRCA1 A complex member 2	-0.196953	8.30603	-1.94793	0.075601	0.975652	-4.00065
TC0800003322.rn.2	300985	Parp3	poly (ADP-ribose) polymerase family, member 3	0.439912	5.39823	1.94777	0.0756215	0.975652	-4.00081
TC1300000251.rn.2	304786	Elk4	ETS transcription factor ELK4	-0.23694	7.87104	-1.94604	0.0758488	0.975652	-4.0026
TC0200004042.rn.2	310632	Rab25	RAB25, member RAS oncogene family	0.446925	5.62575	1.94591	0.0758659	0.975652	-4.00274
TC0500002708.rn.2	298065	Tex10	testis expressed 10	-0.225998	7.0335	-1.94546	0.0759257	0.975652	-4.00321
TC0400000889.rn.2	362359	Pals2	protein associated with LIN7 2, MAGUK family member	0.378267	6.04814	1.9445	0.0760527	0.975652	-4.0042
TC0300000058.rn.2	296562	Npdc1	neural proliferation, differentiation and control, 1	0.288547	5.98753	1.9438	0.0761451	0.975652	-4.00493
TC1900001022.rn.2	307657	Ogfod1	2-oxoglutarate and iron-dependent oxygenase domain containing 1	-0.397363	6.66913	-1.9437	0.0761582	0.975652	-4.00503
TC0500003352.rn.2	100364162	Rnf11l1	ring finger protein 11-like 1	0.383102	5.9475	1.9431	0.0762363	0.975652	-4.00564
TC0X00000921.rn.2	679168	Fam199x	family with sequence similarity 199, X-linked	-0.424026	5.79915	-1.94263	0.0762987	0.975652	-4.00613
TC1400002426.rn.2	289859	Cfap36	cilia and flagella associated protein 36	0.331366	7.65684	1.94136	0.0764673	0.975652	-4.00744
TC0500002878.rn.2	298098	Pole3	DNA polymerase epsilon 3, accessory subunit	0.315154	7.32125	1.93872	0.076818	0.975652	-4.01017
TC0600001440.rn.2	362779	Vrk1	VRK serine/threonine kinase 1	0.214983	7.779	1.93676	0.0770787	0.975652	-4.01219
TC1800000771.rn.2	84382	Tcf4	transcription factor 4	0.341982	5.05364	1.93651	0.0771126	0.975652	-4.01245
TC1400001773.rn.2	289623	Ube2k	ubiquitin-conjugating enzyme E2K	0.193152	9.477	1.93375	0.0774815	0.975652	-4.01529
TC0300000218.rn.2	296634	Nup214	nucleoporin 214	-0.252811	8.29986	-1.93099	0.0778527	0.975652	-4.01814
TC1800000853.rn.2	83422	Pias2	protein inhibitor of activated STAT, 2	-0.231491	8.84663	-1.92871	0.078161	0.975652	-4.02049
TC0700002925.rn.2	299858	Lrp1	LDL receptor related protein 1	0.601018	3.20707	1.9283	0.0782168	0.975652	-4.02092
TC2000000411.rn.2	690478	LOC690478	similar to keratin associated protein 10-7	0.337068	5.43511	1.92659	0.0784478	0.975652	-4.02267
TC0100002966.rn.2	309136	Lto1	LTO1 maturation factor of ABCE1	0.207513	6.37708	1.92591	0.0785409	0.975652	-4.02338
TC1200001223.rn.2	288526	Akap17a	A-kinase anchoring protein 17A	-0.258736	6.95992	-1.92476	0.0786965	0.975652	-4.02456
TC0200004327.rn.2	29602	Ptgfrn	prostaglandin F2 receptor inhibitor	1.22494	5.76259	1.92315	0.0789166	0.975652	-4.02622
TC0500001395.rn.2	298506	Mycl	MYCL proto-oncogene, bHLH transcription factor	-0.378539	5.04614	-1.92172	0.0791113	0.975652	-4.02769
TC1900001291.rn.2	361389	Anapc10	anaphase promoting complex subunit 10	0.383428	7.0564	1.91879	0.0795131	0.975652	-4.0307
TC1500000756.rn.2	361063	Entpd4	ectonucleoside triphosphate diphosphohydrolase 4	-0.227299	7.99243	-1.91878	0.0795145	0.975652	-4.03071
TC0200001945.rn.2	310772	Dennd2d	DENN domain containing 2D	-0.195118	9.9624	-1.91853	0.0795485	0.975652	-4.03097
TC1300000758.rn.2	83631	Dedd	death effector domain-containing	-0.193307	8.47593	-1.91779	0.0796504	0.975652	-4.03173
TC0100002629.rn.2	308995	Itgal	integrin subunit alpha L	-0.214708	10.5466	-1.91776	0.079655	0.975652	-4.03176
TC0700002206.rn.2	29252	Gzmm	granzyme M	-0.583744	4.41633	-1.91748	0.0796935	0.975652	-4.03205
TSUnmapped00000025.rn.2	299818	Llph	LLP homolog, long-term synaptic facilitation factor	0.24848	8.23621	1.91541	0.0799788	0.975652	-4.03418
TC0500001998.rn.2	619550	Gpr153	G protein-coupled receptor 153	-0.534072	5.02991	-1.91465	0.080083	0.975652	-4.03495
TC1000001023.rn.2	360564	Tax1bp3	Tax1 binding protein 3	0.596273	6.11425	1.91357	0.0802332	0.975652	-4.03607
TC1900000303.rn.2	25637	Ptger1	prostaglandin E receptor 1	-0.404267	6.87881	-1.91287	0.08033	0.975652	-4.03679
TC0100005039.rn.2	292734	Ltbp4	latent transforming growth factor beta binding protein 4	-0.288259	4.40788	-1.91269	0.0803548	0.975652	-4.03697
TC1300001926.rn.2	289227	Ly9	lymphocyte antigen 9	-0.235599	9.17503	-1.91202	0.0804485	0.975652	-4.03766
TC0100007071.rn.2	361700	Kdm2a	lysine demethylase 2A	-0.253081	7.65572	-1.91188	0.080467	0.975652	-4.0378
TC0600001603.rn.2	171041	Klc1	kinesin light chain 1	-0.242456	8.14816	-1.91114	0.0805702	0.975652	-4.03856
TC0700001437.rn.2	24437	H1f0	H1.0 linker histone	0.359614	7.87171	1.91095	0.0805965	0.975652	-4.03876
TC1800000265.rn.2	361308	Kif20a	kinesin family member 20A	0.282137	5.15551	1.90735	0.0810987	0.975652	-4.04245
TC0900002393.rn.2	65276	Nmur1	neuromedin U receptor 1	-0.586669	6.76534	-1.90718	0.0811228	0.975652	-4.04263
TC0100005222.rn.2	25301	Cebpg	CCAAT/enhancer binding protein gamma	0.280971	4.84587	1.90702	0.0811454	0.975652	-4.04279
TC1000003260.rn.2	303342	Ssh2	slingshot protein phosphatase 2	-0.320767	8.42689	-1.90566	0.0813362	0.975652	-4.04419
TC0200005012.rn.2	499709	Gar1	GAR1 ribonucleoprotein	0.29122	4.92428	1.90433	0.0815226	0.975652	-4.04555
TSUnmapped00000129.rn.2	24737	RT1-EC2	RT1 class Ib, locus EC2	-1.49174	7.8759	-1.90427	0.0815316	0.975652	-4.04562
TC0400003585.rn.2	312652	Plxnd1	plexin D1	-0.273604	8.76577	-1.90408	0.0815574	0.975652	-4.04581
TC0700000019.rn.2	304601	Baz2a	bromodomain adjacent to zinc finger domain, 2A	-0.308858	8.31224	-1.90361	0.0816242	0.975652	-4.04629
TC0800002056.rn.2	29415	S1pr2	sphingosine-1-phosphate receptor 2	-0.729793	5.62933	-1.9033	0.0816681	0.975652	-4.04661
TC1000000613.rn.2	690660	Hint1	histidine triad nucleotide binding protein 1	0.275422	9.54171	1.90269	0.0817527	0.975652	-4.04723
TC1600001956.rn.2	306582	Agpat5	1-acylglycerol-3-phosphate O-acyltransferase 5	-0.350971	5.58496	-1.90214	0.0818314	0.975652	-4.0478
TC1200001893.rn.2	100362783	C12H7orf61	chromosome 12 open reading frame, human C7orf61	-0.376572	5.3551	-1.90068	0.0820369	0.975652	-4.04929
TC0100002491.rn.2	378467	Ldaf1	lipid droplet assembly factor 1	-0.290112	7.30974	-1.90036	0.0820824	0.975652	-4.04962
TC0200004748.rn.2	81736	Nfkb1	nuclear factor kappa B subunit 1	-0.216256	8.21055	-1.8999	0.0821479	0.975652	-4.0501
TC0200002236.rn.2	295448	Ints12	integrator complex subunit 12	0.394281	5.45745	1.89878	0.0823066	0.975652	-4.05125
TC0200000149.rn.2	170907	Serinc5	serine incorporator 5	-0.457638	5.11343	-1.89855	0.0823392	0.975652	-4.05148
TC0100005880.rn.2	308757	Man2a2	mannosidase, alpha, class 2A, member 2	-0.328201	6.42475	-1.89781	0.0824445	0.975652	-4.05224
TC1000003449.rn.2	378774	Pigw	phosphatidylinositol glycan anchor biosynthesis, class W	0.269104	5.80755	1.89778	0.0824477	0.975652	-4.05226
TC0200002233.rn.2	295446	Tbck	TBC1 domain containing kinase	0.333922	5.81948	1.89762	0.0824704	0.975652	-4.05243
TC1900001481.rn.2	498953	Tmem170a	transmembrane protein 170A	-0.345553	6.15597	-1.89738	0.082505	0.975652	-4.05268
TC0100007143.rn.2	309172	Frmd8	FERM domain containing 8	0.299478	7.20573	1.89729	0.0825177	0.975652	-4.05277
TC1500000491.rn.2	305887	Ngdn	neuroguidin	0.250177	8.44961	1.89527	0.0828048	0.975652	-4.05483
TC1000003107.rn.2	497940	LOC497940	similar to RIKEN cDNA 2810408A11	0.213025	4.79424	1.89338	0.0830757	0.975652	-4.05678
TSUnmapped00000165.rn.2	686611	Sinhcaf	SIN3-HDAC complex associated factor	-0.34261	4.95419	-1.89294	0.0831377	0.975652	-4.05722
TC1600001769.rn.2	60587	Dusp4	dual specificity phosphatase 4	0.621592	5.99305	1.89271	0.083171	0.975652	-4.05746
TC1700001560.rn.2	306842	Gfod1	glucose-fructose oxidoreductase domain containing 1	-0.304142	5.34764	-1.88974	0.0835974	0.975652	-4.0605
TC0900001939.rn.2	503257	Nemp2	nuclear envelope integral membrane protein 2	-0.272867	7.67754	-1.88891	0.0837162	0.975652	-4.06134
TC1000001204.rn.2	303350	Rnf135	ring finger protein 135	-0.432412	4.69925	-1.8887	0.0837475	0.975652	-4.06156
TC1000003428.rn.2	287910	Ccl6	C-C motif chemokine ligand 6	0.389845	3.28049	1.88798	0.083851	0.975652	-4.0623
TC0800000942.rn.2	315763	Mtfmt	mitochondrial methionyl-tRNA formyltransferase	-0.429927	6.16462	-1.88691	0.0840055	0.975652	-4.06339
TC2000001229.rn.2	689755	Ccdc167	coiled-coil domain containing 167	-0.285066	5.2818	-1.88511	0.0842653	0.975652	-4.06523
TC0900001352.rn.2	316731	Mettl4	methyltransferase like 4	0.3665	5.31585	1.88408	0.0844144	0.975652	-4.06628
TC0400002820.rn.2	312299	Ezh2	enhancer of zeste 2 polycomb repressive complex 2 subunit	0.231607	8.50762	1.88086	0.0848832	0.975652	-4.06957
TC0700001494.rn.2	685823	Xpnpep3	X-prolyl aminopeptidase 3	-0.550848	5.19268	-1.88075	0.0848995	0.975652	-4.06968
TC0100002502.rn.2	293448	Uqcrc2	ubiquinol cytochrome c reductase core protein 2	0.214931	9.36934	1.87976	0.085044	0.975652	-4.07069
TC0300002093.rn.2	296293	Cbfa2t2	CBFA2/RUNX1 partner transcriptional co-repressor 2	-0.38029	6.27001	-1.87905	0.0851474	0.975652	-4.07141
TC2000000737.rn.2	294408	Asf1a	anti-silencing function 1A histone chaperone	0.253841	8.21629	1.8784	0.0852425	0.975652	-4.07208
TC0200000364.rn.2	83722	Plk2	polo-like kinase 2	-0.389987	6.25289	-1.87808	0.0852894	0.975652	-4.07241
TC1000000184.rn.2	287097	Hcfc1r1	host cell factor C1 regulator 1	0.231875	4.96633	1.87788	0.0853193	0.975652	-4.07261
TC0900001440.rn.2	316137	Adgre1	adhesion G protein-coupled receptor E1	-0.294747	2.18016	-1.87699	0.0854501	0.975652	-4.07352
TC0200001612.rn.2	295213	S100a13	S100 calcium binding protein A13	-0.233587	7.67614	-1.87689	0.0854637	0.975652	-4.07362
TC0200003424.rn.2	294912	Sec62	SEC62 homolog, preprotein translocation factor	0.228557	8.20509	1.87602	0.0855926	0.975652	-4.07451
TC0300004215.rn.2	50622	Slc23a2	solute carrier family 23 member 2	-0.288759	7.04714	-1.87598	0.0855973	0.975652	-4.07455
TC0600000744.rn.2	362735	Coch	cochlin	0.260008	5.2088	1.87553	0.0856642	0.975652	-4.07501
TC0200001431.rn.2	310537	RGD1560010	RGD1560010	0.351108	6.29718	1.8751	0.0857279	0.975652	-4.07545
TC0900001815.rn.2	316328	Kansl3	KAT8 regulatory NSL complex subunit 3	-0.271067	7.40728	-1.87356	0.0859543	0.975652	-4.07702
TC0500001342.rn.2	24778	Slc2a1	solute carrier family 2 member 1	-0.246081	7.39047	-1.87328	0.0859962	0.975652	-4.07731
TC0600001435.rn.2	314417	Papola	poly (A) polymerase alpha	0.200875	8.64999	1.87274	0.0860751	0.975652	-4.07785
TC0700002541.rn.2	299743	Mrpl42	mitochondrial ribosomal protein L42	0.338455	8.74045	1.87069	0.0863792	0.975652	-4.07995
TC0600001144.rn.2	29192	Psen1	presenilin 1	-0.180744	8.84603	-1.87044	0.0864151	0.975652	-4.08019
TC1000003172.rn.2	287475	Med31	mediator complex subunit 31	0.39865	7.40056	1.87039	0.0864233	0.975652	-4.08025
TC1000003483.rn.2	360593	Ppm1e	protein phosphatase, Mg2+/Mn2+ dependent, 1E	-0.587143	4.89613	-1.86967	0.0865306	0.975652	-4.08099
TC0300001127.rn.2	366126	Spi1	Spi-1 proto-oncogene	-0.277437	4.3824	-1.8693	0.0865843	0.975652	-4.08135
TC1100001873.rn.2	25197	St6gal1	ST6 beta-galactoside alpha-2,6-sialyltransferase 1	-0.183917	9.59544	-1.86899	0.0866303	0.975652	-4.08167
TC1100000447.rn.2	304023	St3gal6	ST3 beta-galactoside alpha-2,3-sialyltransferase 6	0.547999	4.74832	1.86685	0.0869488	0.975652	-4.08385
TC2000001165.rn.2	361807	Lemd2	LEM domain nuclear envelope protein 2	0.321477	6.82621	1.86607	0.0870659	0.975652	-4.08465
TC0200002709.rn.2	309126	Tnpo1	transportin 1	-0.250347	7.36927	-1.86397	0.0873797	0.975652	-4.08678
TC2000001494.rn.2	365583	Dse	dermatan sulfate epimerase	-0.248127	9.67998	-1.86226	0.0876367	0.975652	-4.08853
TC1800000234.rn.2	117028	Bin1	bridging integrator 1	-0.214792	8.70965	-1.86158	0.087738	0.975652	-4.08921
TC1800001197.rn.2	364837	Gypc	glycophorin C (Gerbich blood group)	-0.537596	4.75055	-1.86094	0.0878351	0.975652	-4.08987
TC0100007904.rn.2	287768	Smndc1	survival motor neuron domain containing 1	0.263599	7.37609	1.86043	0.0879111	0.975652	-4.09038
TC0900002375.rn.2	301570	Sp110	SP110 nuclear body protein	-0.199694	8.88095	-1.86033	0.087926	0.975652	-4.09048
TC0300004554.rn.2	362247	Trpc4ap	transient receptor potential cation channel, subfamily C, member 4 associated protein	-0.204001	8.52242	-1.86023	0.0879412	0.975652	-4.09059
TC1400000799.rn.2	360956	Tbc1d14	TBC1 domain family, member 14	-0.646647	5.99339	-1.85925	0.0880899	0.975652	-4.09159
TC1000000772.rn.2	303200	Map2k3	mitogen activated protein kinase kinase 3	0.453821	5.8658	1.85816	0.0882546	0.975652	-4.0927
TC1100000329.rn.2	25255	Dyrk1a	dual specificity tyrosine phosphorylation regulated kinase 1A	-0.191501	7.90087	-1.85805	0.0882704	0.975652	-4.0928
TC0400001964.rn.2	114248	Pde6h	phosphodiesterase 6H	-0.308014	5.33403	-1.85779	0.0883096	0.975652	-4.09307
TC0500001384.rn.2	362584	Col9a2	collagen type IX alpha 2 chain	0.310301	5.05941	1.85774	0.0883175	0.975652	-4.09312
TC1500000586.rn.2	361050	Rcbtb1	RCC1 and BTB domain containing protein 1	-0.319356	6.78901	-1.85759	0.08834	0.975652	-4.09327
TC0400004029.rn.2	312824	Recql	RecQ like helicase	-0.227368	7.03281	-1.85712	0.0884113	0.975652	-4.09375
TC0500002582.rn.2	362504	Dctn3	dynactin subunit 3	0.291983	8.08878	1.85657	0.0884949	0.975652	-4.09431
TC0100002304.rn.2	308918	Ppfibp2	PPFIA binding protein 2	-0.470714	4.54655	-1.85641	0.088519	0.975652	-4.09447
TC0700003104.rn.2	299897	Trps1	transcriptional repressor GATA binding 1	-0.330378	7.29606	-1.85585	0.0886043	0.975652	-4.09504
TC0200004931.rn.2	25533	Rabggtb	Rab geranylgeranyltransferase subunit beta	-0.268416	7.56753	-1.85556	0.088647	0.975652	-4.09533
TC0600001598.rn.2	314462	Trmt61a	tRNA methyltransferase 61A	0.367461	4.29547	1.85548	0.0886592	0.975652	-4.09541
TC0800002080.rn.2	363027	Yipf2	Yip1 domain family, member 2	0.248931	6.89072	1.85516	0.0887092	0.975652	-4.09574
TC1700001448.rn.2	306808	Ippk	inositol-pentakisphosphate 2-kinase	-0.383052	4.59128	-1.85352	0.0889576	0.975652	-4.0974
TC1800001108.rn.2	361296	Rnf125	ring finger protein 125	0.235	8.01779	1.85236	0.0891341	0.975652	-4.09858
TC1000002930.rn.2	78968	Srebf1	sterol regulatory element binding transcription factor 1	-0.193767	6.74978	-1.85186	0.0892102	0.975652	-4.09909
TC0800002623.rn.2	367090	Neil1	nei-like DNA glycosylase 1	-0.322432	6.89045	-1.85184	0.0892134	0.975652	-4.09911
TC1300000914.rn.2	364064	Pycr2	pyrroline-5-carboxylate reductase 2	0.385778	5.74655	1.85156	0.0892574	0.975652	-4.0994
TC1000002016.rn.2	688283	Afmid	arylformamidase	-0.285894	2.92951	-1.85134	0.0892902	0.975652	-4.09962
TC0300001659.rn.2	311406	Dusp2	dual specificity phosphatase 2	0.30005	9.00492	1.85036	0.0894402	0.975652	-4.10061
TC1000002469.rn.2	497878	Nsg2	neuronal vesicle trafficking associated 2	0.454365	6.06424	1.85004	0.0894887	0.975652	-4.10093
TC0700003744.rn.2	300173	Gxylt1	glucoside xylosyltransferase 1	-0.373239	7.48778	-1.84949	0.0895729	0.975652	-4.10149
TC0700001455.rn.2	246768	Cby1	chibby family member 1, beta catenin antagonist	0.371061	4.55336	1.84767	0.0898526	0.975652	-4.10334
TC0500000666.rn.2	362521	Tmem38b	transmembrane protein 38B	0.280346	5.5334	1.84767	0.089853	0.975652	-4.10334
TC0800001520.rn.2	315999	Mon1a	MON1 homolog A, secretory trafficking associated	0.294755	7.24438	1.84679	0.0899883	0.975652	-4.10424
TC2000001800.rn.2	406864	Clic1	chloride intracellular channel 1	0.309109	9.37611	1.84605	0.0901014	0.975652	-4.10498
TC0800002046.rn.2	313782	Fbxl12	F-box and leucine-rich repeat protein 12	-0.401514	8.2955	-1.84519	0.0902345	0.975652	-4.10586
TC0400003339.rn.2	312559	Chchd4	coiled-coil-helix-coiled-coil-helix domain containing 4	-0.258313	4.74686	-1.84348	0.0904989	0.975652	-4.10759
TC0900002035.rn.2	171086	Trak2	trafficking kinesin protein 2	-0.202765	6.56183	-1.84262	0.0906314	0.975652	-4.10846
TC1400000886.rn.2	305477	Dusp18	dual specificity phosphatase 18	0.247424	7.28559	1.83955	0.0911085	0.975652	-4.11157
TC0700001422.rn.2	500906	Cyth4	cytohesin 4	-0.400315	7.3149	-1.83936	0.0911377	0.975652	-4.11176
TC0900001649.rn.2	316249	Enpp5	ectonucleotide pyrophosphatase/phosphodiesterase family member 5	-0.576835	4.756	-1.83874	0.0912336	0.975652	-4.11238
TC0100006142.rn.2	293149	Mrpl48	mitochondrial ribosomal protein L48	0.303103	7.86821	1.83828	0.0913063	0.975652	-4.11286
TC0100007777.rn.2	309440	Mrpl43	mitochondrial ribosomal protein L43	0.329223	4.87535	1.83765	0.0914039	0.975652	-4.11349
TC0600002267.rn.2	24161	Acp1	acid phosphatase 1	0.204454	7.4827	1.83716	0.0914799	0.975652	-4.11398
TC0500003681.rn.2	362607	Kpna6	karyopherin subunit alpha 6	-0.251777	5.44579	-1.83713	0.0914853	0.975652	-4.11402
TC1600000103.rn.2	306262	Btd	biotinidase	0.3123	5.32646	1.83679	0.0915378	0.975652	-4.11436
TC1400002375.rn.2	305579	RGD1305110	similar to KIAA1841 protein	0.420567	4.23112	1.8365	0.0915838	0.975652	-4.11466
TC0500001560.rn.2	362609	Pum1	pumilio RNA-binding family member 1	-0.205019	8.5813	-1.83613	0.0916405	0.975652	-4.11502
TC0600001372.rn.2	314397	Rin3	Ras and Rab interactor 3	-0.274897	7.79845	-1.83569	0.0917095	0.975652	-4.11547
TC2000001006.rn.2	24472	Hspa1a	heat shock protein family A (Hsp70) member 1A	-1.3364	4.28495	-1.83556	0.0917311	0.975652	-4.11561
TC0900001261.rn.2	25478	Man2a1	mannosidase, alpha, class 2A, member 1	-0.244241	9.89409	-1.83485	0.0918419	0.975652	-4.11632
TC0100002864.rn.2	293613	RGD1309350	similar to transthyretin (4L369)	0.503952	6.442	1.83465	0.0918731	0.975652	-4.11652
TC0100002485.rn.2	309036	Rexo5	RNA exonuclease 5	-0.318378	5.65163	-1.83245	0.0922182	0.975652	-4.11875
TC0700001568.rn.2	315189	Prr5	proline rich 5	0.20212	4.6538	1.83024	0.0925664	0.975652	-4.12098
TC1600001628.rn.2	502084	Rwdd4	RWD domain containing 4	0.220131	7.11561	1.8296	0.0926669	0.975652	-4.12162
TC0600000501.rn.2	313994	Klf11	Kruppel-like factor 11	-0.504029	6.05153	-1.82861	0.0928239	0.975652	-4.12262
TC0200003459.rn.2	294963	Mrpl47	mitochondrial ribosomal protein L47	0.300872	6.16291	1.82668	0.0931301	0.975652	-4.12458
TC0300002852.rn.2	362106	Fubp3	far upstream element binding protein 3	0.217595	7.21268	1.82645	0.0931662	0.975652	-4.1248
TC1100001317.rn.2	192241	Atp5po	ATP synthase peripheral stalk subunit OSCP	0.357706	7.77099	1.82429	0.0935102	0.975652	-4.12699
TC0100007004.rn.2	293637	Phlda2	pleckstrin homology-like domain, family A, member 2	0.400338	6.06399	1.82428	0.0935109	0.975652	-4.12699
TC1300000309.rn.2	304805	Cyb5r1	cytochrome b5 reductase 1	0.369828	5.67504	1.82411	0.093539	0.975652	-4.12717
TC1000003587.rn.2	140668	Abcc3	ATP binding cassette subfamily C member 3	-0.241637	3.4101	-1.82353	0.0936307	0.975652	-4.12775
TC1300000767.rn.2	64025	Cd244	CD244 molecule	-0.444069	5.56009	-1.82311	0.0936978	0.975652	-4.12817
TC0500001606.rn.2	58949	Ptafr	platelet-activating factor receptor	0.380003	7.44685	1.82301	0.0937147	0.975652	-4.12828
TC0300004284.rn.2	311468	Tasp1	taspase 1	-0.443592	5.38423	-1.8202	0.0941633	0.975652	-4.13111
TC0700002235.rn.2	362844	Brd4	bromodomain containing 4	-0.206253	8.11325	-1.81954	0.0942696	0.975652	-4.13178
TC1800000850.rn.2	361351	Hdhd2	haloacid dehalogenase-like hydrolase domain containing 2	0.31132	5.80144	1.8194	0.0942913	0.975652	-4.13191
TC0900000194.rn.2	363188	Ubr2	ubiquitin protein ligase E3 component n-recognin 2	-0.274931	7.55659	-1.81887	0.0943772	0.975652	-4.13245
TC0700002122.rn.2	117107	Zbtb7a	zinc finger and BTB domain containing 7a	-0.207815	7.48264	-1.81886	0.0943785	0.975652	-4.13246
TC0300004598.rn.2	499933	Dsn1	DSN1 component of MIS12 kinetochore complex	0.385561	5.62026	1.818	0.0945162	0.975652	-4.13332
TC1400000268.rn.2	64022	Btc	betacellulin	0.403773	4.55108	1.81712	0.0946582	0.975652	-4.13421
TC1200000616.rn.2	65081	Vps33a	VPS33A core subunit of CORVET and HOPS complexes	0.271148	8.0685	1.81613	0.0948176	0.975652	-4.13521
TC0100000921.rn.2	140673	Napa	NSF attachment protein alpha	0.242213	7.76538	1.81522	0.0949648	0.975652	-4.13613
TC0800001775.rn.2	84353	Ctnnb1	catenin beta 1	-0.221272	9.11836	-1.81379	0.0951963	0.975652	-4.13757
TC0600001019.rn.2	64511	Fntb	farnesyltransferase, CAAX box, beta	-0.215874	6.57689	-1.81234	0.0954307	0.975652	-4.13902
TC0200001948.rn.2	310775	Lrif1	ligand dependent nuclear receptor interacting factor 1	0.202639	7.5112	1.81234	0.0954315	0.975652	-4.13903
TC1800000025.rn.2	307594	Mib1	MIB E3 ubiquitin protein ligase 1	-0.458141	6.53714	-1.81161	0.0955503	0.975652	-4.13976
TSUnmapped00000007.rn.2	399684	Vkorc1l1	vitamin K epoxide reductase complex, subunit 1-like 1	0.210566	7.54783	1.81153	0.0955634	0.975652	-4.13984
TC0900000894.rn.2	363249	Ctdsp1	CTD small phosphatase 1	0.226041	7.49794	1.81001	0.0958103	0.975652	-4.14137
TC0200000735.rn.2	499563	Zfp458	zinc finger protein 458	0.323461	5.7995	1.80974	0.0958541	0.975652	-4.14164
TC0800000607.rn.2	29606	Pcsk7	proprotein convertase subtilisin/kexin type 7	-0.229396	7.45222	-1.80849	0.0960581	0.975652	-4.1429
TC0700000049.rn.2	114481	Dnajc14	DnaJ heat shock protein family (Hsp40) member C14	-0.360332	7.6008	-1.8082	0.0961042	0.975652	-4.14318
TC1000003447.rn.2	360583	Dhrs11	dehydrogenase/reductase 11	0.27841	6.75842	1.80737	0.0962413	0.975652	-4.14403
TC0400001114.rn.2	83505	St3gal5	ST3 beta-galactoside alpha-2,3-sialyltransferase 5	-0.90274	5.76542	-1.80686	0.0963234	0.975652	-4.14453
TC0100007835.rn.2	309457	Pcgf6	polycomb group ring finger 6	-0.26755	5.76083	-1.80659	0.0963681	0.975652	-4.14481
TC0900001083.rn.2	54259	Inpp5d	inositol polyphosphate-5-phosphatase D	-0.194212	8.76522	-1.80502	0.0966261	0.975652	-4.14639
TC0600003137.rn.2	314423	Bcl11b	BAF chromatin remodeling complex subunit BCL11B	-0.193552	9.04429	-1.80471	0.0966763	0.975652	-4.14669
TC0X00001086.rn.2	302500	Mcts1	MCTS1, re-initiation and release factor	0.28513	7.39764	1.8029	0.0969737	0.975652	-4.14851
TC0200003536.rn.2	207120	Nudt6	nudix hydrolase 6	0.278531	5.94172	1.80239	0.0970572	0.975652	-4.14902
TC1200001175.rn.2	304322	Chst12	carbohydrate sulfotransferase 12	0.411749	5.49175	1.8016	0.0971883	0.975652	-4.14982
TC0900000177.rn.2	363185	Foxp4	forkhead box P4	-0.299689	7.45689	-1.80145	0.0972133	0.975652	-4.14997
TC0100002766.rn.2	309069	Edrf1	erythroid differentiation regulatory factor 1	-0.383197	6.01203	-1.79946	0.0975418	0.975652	-4.15196
TC1000003078.rn.2	363630	Kdm6b	lysine demethylase 6B	-0.219735	8.40338	-1.79928	0.097572	0.975652	-4.15215
TC0800001479.rn.2	29283	Rpl29	ribosomal protein L29	0.271303	8.35388	1.79728	0.0979039	0.975652	-4.15415
TC0300004882.rn.2	311764	Zfp217	zinc finger protein 217	-0.238432	7.36477	-1.79626	0.0980725	0.975652	-4.15517
TC0200002146.rn.2	24246	Camk2d	calcium/calmodulin-dependent protein kinase II delta	-0.277191	7.73184	-1.79566	0.0981718	0.975652	-4.15577
TC0300002812.rn.2	366014	Zdhhc12	zinc finger DHHC-type palmitoyltransferase 12	0.297362	6.78805	1.79556	0.0981885	0.975652	-4.15587
TC0500000401.rn.2	297960	Rragd	Ras-related GTP binding D	-0.426392	4.05236	-1.79499	0.098284	0.975652	-4.15644
TC0400002176.rn.2	362300	Agap3	ArfGAP with GTPase domain, ankyrin repeat and PH domain 3	-0.191132	7.0773	-1.79431	0.098397	0.975652	-4.15712
TC0400001561.rn.2	500288	Thumpd3	THUMP domain containing 3	0.292698	5.65163	1.79413	0.0984272	0.975652	-4.15731
TC1000001919.rn.2	303670	Tmem104	transmembrane protein 104	-0.311604	7.57403	-1.79315	0.0985904	0.975652	-4.15828
TC0800001825.rn.2	353302	Kif15	kinesin family member 15	0.288499	4.9785	1.7919	0.0987999	0.975652	-4.15954
TC0800000778.rn.2	316108	Snupn	snurportin 1	0.388302	6.25629	1.79106	0.0989402	0.975652	-4.16038
TC1900000288.rn.2	304645	Tbc1d9	TBC1 domain family member 9	0.279138	2.68255	1.79105	0.0989432	0.975652	-4.1604
TC0900001545.rn.2	316219	Trerf1	transcriptional regulating factor 1	-0.215559	7.34145	-1.79102	0.098948	0.975652	-4.16042
TC0300004814.rn.2	84496	Stau1	staufen double-stranded RNA binding protein 1	-0.239259	8.31237	-1.78997	0.0991238	0.975652	-4.16147
TC0700001766.rn.2	65152	Pfkm	phosphofructokinase, muscle	0.263343	5.51434	1.78933	0.0992306	0.975652	-4.16211
TC1400002083.rn.2	29424	Htt	huntingtin	-0.287223	7.21781	-1.78905	0.099278	0.975652	-4.16239
TC0900001184.rn.2	29884	Bok	BCL2 family apoptosis regulator BOK	0.357067	5.5724	1.78887	0.0993084	0.975652	-4.16257
TC0100002835.rn.2	293586	Zfp511	zinc finger protein 511	0.205593	6.68429	1.7878	0.0994879	0.975652	-4.16364
TC0400001532.rn.2	25262	Itpr1	inositol 1,4,5-trisphosphate receptor, type 1	-0.361783	6.33988	-1.78678	0.0996613	0.975652	-4.16467
TC0200001401.rn.2	116459	Serpini1	serpin family I member 1	-0.290073	6.68667	-1.7866	0.099691	0.975652	-4.16484
TC0700001979.rn.2	288772	Spryd4	SPRY domain containing 4	0.401871	5.17646	1.78609	0.0997772	0.975652	-4.16535
TC0800001463.rn.2	363131	Pik3r4	phosphoinositide-3-kinase, regulatory subunit 4	-0.247713	6.34823	-1.78609	0.0997775	0.975652	-4.16536
TC0700003893.rn.2	300228	Lima1	LIM domain and actin binding 1	-0.302335	5.92803	-1.785	0.0999616	0.975652	-4.16644
TC1500000722.rn.2	305967	Kif13b	kinesin family member 13B	-0.512763	6.24723	-1.78482	0.099991	0.975652	-4.16662
TC0X00002385.rn.2	302499	C1galt1c1	C1GALT1-specific chaperone 1	0.282927	6.53236	1.78482	0.0999919	0.975652	-4.16662
TC0600002283.rn.2	24679	Prkar2b	protein kinase cAMP-dependent type II regulatory subunit beta	-0.427613	3.93913	-1.78269	0.100353	0.975652	-4.16875
TC0700004060.rn.2	108348051	LOC108348051	cysteine and histidine-rich protein 1-like	-0.20499	8.22051	-1.78238	0.100405	0.975652	-4.16906
TC1400000798.rn.2	680039	LOC680039	hypothetical protein LOC680039	-0.344628	6.10651	-1.77803	0.101146	0.975652	-4.1734
TC1000003050.rn.2	170845	Ndel1	nudE neurodevelopment protein 1-like 1	-0.30315	7.68686	-1.77797	0.101158	0.975652	-4.17347
TC0800003654.rn.2	315746	Cln6	CLN6, transmembrane ER protein	0.232655	7.25566	1.77685	0.10135	0.975652	-4.17459
TC1800001834.rn.2	307210	Timm21	translocase of inner mitochondrial membrane 21	0.455525	5.05898	1.77656	0.101399	0.975652	-4.17487
TC0100007162.rn.2	309179	Ppp2r5b	protein phosphatase 2, regulatory subunit B', beta	-0.217281	4.98542	-1.77656	0.101399	0.975652	-4.17488
TC0500003154.rn.2	500502	Eqtn	equatorin	-0.477928	4.59718	-1.77644	0.101418	0.975652	-4.17499
TC1000003718.rn.2	360618	Ormdl3	ORMDL sphingolipid biosynthesis regulator 3	0.54091	5.7539	1.77636	0.101432	0.975652	-4.17507
TC2000000679.rn.2	50669	Prf1	perforin 1	0.380983	6.76224	1.77618	0.101463	0.975652	-4.17525
TC0100008147.rn.2	309156	Bbs1	Bardet-Biedl syndrome 1	0.46415	4.96432	1.77606	0.101485	0.975652	-4.17537
TC1700000560.rn.2	364712	Sox4	SRY-box transcription factor 4	0.478377	4.80634	1.77521	0.101629	0.975652	-4.17621
TC0300002730.rn.2	25496	Notch1	notch receptor 1	-0.279389	8.73281	-1.77499	0.101668	0.975652	-4.17644
TC0100006910.rn.2	54400	Bet1l	Bet1 golgi vesicular membrane trafficking protein-like	0.26619	6.68889	1.77452	0.101749	0.975652	-4.17691
TC1900001484.rn.2	690810	Adat1	adenosine deaminase, tRNA-specific 1	0.253573	5.16372	1.77374	0.101882	0.975652	-4.17768
TC1300001696.rn.2	304885	Fam20b	FAM20B, glycosaminoglycan xylosylkinase	-0.311526	7.52895	-1.77102	0.102352	0.975652	-4.18039
TC1200000314.rn.2	288527	Asmtl	acetylserotonin O-methyltransferase-like	0.391505	6.33865	1.77085	0.102382	0.975652	-4.18057
TC1600000634.rn.2	306492	Cnot7	CCR4-NOT transcription complex, subunit 7	0.201776	7.33685	1.77074	0.1024	0.975652	-4.18067
TC0800000321.rn.2	315523	Nfrkb	nuclear factor related to kappa B binding protein	-0.281374	7.93561	-1.76933	0.102644	0.975652	-4.18208
TC1000001327.rn.2	360592	Trim37	tripartite motif-containing 37	-0.392351	8.58188	-1.76923	0.102662	0.975652	-4.18218
TC0700002449.rn.2	314718	Actr6	actin related protein 6	0.28017	7.09449	1.76852	0.102785	0.975652	-4.18288
TC0100003462.rn.2	309331	Uhrf2	ubiquitin like with PHD and ring finger domains 2	-0.472042	8.24697	-1.76784	0.102903	0.975652	-4.18356
TC0600000329.rn.2	444984	Dnmt3a	DNA methyltransferase 3 alpha	-0.223615	7.69059	-1.76752	0.102958	0.975652	-4.18388
TSUnmapped00000045.rn.2	688913	Dcun1d2	defective in cullin neddylation 1 domain containing 2	-0.271741	5.73627	-1.76748	0.102965	0.975652	-4.18392
TC1000004315.rn.2	367384	B3gntl1	UDP-GlcNAc:betaGal beta-1,3-N-acetylglucosaminyltransferase-like 1	-0.371534	4.4576	-1.76659	0.103121	0.975652	-4.18481
TC1000004154.rn.2	64632	Exoc7	exocyst complex component 7	0.279732	7.50613	1.766	0.103223	0.975652	-4.18539
TC0100005887.rn.2	361598	Iqgap1	IQ motif containing GTPase activating protein 1	-0.170957	9.46163	-1.7651	0.103379	0.975652	-4.18629
TC0400001570.rn.2	362415	Ttll3	tubulin tyrosine ligase like 3	-0.329516	4.51026	-1.76489	0.103416	0.975652	-4.1865
TC1500000910.rn.2	290408	Sugt1	SGT1 homolog, MIS12 kinetochore complex assembly cochaperone	0.297775	7.77563	1.76481	0.10343	0.975652	-4.18657
TC2000000833.rn.2	294515	Foxo3	forkhead box O3	-0.279312	6.17469	-1.76429	0.103521	0.975652	-4.18709
TC1000002079.rn.2	24953	Gcgr	glucagon receptor	0.268367	4.90928	1.76384	0.1036	0.975652	-4.18755
TC0100007051.rn.2	293656	RGD1307603	similar to hypothetical protein MGC37914	-0.339947	5.19206	-1.76209	0.103906	0.975652	-4.18928
TC0100006806.rn.2	81717	Ctbp2	C-terminal binding protein 2	-0.290033	4.95808	-1.76164	0.103985	0.975652	-4.18973
TC0200004765.rn.2	362046	Dapp1	dual adaptor of phosphotyrosine and 3-phosphoinositides 1	-0.256054	7.86442	-1.76134	0.104036	0.975652	-4.19002
TC0300002365.rn.2	362277	Rnf114	ring finger protein 114	-0.315116	8.43967	-1.76092	0.104111	0.975652	-4.19045
TC1000000275.rn.2	360503	Luc7l	LUC7-like	-0.345405	7.85401	-1.76053	0.104179	0.975652	-4.19083
TC1100000511.rn.2	79559	Alcam	activated leukocyte cell adhesion molecule	0.484511	5.81544	1.75977	0.104312	0.975652	-4.19158
TC1800001250.rn.2	291677	Dnajc18	DnaJ heat shock protein family (Hsp40) member C18	-0.298393	6.46807	-1.75956	0.10435	0.975652	-4.1918
TC0100002076.rn.2	293130	Ndufc2	NADH:ubiquinone oxidoreductase subunit C2	0.261635	9.0949	1.75854	0.104529	0.975652	-4.19281
TC0800000571.rn.2	300673	Bcl9l	BCL9 like	-0.245242	8.10981	-1.75842	0.10455	0.975652	-4.19293
TC0700001723.rn.2	315272	Ano6	anoctamin 6	-0.210721	7.4578	-1.756	0.104977	0.975652	-4.19533
TC0400002127.rn.2	362295	Lmbr1	limb development membrane protein 1	-0.318415	7.31534	-1.75593	0.104989	0.975652	-4.1954
TC0400002548.rn.2	682507	Wasl	WASP like actin nucleation promoting factor	-0.372184	7.38169	-1.75564	0.105042	0.975652	-4.19569
TC0500004100.rn.2	298657	Ca6	carbonic anhydrase 6	0.596188	5.67223	1.75546	0.105072	0.975652	-4.19586
TC1500000496.rn.2	305889	Thtpa	thiamine triphosphatase	0.335564	5.97538	1.75546	0.105074	0.975652	-4.19587
TC0300001985.rn.2	296257	Cst7	cystatin F	0.474154	8.09888	1.7554	0.105083	0.975652	-4.19592
TC0200003532.rn.2	365769	Il21	interleukin 21	0.420505	7.68073	1.75477	0.105195	0.975652	-4.19655
TC1300000677.rn.2	25300	Cd247	Cd247 molecule	0.200141	8.466	1.752	0.105686	0.975652	-4.1993
TC1000000088.rn.2	360471	Usp7	ubiquitin specific peptidase 7	-0.20982	9.19548	-1.75116	0.105837	0.975652	-4.20013
TC0300005103.rn.2	296394	Dpm1	dolichyl-phosphate mannosyltransferase subunit 1, catalytic	0.236782	7.00882	1.75045	0.105962	0.975652	-4.20083
TC2000000312.rn.2	25682	Ppard	peroxisome proliferator-activated receptor delta	-0.278101	5.29604	-1.75034	0.105981	0.975652	-4.20094
TC1900000718.rn.2	498957	Klhl36	kelch-like family member 36	-0.222448	5.96876	-1.75028	0.105993	0.975652	-4.201
TC1000001642.rn.2	29757	Atp6v0a1	ATPase H+ transporting V0 subunit a1	-0.292452	7.77319	-1.74866	0.106282	0.975652	-4.20261
TSUnmapped00000112.rn.2	361619	Hbb-b1	hemoglobin, beta adult major chain	-0.330302	3.694	-1.74787	0.106424	0.975652	-4.2034
TC0700003688.rn.2	689314	Mapk11	mitogen-activated protein kinase 11	0.362129	5.23559	1.74764	0.106465	0.975652	-4.20362
TC1200001174.rn.2	170905	Lfng	LFNG O-fucosylpeptide 3-beta-N-acetylglucosaminyltransferase	0.234606	8.41643	1.74756	0.106478	0.975652	-4.20369
TC0700001436.rn.2	362956	Triobp	TRIO and F-actin binding protein	-0.312152	7.20134	-1.7475	0.10649	0.975652	-4.20376
TC0300004499.rn.2	296278	Pdrg1	p53 and DNA damage regulated 1	0.275698	7.32594	1.74727	0.106531	0.975652	-4.20399
TC1300001630.rn.2	289080	Rgl1	ral guanine nucleotide dissociation stimulator,-like 1	-0.38597	3.28698	-1.74708	0.106566	0.975652	-4.20418
TC1900000811.rn.2	246118	Tubb3	tubulin, beta 3 class III	0.308165	5.87694	1.74684	0.106609	0.975652	-4.20441
TC1800000999.rn.2	317296	Mtmr1	myotubularin related protein 1	-0.191887	7.12582	-1.74663	0.106647	0.975652	-4.20462
TC1200000904.rn.2	288416	N4bp2l2	NEDD4 binding protein 2-like 2	0.171603	9.18762	1.7454	0.106867	0.975652	-4.20584
TC1600000095.rn.2	290561	Tnnc1	troponin C1, slow skeletal and cardiac type	0.361171	4.68175	1.745	0.106939	0.975652	-4.20624
TC0700002387.rn.2	299700	Nopchap1	NOP protein chaperone 1	0.307973	6.31589	1.7449	0.106956	0.975652	-4.20633
TC1000002708.rn.2	303101	Maml1	mastermind-like transcriptional coactivator 1	-0.279902	6.7718	-1.74433	0.107059	0.975652	-4.2069
TC1700001148.rn.2	289287	Gpr137b	G protein-coupled receptor 137B	-0.38665	5.62506	-1.74385	0.107144	0.975652	-4.20737
TC0200002038.rn.2	295394	Dph5	diphthamide biosynthesis 5	0.226428	6.32415	1.74242	0.107404	0.975652	-4.20879
TC1100001471.rn.2	288167	Senp7	SUMO specific peptidase 7	0.194904	7.69826	1.74207	0.107466	0.975652	-4.20913
TC0200000775.rn.2	83523	Impa1	inositol monophosphatase 1	0.208813	6.84492	1.74152	0.107566	0.975652	-4.20968
TC0800000699.rn.2	315655	Rdx	radixin	0.284957	6.61659	1.74064	0.107724	0.975652	-4.21054
TC0500001614.rn.2	362617	Ahdc1	AT hook, DNA binding motif, containing 1	-0.238608	5.18409	-1.7405	0.107751	0.975652	-4.21069
TC1200001195.rn.2	498153	Gpr146	G protein-coupled receptor 146	-0.404368	4.53152	-1.73701	0.108384	0.975652	-4.21413
TC1400002231.rn.2	498411	Hus1	HUS1 checkpoint clamp component	-0.482069	6.53753	-1.73562	0.108636	0.975652	-4.2155
TC0300000193.rn.2	362098	Gle1	GLE1 RNA export mediator	-0.358007	6.79263	-1.73436	0.108867	0.975652	-4.21675
TC2000000849.rn.2	309859	Scml4	Scm polycomb group protein like 4	-0.313003	8.11602	-1.73412	0.10891	0.975652	-4.21698
TC1000004360.rn.2	85432	Ddx52	DExD-box helicase 52	0.197295	8.34667	1.73343	0.109036	0.975652	-4.21767
TC1100001475.rn.2	304010	Zbtb11	zinc finger and BTB domain containing 11	-0.216557	6.96654	-1.73273	0.109164	0.975652	-4.21835
TC1500001678.rn.2	25410	Cebpe	CCAAT/enhancer binding protein epsilon	-0.27538	2.77244	-1.73258	0.109191	0.975652	-4.2185
TC1500002435.rn.2	679975	Gpr183	G protein-coupled receptor 183	-0.414908	7.32935	-1.73244	0.109217	0.975652	-4.21864
TC0100007725.rn.2	309381	Pyroxd2	pyridine nucleotide-disulphide oxidoreductase domain 2	-0.629501	5.62355	-1.73242	0.109221	0.975652	-4.21866
TC0300000161.rn.2	362094	Mrps2	mitochondrial ribosomal protein S2	0.239658	5.84729	1.73241	0.109224	0.975652	-4.21868
TC1200001080.rn.2	304277	Cpsf4	cleavage and polyadenylation specific factor 4	-0.20383	8.06934	-1.73235	0.109233	0.975652	-4.21873
TC0100007363.rn.2	293871	Carnmt1	carnosine N-methyltransferase 1	0.246063	7.8729	1.73201	0.109296	0.975652	-4.21907
TC0300004092.rn.2	311401	Sppl2a	signal peptide peptidase-like 2A	0.192623	8.01722	1.73197	0.109304	0.975652	-4.21911
TC0100003181.rn.2	171452	Rab3il1	RAB3A interacting protein-like 1	-0.350885	4.19578	-1.73189	0.109319	0.975652	-4.21919
TC0500003084.rn.2	114510	Mllt3	MLLT3, super elongation complex subunit	0.231478	8.86899	1.73174	0.109347	0.975652	-4.21934
TC1600001352.rn.2	290626	Haus8	HAUS augmin-like complex, subunit 8	-0.280171	5.5156	-1.73139	0.10941	0.975652	-4.21968
TC0300000459.rn.2	360161	Nek6	NIMA-related kinase 6	0.414804	6.88585	1.73101	0.10948	0.975652	-4.22006
TC1300000650.rn.2	29259	Sell	selectin L	0.206152	9.92015	1.72971	0.109718	0.975652	-4.22133
TC0400002443.rn.2	296883	Rpa3	replication protein A3	0.330894	7.80648	1.72966	0.109728	0.975652	-4.22139
TC1500002383.rn.2	170924	Abcc4	ATP binding cassette subfamily C member 4	-0.405174	5.42496	-1.72952	0.109754	0.975652	-4.22152
TC1800001313.rn.2	683570	Gnpda1	glucosamine-6-phosphate deaminase 1	0.277599	6.7311	1.72934	0.109787	0.975652	-4.2217
TC0300004551.rn.2	25458	Gss	glutathione synthetase	0.349596	5.63573	1.72647	0.110315	0.975652	-4.22452
TC0900001189.rn.2	363292	Ing5	inhibitor of growth family, member 5	-0.249744	6.66675	-1.72639	0.110331	0.975652	-4.22461
TC0500000663.rn.2	362520	Fktn	fukutin	-0.613252	4.82432	-1.72626	0.110355	0.975652	-4.22474
TC0100007020.rn.2	293645	Ppfia1	PTPRF interacting protein alpha 1	-0.246158	7.50572	-1.72612	0.110381	0.975652	-4.22488
TC1300000278.rn.2	304799	Ppp1r15b	protein phosphatase 1, regulatory subunit 15B	-0.23525	7.26196	-1.72571	0.110456	0.975652	-4.22527
TC0200002268.rn.2	24674	Ppp3ca	protein phosphatase 3 catalytic subunit alpha	-0.264042	7.68308	-1.72542	0.11051	0.975652	-4.22556
TC1200001838.rn.2	498194	Mn1	MN1 proto-oncogene, transcriptional regulator	0.419342	5.06657	1.72484	0.110618	0.975652	-4.22614
TC0500002603.rn.2	298201	Fam214b	family with sequence similarity 214, member B	0.241262	5.02806	1.72455	0.110671	0.975652	-4.22642
TC1600000093.rn.2	290558	Nt5dc2	5'-nucleotidase domain containing 2	-0.470482	5.83648	-1.72445	0.11069	0.975652	-4.22652
TC0700003371.rn.2	300033	Eef1d	eukaryotic translation elongation factor 1 delta	0.292689	9.56284	1.7231	0.11094	0.975652	-4.22784
TC0800003205.rn.2	683519	Mrps22	mitochondrial ribosomal protein S22	0.190963	7.23045	1.72233	0.111084	0.975652	-4.22861
TC0500000335.rn.2	362495	Ndufaf4	NADH:ubiquinone oxidoreductase complex assembly factor 4	0.205947	5.44625	1.72056	0.111413	0.975652	-4.23035
TC0200000836.rn.2	365748	Bhlhe22	basic helix-loop-helix family, member e22	0.296616	4.55363	1.72054	0.111416	0.975652	-4.23036
TC0300001413.rn.2	691209	Slc12a6	solute carrier family 12, member 6	-0.392688	7.07179	-1.72018	0.111483	0.975652	-4.23071
TC0100002676.rn.2	25021	Itgam	integrin subunit alpha M	0.51784	2.74865	1.71975	0.111565	0.975652	-4.23114
TC1800000034.rn.2	291787	Rbbp8	RB binding protein 8, endonuclease	0.208563	6.21929	1.71938	0.111633	0.975652	-4.23151
TC0100003957.rn.2	308267	Tab2	TGF-beta activated kinase 1/MAP3K7 binding protein 2	-0.22665	9.96991	-1.71925	0.111658	0.975652	-4.23163
TC0800000921.rn.2	363076	Tipin	timeless interacting protein	0.263972	6.3477	1.71813	0.111867	0.975652	-4.23273
TC0400004163.rn.2	114206	Tmf1	TATA element modulatory factor 1	-0.222707	7.15424	-1.71798	0.111896	0.975652	-4.23288
TC0300003106.rn.2	311020	Rbm43	RNA binding motif protein 43	-0.186275	7.37625	-1.71782	0.111924	0.975652	-4.23303
TC0100004141.rn.2	293947	Arhgap18	Rho GTPase activating protein 18	0.36645	5.38539	1.71683	0.112111	0.975652	-4.23401
TC0900001476.rn.2	316129	Uhrf1	ubiquitin-like with PHD and ring finger domains 1	0.33795	5.25667	1.71621	0.112226	0.975652	-4.23462
TC0100001816.rn.2	499185	Mrps11	mitochondrial ribosomal protein S11	0.260543	7.50916	1.71551	0.112359	0.975652	-4.23531
TC0700000015.rn.2	246327	Prim1	DNA primase subunit 1	0.191693	8.56313	1.71295	0.112841	0.975652	-4.23782
TC0700001992.rn.2	362813	Nabp2	nucleic acid binding protein 2	0.243767	8.15079	1.71279	0.11287	0.975652	-4.23797
TC0100001494.rn.2	25329	Lhb	luteinizing hormone subunit beta	-0.311729	5.33657	-1.71254	0.112917	0.975652	-4.23822
TC0100006799.rn.2	361664	Eef1akmt2	EEF1A lysine methyltransferase 2	0.368197	5.38015	1.71238	0.112947	0.975652	-4.23838
TC1300001260.rn.2	304733	Epb41l5	erythrocyte membrane protein band 4.1 like 5	-0.323581	4.72977	-1.7108	0.113246	0.975652	-4.23993
TC0800003222.rn.2	315949	Armc8	armadillo repeat containing 8	-0.373321	6.59664	-1.70913	0.113563	0.975652	-4.24157
TC2000001108.rn.2	294250	Prrc2a	proline-rich coiled-coil 2A	-0.242514	7.26278	-1.70885	0.113615	0.975652	-4.24184
TC0800002668.rn.2	300756	Arih1	ariadne RBR E3 ubiquitin protein ligase 1	-0.250628	8.23992	-1.7084	0.113702	0.975652	-4.24229
TC0800002912.rn.2	691849	Ccpg1os	cell cycle progression 1, opposite strand	0.32243	4.88889	1.70818	0.113743	0.975652	-4.2425
TC0100004502.rn.2	361481	Prr18	proline rich 18	-0.363324	5.12187	-1.70807	0.113763	0.975652	-4.2426
TC1000001861.rn.2	114495	Map2k6	mitogen-activated protein kinase kinase 6	-0.443878	6.67869	-1.70685	0.113995	0.975652	-4.2438
TC1200000008.rn.2	304218	Pds5b	PDS5 cohesin associated factor B	-0.189467	7.97799	-1.70673	0.114019	0.975652	-4.24392
TC0X00001734.rn.2	302640	Acot9	acyl-CoA thioesterase 9	0.233585	8.55949	1.70653	0.114057	0.975652	-4.24412
TC0100003512.rn.2	246097	Fas	Fas cell surface death receptor	0.541395	5.9224	1.70624	0.114112	0.975652	-4.2444
TC2000001038.rn.2	309595	Mdc1	mediator of DNA damage checkpoint 1	-0.297443	6.69871	-1.70547	0.114258	0.975652	-4.24515
TC0800002052.rn.2	298698	Angptl6	angiopoietin-like 6	-0.31977	4.22498	-1.70464	0.114416	0.975652	-4.24596
TC1000002512.rn.2	25498	Npm1	nucleophosmin 1	0.153965	10.4039	1.70202	0.114918	0.975652	-4.24853
TC0500003209.rn.2	362548	Itgb3bp	integrin subunit beta 3 binding protein	0.370573	7.09943	1.70191	0.11494	0.975652	-4.24864
TC1200001141.rn.2	288498	Wipi2	WD repeat domain, phosphoinositide interacting 2	-0.189734	7.11173	-1.70163	0.114993	0.975652	-4.24891
TC0300002205.rn.2	362260	Dhx35	DEAH-box helicase 35	-0.439038	4.5487	-1.70163	0.114993	0.975652	-4.24891
TC0200001503.rn.2	361975	Lrba	LPS responsive beige-like anchor protein	-0.32268	8.56866	-1.70112	0.115091	0.975652	-4.24941
TC0300000103.rn.2	296588	Pmpca	peptidase, mitochondrial processing subunit alpha	0.171111	7.57627	1.7007	0.115172	0.975652	-4.24983
TC0600003253.rn.2	500727	Cdca4	cell division cycle associated 4	0.334707	7.49177	1.70069	0.115172	0.975652	-4.24983
TC1600001342.rn.2	306332	Ap1m1	adaptor related protein complex 1 subunit mu 1	0.199685	9.35592	1.70002	0.115302	0.975652	-4.25049
TC0400003257.rn.2	312516	Gmcl1	germ cell-less 1, spermatogenesis associated	-0.231024	6.93423	-1.69967	0.115369	0.975652	-4.25083
TC1000003806.rn.2	303539	Kat2a	lysine acetyltransferase 2A	-0.22558	5.94873	-1.69963	0.115376	0.975652	-4.25086
TC0500003861.rn.2	500569	Kdm1a	lysine demethylase 1A	-0.26852	7.77925	-1.69944	0.115414	0.975652	-4.25106
TC0800001166.rn.2	300852	Mto1	mitochondrial tRNA translation optimization 1	-0.225974	6.65167	-1.6985	0.115594	0.975652	-4.25197
TC1000003680.rn.2	50558	Npepps	aminopeptidase puromycin sensitive	-0.293285	8.02767	-1.69844	0.115606	0.975652	-4.25203
TC0300001742.rn.2	296167	Pank2	pantothenate kinase 2	-0.273546	7.52568	-1.69803	0.115685	0.975652	-4.25243
TC0500001690.rn.2	57302	Cnr2	cannabinoid receptor 2	-0.504697	6.29581	-1.69784	0.115722	0.975652	-4.25262
TC1300000188.rn.2	65271	Mgat5	alpha-1,6-mannosylglycoprotein 6-beta-N-acetylglucosaminyltransferase	-0.306664	7.62113	-1.69715	0.115854	0.975652	-4.25329
TC0400003082.rn.2	297342	Elmod3	ELMO domain containing 3	-0.263839	4.91215	-1.69692	0.1159	0.975652	-4.25352
TC1000000702.rn.2	303200	Map2k3	mitogen activated protein kinase kinase 3	0.386018	5.82385	1.6963	0.11602	0.975652	-4.25413
TC0900000901.rn.2	301513	Cnot9	CCR4-NOT transcription complex subunit 9	-0.19899	9.27471	-1.69629	0.116021	0.975652	-4.25413
TC0200001571.rn.2	24571	Muc1	mucin 1, cell surface associated	0.377042	3.94316	1.69594	0.11609	0.975652	-4.25448
TC0200003890.rn.2	494345	Pdcd10	programmed cell death 10	0.216103	8.31315	1.6953	0.116213	0.975652	-4.2551
TC1400001981.rn.2	81506	Bst1	bone marrow stromal cell antigen 1	-0.323753	3.41023	-1.69488	0.116294	0.975652	-4.25551
TC0100004367.rn.2	308126	Zbtb2	zinc finger and BTB domain containing 2	-0.299857	7.22957	-1.6943	0.116406	0.975652	-4.25607
TC1100001147.rn.2	304157	Nrip1	nuclear receptor interacting protein 1	-0.229315	6.82485	-1.69418	0.116429	0.975652	-4.25619
TC0600001433.rn.2	362778	Gskip	GSK3B interacting protein	0.259341	7.21017	1.69153	0.116944	0.975652	-4.25878
TC1100001739.rn.2	303888	Osbpl11	oxysterol binding protein-like 11	-0.255664	7.4758	-1.69131	0.116987	0.975652	-4.25899
TC1900001004.rn.2	85430	Herpud1	homocysteine inducible ER protein with ubiquitin like domain 1	0.237934	8.02929	1.6913	0.116989	0.975652	-4.259
TC0400001537.rn.2	79431	Bhlhe40	basic helix-loop-helix family, member e40	0.412789	8.35763	1.69115	0.117019	0.975652	-4.25915
TC0700002159.rn.2	362835	Reep6	receptor accessory protein 6	-0.758771	3.73578	-1.6895	0.117341	0.975652	-4.26076
TC1500000245.rn.2	305830	Fbxo34	F-box protein 34	-0.317227	5.7802	-1.68947	0.117345	0.975652	-4.26079
TC1600000314.rn.2	290668	Mau2	MAU2 sister chromatid cohesion factor	-0.325523	8.16373	-1.68923	0.117392	0.975652	-4.26102
TC1400002141.rn.2	64365	Tcn2	transcobalamin 2	-0.975681	5.33421	-1.68905	0.117429	0.975652	-4.2612
TC0400003825.rn.2	297627	Rhno1	RAD9-HUS1-RAD1 interacting nuclear orphan 1	0.253209	7.27784	1.68779	0.117674	0.975652	-4.26242
TC0100006185.rn.2	308901	Trim21	tripartite motif-containing 21	-0.348918	6.9308	-1.68742	0.117747	0.975652	-4.26278
TC1000001354.rn.2	360594	Mrps23	mitochondrial ribosomal protein S23	0.276104	8.79223	1.68627	0.117973	0.975652	-4.26391
TC1300001683.rn.2	360858	Lhx4	LIM homeobox 4	-0.309733	4.89167	-1.68528	0.118167	0.975652	-4.26487
TC1400000963.rn.2	56820	Ramp3	receptor activity modifying protein 3	0.362892	6.36664	1.68493	0.118235	0.975652	-4.26521
TC1000002420.rn.2	287134	Gnptg	N-acetylglucosamine-1-phosphate transferase subunit gamma	0.170907	7.26212	1.68467	0.118287	0.975652	-4.26547
TC0700001200.rn.2	24577	Myc	MYC proto-oncogene, bHLH transcription factor	0.207114	6.93621	1.68454	0.118313	0.975652	-4.2656
TC0200004076.rn.2	499655	Cks1b	CDC28 protein kinase regulatory subunit 1B	0.252738	5.52542	1.68383	0.118453	0.975652	-4.26629
TC0900000080.rn.2	301133	Tnfsf14	TNF superfamily member 14	0.47449	6.79898	1.68285	0.118645	0.975652	-4.26724
TC0500000990.rn.2	313365	Ift74	intraflagellar transport 74	0.262689	6.63147	1.6825	0.118714	0.975652	-4.26758
TC1900001632.rn.2	365022	Rnf166	ring finger protein 166	0.221733	5.84809	1.68222	0.11877	0.975652	-4.26785
TC0900000209.rn.2	301235	Bicral	BRD4 interacting chromatin remodeling complex associated protein like	-0.339199	6.67198	-1.68164	0.118885	0.975652	-4.26842
TC0700001806.rn.2	300221	Spats2	spermatogenesis associated, serine-rich 2	-0.282214	7.03372	-1.68156	0.118899	0.975652	-4.26849
TC1900001293.rn.2	307774	Otud4	OTU deubiquitinase 4	-0.299464	7.62702	-1.68139	0.118933	0.975652	-4.26866
TC0500001668.rn.2	362626	Rsrp1	arginine and serine rich protein 1	-0.212146	10.3489	-1.68101	0.119009	0.975652	-4.26903
TC0400000702.rn.2	54304	Ssbp1	single stranded DNA binding protein 1	0.212104	9.28996	1.68096	0.119018	0.975652	-4.26908
TC0500000645.rn.2	362519	Smc2	structural maintenance of chromosomes 2	0.265523	6.11727	1.68087	0.119035	0.975652	-4.26916
TC1500001197.rn.2	361094	Ubac2	UBA domain containing 2	0.261806	8.5562	1.68078	0.119055	0.975652	-4.26926
TC0500001903.rn.2	313702	Mad2l2	mitotic arrest deficient 2 like 2	0.205155	7.44412	1.6804	0.119129	0.975652	-4.26962
TC0100003353.rn.2	309400	Cemip2	cell migration inducing hyaluronidase 2	-0.637471	5.21399	-1.67987	0.119234	0.975652	-4.27014
TC0600002386.rn.2	316632	Ndufa10l1	NADH dehydrogenase (ubiquinone) 1 alpha subcomplex 10-like 1	0.293121	6.78613	1.67943	0.119321	0.975652	-4.27056
TC1500001717.rn.2	290232	Tinf2	TERF1 interacting nuclear factor 2	-0.358603	8.60829	-1.67915	0.119377	0.975652	-4.27084
TC2000001306.rn.2	309684	Itgb2	integrin subunit beta 2	-0.162982	10.0156	-1.67856	0.119493	0.975652	-4.27141
TC1900001436.rn.2	498949	Phlpp2	PH domain and leucine rich repeat protein phosphatase 2	-0.42783	5.89277	-1.67829	0.119548	0.975652	-4.27168
TC1700000316.rn.2	25281	Nup153	nucleoporin 153	-0.196694	8.56442	-1.6779	0.119624	0.975652	-4.27205
TC1100000696.rn.2	498089	Dtx3l	deltex E3 ubiquitin ligase 3L	-0.260111	7.87783	-1.67749	0.119706	0.975652	-4.27245
TC1600000389.rn.2	140910	Msmo1	methylsterol monooxygenase 1	-0.288364	6.85063	-1.67744	0.119716	0.975652	-4.2725
TC0100005404.rn.2	308589	Sphk2	sphingosine kinase 2	-0.22395	7.94575	-1.67706	0.119791	0.975652	-4.27286
TC0200003349.rn.2	81675	Gyg1	glycogenin 1	0.25207	6.94953	1.67608	0.119987	0.975652	-4.27382
TC0400000832.rn.2	500108	Zfp398	zinc finger protein 398	-0.256141	6.46492	-1.6754	0.120122	0.975652	-4.27448
TC0300004056.rn.2	64469	Slc30a4	solute carrier family 30 member 4	0.545013	6.2173	1.67508	0.120186	0.975652	-4.27479
TC1200001004.rn.2	288447	Uspl1	ubiquitin specific peptidase like 1	-0.190124	7.12983	-1.67096	0.121011	0.975652	-4.27879
TC0400001792.rn.2	25624	Vamp1	vesicle-associated membrane protein 1	-0.417298	7.11895	-1.67063	0.121077	0.975652	-4.27911
TC0100007033.rn.2	309144	Ppp6r3	protein phosphatase 6, regulatory subunit 3	-0.323898	8.759	-1.66859	0.121486	0.975652	-4.28108
TC1200001900.rn.2	304423	Tyw1	tRNA-yW synthesizing protein 1 homolog	0.192756	6.33551	1.66806	0.121593	0.975652	-4.2816
TC1100000870.rn.2	303836	Bcl6	BCL6, transcription repressor	-0.279724	7.55219	-1.66759	0.121689	0.975652	-4.28206
TC0X00001149.rn.2	317580	Rab33a	RAB33A, member RAS oncogene family	0.392977	5.43687	1.66552	0.122105	0.975652	-4.28406
TC0800001615.rn.2	301035	Lrrfip2	LRR binding FLII interacting protein 2	0.211061	6.59459	1.66549	0.122113	0.975652	-4.28409
TC2000000087.rn.2	24750	RT1-N3	RT1 class Ib, locus N3	-0.239401	8.36319	-1.66534	0.122142	0.975652	-4.28423
TC1700001055.rn.2	291327	Mrc1	mannose receptor, C type 1	0.324434	3.02389	1.6643	0.122353	0.975652	-4.28524
TC0400000528.rn.2	312192	Ahcyl2	adenosylhomocysteinase-like 2	-0.272346	6.51125	-1.66382	0.122451	0.975652	-4.28571
TC1900000017.rn.2	84019	Nae1	NEDD8 activating enzyme E1 subunit 1	0.298327	6.41144	1.66337	0.122541	0.975652	-4.28614
TC0100004809.rn.2	292594	Lilrb4	leukocyte immunoglobulin like receptor B4	-0.222665	4.11154	-1.66295	0.122627	0.975652	-4.28655
TC0900000540.rn.2	301365	Il18r1	interleukin 18 receptor 1	0.374438	7.66557	1.66099	0.123025	0.975652	-4.28844
TC0100008132.rn.2	293500	Pagr1	Paxip1-associated glutamate-rich protein 1	0.202332	9.14743	1.66088	0.123047	0.975652	-4.28855
TC0100006911.rn.2	293615	Sirt3	sirtuin 3	0.240863	5.67311	1.66076	0.123072	0.975652	-4.28867
TC0100003747.rn.2	309456	Wbp1l	WW domain binding protein 1-like	-0.190912	9.1323	-1.66015	0.123197	0.975652	-4.28926
TC0200004653.rn.2	686883	Larp7	La ribonucleoprotein 7, transcriptional regulator	0.199553	7.37975	1.65871	0.123489	0.975652	-4.29064
TC1400001314.rn.2	100188984	Zfp951	zinc finger protein 951	0.219204	4.73309	1.65816	0.123603	0.975652	-4.29118
TC2000000088.rn.2	294228	RT1-S3	RT1 class Ib, locus S3	-0.17544	8.42935	-1.65692	0.123856	0.975652	-4.29238
TC1000001672.rn.2	287727	Dhx8	DEAH-box helicase 8	-0.181041	6.90925	-1.65614	0.124015	0.975652	-4.29313
TC1000003473.rn.2	287595	Dhx40	DEAH-box helicase 40	0.246643	6.86379	1.6555	0.124148	0.975652	-4.29375
TC1200000236.rn.2	288489	Rbak	RB-associated KRAB zinc finger	0.158898	7.16488	1.65536	0.124177	0.975652	-4.29389
TC2000000311.rn.2	309642	Def6	DEF6 guanine nucleotide exchange factor	0.198094	7.12659	1.65498	0.124255	0.975652	-4.29425
TC1000002075.rn.2	56084	Hgs	hepatocyte growth factor-regulated tyrosine kinase substrate	-0.308748	8.34362	-1.65472	0.124308	0.975652	-4.2945
TC0100005389.rn.2	361574	Snrnp70	small nuclear ribonucleoprotein U1 subunit 70	-0.406473	9.62801	-1.65445	0.124362	0.975652	-4.29476
TC0800000291.rn.2	315508	Ncapd3	non-SMC condensin II complex, subunit D3	-0.439946	5.12712	-1.65438	0.124377	0.975652	-4.29482
TC0100005180.rn.2	60338	Fxyd5	FXYD domain-containing ion transport regulator 5	0.25177	8.09253	1.65432	0.124389	0.975652	-4.29488
TC0500001658.rn.2	29332	Stmn1	stathmin 1	0.294093	8.75572	1.65354	0.12455	0.975652	-4.29564
TC0700002748.rn.2	314850	Frs2	fibroblast growth factor receptor substrate 2	-0.341332	8.1956	-1.65306	0.124648	0.975652	-4.2961
TC1300000459.rn.2	289089	Ivns1abp	influenza virus NS1A binding protein	-0.321815	7.60528	-1.65292	0.124677	0.975652	-4.29623
TC0200003952.rn.2	310553	Tlr2	toll-like receptor 2	-0.208685	4.81263	-1.65268	0.124728	0.975652	-4.29647
TC0200002137.rn.2	83584	Casp6	caspase 6	-0.298246	7.00086	-1.65263	0.124737	0.975652	-4.29652
TC2000001490.rn.2	259218	Rwdd1	RWD domain containing 1	0.238364	6.31457	1.65249	0.124766	0.975652	-4.29665
TSUnmapped00000054.rn.2	296596	Rpl7a	ribosomal protein L7a	0.167955	10.2946	1.65182	0.124905	0.975652	-4.2973
TC0200000796.rn.2	294900	Tpd52	tumor protein D52	0.37253	4.0697	1.65179	0.124911	0.975652	-4.29733
TC0500003447.rn.2	298452	Dph2	diphthamide biosynthesis 2	0.322463	5.306	1.65163	0.124944	0.975652	-4.29748
TC0300002201.rn.2	680616	Ppp1r16b	protein phosphatase 1, regulatory subunit 16B	-0.18936	8.99666	-1.65132	0.125007	0.975652	-4.29778
TC0100005440.rn.2	292925	Tsg101	tumor susceptibility 101	0.221121	8.35826	1.64853	0.125585	0.975652	-4.30047
TC1500002035.rn.2	170926	Cysltr2	cysteinyl leukotriene receptor 2	-0.230005	5.79164	-1.64709	0.125884	0.975652	-4.30185
TC0100007769.rn.2	246074	Scd	stearoyl-CoA desaturase	0.373273	5.39203	1.64645	0.126018	0.975652	-4.30247
TC0100001862.rn.2	64060	Vps33b	VPS33B, late endosome and lysosome associated	-0.336552	5.96354	-1.6448	0.126361	0.975652	-4.30406
TC0300002912.rn.2	311876	Pbx3	PBX homeobox 3	0.29101	6.28629	1.64429	0.126466	0.975652	-4.30455
TC0500002877.rn.2	25374	Alad	aminolevulinate dehydratase	0.279801	5.8988	1.64429	0.126468	0.975652	-4.30456
TC1300000156.rn.2	304743	Ccdc93	coiled-coil domain containing 93	-0.24717	6.02958	-1.64388	0.126552	0.975652	-4.30494
TC0300002850.rn.2	366017	Exosc2	exosome component 2	-0.218269	5.8393	-1.64359	0.126612	0.975652	-4.30522
TC0100003626.rn.2	309373	Ubtd1	ubiquitin domain containing 1	-0.285464	5.47908	-1.64274	0.126791	0.975652	-4.30604
TC1000001104.rn.2	287530	Prpf8	pre-mRNA processing factor 8	-0.173076	10.0196	-1.6421	0.126924	0.975652	-4.30666
TC1100001143.rn.2	170637	Samsn1	SAM domain, SH3 domain and nuclear localization signals, 1	0.27824	8.19208	1.64203	0.126939	0.975652	-4.30672
TC0100005362.rn.2	292886	Tbc1d17	TBC1 domain family, member 17	-0.28766	7.22714	-1.64185	0.126976	0.975652	-4.30689
TC0300001548.rn.2	362201	Ccndbp1	cyclin D1 binding protein 1	0.231277	7.61162	1.6412	0.127113	0.975652	-4.30752
TC1000003621.rn.2	81530	Pdk2	pyruvate dehydrogenase kinase 2	-0.240188	5.80084	-1.64062	0.127235	0.975652	-4.30808
TC0900001988.rn.2	301415	Ankrd44	ankyrin repeat domain 44	-0.377368	8.68545	-1.64047	0.127267	0.975652	-4.30823
TC0200002222.rn.2	295443	Papss1	3'-phosphoadenosine 5'-phosphosulfate synthase 1	-0.386039	6.40742	-1.63906	0.127563	0.975652	-4.30958
TC0400001230.rn.2	312480	Pcgf1	polycomb group ring finger 1	0.225202	7.18435	1.63813	0.127758	0.975652	-4.31047
TC1600001519.rn.2	290705	Nek1	NIMA-related kinase 1	-0.309868	5.64026	-1.6373	0.127932	0.975652	-4.31127
TC1200000397.rn.2	114203	Sh2b2	SH2B adaptor protein 2	-0.49222	3.95322	-1.6371	0.127974	0.975652	-4.31146
TC2000001358.rn.2	116568	Ggt1	gamma-glutamyltransferase 1	-0.842399	5.92948	-1.63703	0.127989	0.975652	-4.31153
TC0200004090.rn.2	361984	Ubap2l	ubiquitin associated protein 2-like	-0.175169	9.53877	-1.6367	0.128059	0.975652	-4.31184
TC0600003027.rn.2	314386	Gpr68	G protein-coupled receptor 68	0.468162	5.90961	1.63633	0.128138	0.975652	-4.3122
TC1000003149.rn.2	287464	Dhx33	DEAH-box helicase 33	-0.198417	6.93329	-1.63614	0.128178	0.975652	-4.31239
TC0100006173.rn.2	84388	Il18bp	interleukin 18 binding protein	-0.608128	6.17991	-1.63609	0.128187	0.975652	-4.31243
TC1200001081.rn.2	89819	Bud31	BUD31 homolog	0.214672	8.98081	1.63603	0.1282	0.975652	-4.31249
TC1000003257.rn.2	83709	Git1	GIT ArfGAP 1	-0.212503	8.32321	-1.63592	0.128224	0.975652	-4.3126
TC0900001813.rn.2	316326	Neurl3	neuralized E3 ubiquitin protein ligase 3	0.201694	7.74403	1.63477	0.128466	0.975652	-4.3137
TC2000001128.rn.2	140926	Daxx	death-domain associated protein	-0.217208	7.02571	-1.63443	0.128538	0.975652	-4.31402
TC0300000047.rn.2	499749	Tprn	taperin	0.215961	5.19682	1.6342	0.128588	0.975652	-4.31425
TC2000000795.rn.2	25150	Fyn	FYN proto-oncogene, Src family tyrosine kinase	-0.182825	10.1347	-1.6339	0.12865	0.975652	-4.31453
TC1700000493.rn.2	498736	Tubb2a	tubulin, beta 2A class IIa	0.490246	5.08481	1.63266	0.128914	0.975652	-4.31572
TC1200000167.rn.2	684274	Mtif3	mitochondrial translational initiation factor 3	0.232648	5.80033	1.63246	0.128957	0.975652	-4.31592
TC1500000021.rn.2	305685	Comtd1	catechol-O-methyltransferase domain containing 1	0.318617	5.74689	1.63198	0.129057	0.975652	-4.31637
TC0100008050.rn.2	308869	Lamtor1	late endosomal/lysosomal adaptor, MAPK and MTOR activator 1	0.272315	5.70855	1.63121	0.129223	0.975652	-4.31712
TC1200000442.rn.2	317676	Lat2	linker for activation of T cells family, member 2	0.348944	4.99604	1.63061	0.12935	0.975652	-4.31769
TC0200004992.rn.2	310958	Zzz3	zinc finger, ZZ-type containing 3	-0.192349	7.96569	-1.63035	0.129404	0.975652	-4.31793
TC0200003455.rn.2	294962	Gnb4	G protein subunit beta 4	0.379363	5.80722	1.63029	0.129417	0.975652	-4.31799
TC0800001966.rn.2	363016	RGD1309534	similar to RIKEN cDNA 4931406C07	0.293125	5.66602	1.6299	0.129501	0.975652	-4.31837
TC1000002690.rn.2	497900	Rmnd5b	required for meiotic nuclear division 5 homolog B	0.355613	7.49102	1.62853	0.129793	0.975652	-4.31968
TC1000002748.rn.2	497900	Rmnd5b	required for meiotic nuclear division 5 homolog B	0.355613	7.49102	1.62853	0.129793	0.975652	-4.31968
TC2000001585.rn.2	309774	Gopc	golgi associated PDZ and coiled-coil motif containing	-0.204702	6.77123	-1.62808	0.129889	0.975652	-4.32011
TC0900001842.rn.2	367252	Mgat4a	alpha-1,3-mannosyl-glycoprotein 4-beta-N-acetylglucosaminyltransferase A	-0.295823	6.41224	-1.62782	0.129943	0.975652	-4.32035
TC0400001754.rn.2	312705	C1r	complement C1r	0.362717	5.45905	1.62734	0.130047	0.975652	-4.32082
TC1700001258.rn.2	498695	Idnk	Idnk, gluconokinase	-0.242725	5.89369	-1.6262	0.130291	0.975652	-4.32191
TC0400000936.rn.2	685406	LOC685406	LRRGT00062	-0.400187	4.56521	-1.62616	0.130298	0.975652	-4.32194
TC0700001635.rn.2	315216	Selenoo	selenoprotein O	-0.185519	7.78688	-1.6257	0.130398	0.975652	-4.32239
TC0300000059.rn.2	296564	Fut7	fucosyltransferase 7	0.67047	6.49158	1.62566	0.130407	0.975652	-4.32243
TC0100008129.rn.2	29668	Psma1	proteasome 20S subunit alpha 1	0.251105	9.21312	1.62539	0.130465	0.975652	-4.32269
TC0200000264.rn.2	499518	Ccdc125	coiled-coil domain containing 125	0.441644	4.69979	1.62517	0.130512	0.975652	-4.32289
TC0900001153.rn.2	301618	Ppp1r7	protein phosphatase 1, regulatory subunit 7	0.225582	7.62601	1.62434	0.13069	0.975652	-4.32369
TC1400000330.rn.2	305270	Cenpc	centromere protein C	0.375273	6.22352	1.62304	0.130968	0.975652	-4.32492
TC1200000026.rn.2	304193	Arhgef18	Rho/Rac guanine nucleotide exchange factor 18	-0.285212	7.38262	-1.62298	0.130981	0.975652	-4.32498
TC0800000980.rn.2	681429	Rps27l	ribosomal protein S27-like	0.29867	7.71623	1.6219	0.131214	0.975652	-4.32602
TC0500001585.rn.2	29470	Mecr	mitochondrial trans-2-enoyl-CoA reductase	0.23182	5.92535	1.62173	0.131252	0.975652	-4.32619
TC0300004431.rn.2	296259	Acss1	acyl-CoA synthetase short-chain family member 1	-0.291262	7.36874	-1.61899	0.131842	0.975652	-4.3288
TC1600001514.rn.2	359725	Cbr4	carbonyl reductase 4	0.309304	4.60294	1.61817	0.13202	0.975652	-4.32958
TC0800001084.rn.2	50645	Rab27a	RAB27A, member RAS oncogene family	-0.189641	7.94978	-1.6177	0.132123	0.975652	-4.33003
TC0300002712.rn.2	499758	Tmem250	transmembrane protein 250	0.238215	5.25586	1.61745	0.132175	0.975652	-4.33026
TC1000003089.rn.2	287436	Eif4a1	eukaryotic translation initiation factor 4A1	0.182468	9.42918	1.61735	0.132197	0.975652	-4.33036
TC0700001177.rn.2	29230	Sqle	squalene epoxidase	-0.270989	6.40222	-1.61704	0.132266	0.975652	-4.33066
TC1700001956.rn.2	307050	Mtpap	mitochondrial poly(A) polymerase	0.204338	5.33056	1.61695	0.132284	0.975652	-4.33074
TC0500001692.rn.2	79238	Hmgcl	3-hydroxy-3-methylglutaryl-CoA lyase	-0.231453	6.45344	-1.61653	0.132376	0.975652	-4.33114
TC0700003414.rn.2	366954	Zfp251	zinc finger protein 251	0.217339	5.75657	1.61652	0.132378	0.975652	-4.33116
TC1300001483.rn.2	289400	Camsap2	calmodulin regulated spectrin-associated protein family, member 2	-0.224056	7.74249	-1.6144	0.132839	0.975652	-4.33318
TC0100005824.rn.2	293054	Mrpl46	mitochondrial ribosomal protein L46	0.179729	7.1228	1.6139	0.132949	0.975652	-4.33366
TC0100002660.rn.2	246211	Hsd3b7	hydroxy-delta-5-steroid dehydrogenase, 3 beta- and steroid delta-isomerase 7	-0.288492	5.0631	-1.61362	0.133008	0.975652	-4.33392
TC1600000251.rn.2	290631	Babam1	BRISC and BRCA1 A complex member 1	0.23767	7.95833	1.61173	0.133422	0.975652	-4.33572
TC0200005000.rn.2	295293	Pear1	platelet endothelial aggregation receptor 1	-0.404881	6.59882	-1.6116	0.133449	0.975652	-4.33584
TSUnmapped00000058.rn.2	689064	Hbb-bs	hemoglobin, beta adult s chain	0.322594	5.28415	1.61118	0.133541	0.975652	-4.33624
TC0200001333.rn.2	361956	Rsrc1	arginine and serine rich coiled-coil 1	0.192924	7.16307	1.61054	0.133681	0.975652	-4.33685
TC0300000287.rn.2	25617	Hspa5	heat shock protein family A (Hsp70) member 5	-0.229273	9.56232	-1.6094	0.133932	0.975652	-4.33794
TC1700000812.rn.2	25620	Crem	cAMP responsive element modulator	0.273356	7.12872	1.60923	0.133969	0.975652	-4.3381
TC1000003664.rn.2	303493	Snx11	sorting nexin 11	-0.387647	6.51884	-1.60828	0.134179	0.975652	-4.33901
TC1800001780.rn.2	100361818	Nfatc1	nuclear factor of activated T-cells 1	-0.186473	8.66176	-1.60626	0.134623	0.975652	-4.34093
TC1700000875.rn.2	361262	Heatr1	HEAT repeat containing 1	-0.222189	5.78282	-1.60569	0.134748	0.975652	-4.34147
TC0500002295.rn.2	312981	Asph	aspartate-beta-hydroxylase	-0.318913	5.79403	-1.60501	0.134897	0.975652	-4.34211
TC1600001904.rn.2	306571	Kat6a	lysine acetyltransferase 6A	-0.302421	8.00096	-1.60474	0.134957	0.975652	-4.34237
TC0100002253.rn.2	101241893	Trim34	tripartite motif-containing 34	-0.303601	7.75994	-1.60469	0.134969	0.975652	-4.34242
TC1800000551.rn.2	286917	Phax	phosphorylated adaptor for RNA export	0.191443	7.64526	1.60461	0.134986	0.975652	-4.34249
TC1000003094.rn.2	691976	Slc35g3	solute carrier family 35, member G3	-0.160739	9.31688	-1.60385	0.135154	0.975652	-4.34321
TC0300000268.rn.2	362111	Sh2d3c	SH2 domain containing 3C	-0.194995	9.15573	-1.6027	0.13541	0.975652	-4.34431
TC0200000588.rn.2	310155	Mtmr12	myotubularin related protein 12	-0.19885	8.42128	-1.60268	0.135412	0.975652	-4.34432
TC0100002088.rn.2	29431	Pak1	p21 (RAC1) activated kinase 1	0.394927	4.78429	1.60194	0.135577	0.975652	-4.34503
TC0X00002354.rn.2	691335	Septin6	septin 6	-0.150916	9.26806	-1.60181	0.135605	0.975652	-4.34515
TC1100000455.rn.2	288176	Cmss1	cms1 ribosomal small subunit homolog	0.316579	6.42763	1.60173	0.135624	0.975652	-4.34523
TC0X00000147.rn.2	302562	Plp2	proteolipid protein 2	0.201625	8.57658	1.60137	0.135703	0.975652	-4.34557
TC1100001445.rn.2	288182	Cldnd1	claudin domain containing 1	0.280461	9.69352	1.60125	0.135731	0.975652	-4.34569
TC1100000662.rn.2	288088	Ndufb4	NADH:ubiquinone oxidoreductase subunit B4	0.24956	8.32116	1.60114	0.135755	0.975652	-4.34579
TC0800000012.rn.2	25166	Casp1	caspase 1	0.14729	9.87883	1.6005	0.135897	0.975652	-4.3464
TC1100000258.rn.2	29491	Itsn1	intersectin 1	0.279369	5.14318	1.60001	0.136006	0.975652	-4.34686
TC0500000733.rn.2	83626	Ugcg	UDP-glucose ceramide glucosyltransferase	-0.201853	7.35087	-1.59851	0.13634	0.975652	-4.34829
TC2000000185.rn.2	684148	Lsm2	LSM2 homolog, U6 small nuclear RNA and mRNA degradation associated	0.285939	6.27796	1.59786	0.136483	0.975652	-4.3489
TC1000003822.rn.2	363682	Ccr10	C-C motif chemokine receptor 10	0.587766	5.47662	1.59769	0.136523	0.975652	-4.34906
TC1000003343.rn.2	497961	Nlk	nemo like kinase	-0.180825	8.71437	-1.59762	0.136537	0.975652	-4.34912
TC0900001343.rn.2	316737	Lpin2	lipin 2	-0.284591	7.68416	-1.59724	0.136623	0.975652	-4.34949
TC0600003225.rn.2	314465	Ppp1r13b	protein phosphatase 1, regulatory subunit 13B	-0.227372	5.74739	-1.59701	0.136675	0.975652	-4.34971
TC0400001450.rn.2	362403	Slc25a26	solute carrier family 25 member 26	-0.327989	5.07259	-1.59688	0.136702	0.975652	-4.34983
TC0500003623.rn.2	313598	Zmym4	zinc finger MYM-type containing 4	-0.345075	6.66299	-1.59601	0.136897	0.975652	-4.35065
TC1700001626.rn.2	306879	Fars2	phenylalanyl-tRNA synthetase 2, mitochondrial	-0.267115	6.69439	-1.59522	0.137074	0.975652	-4.3514
TC1800000232.rn.2	291703	Ercc3	ERCC excision repair 3, TFIIH core complex helicase subunit	-0.180183	7.80578	-1.59331	0.137503	0.975652	-4.35321
TC1000000762.rn.2	497918	Smcr8	SMCR8-C9orf72 complex subunit	-0.222873	7.78944	-1.59284	0.137607	0.975652	-4.35365
TC1100001683.rn.2	303914	Ildr1	immunoglobulin-like domain containing receptor 1	-0.25362	4.25657	-1.59267	0.137647	0.975652	-4.35382
TC1600001653.rn.2	306469	Cfap97	cilia and flagella associated protein 97	0.212574	6.81923	1.5917	0.137864	0.975652	-4.35473
TC0700000030.rn.2	362811	Ankrd52	ankyrin repeat domain 52	-0.298057	5.74605	-1.59142	0.137927	0.975652	-4.355
TC1400000378.rn.2	171160	Hopx	HOP homeobox	0.339703	6.68454	1.5904	0.138158	0.975652	-4.35597
TC0700000958.rn.2	315036	Vps13b	vacuolar protein sorting 13 homolog B	-0.364364	7.52974	-1.59016	0.138211	0.975652	-4.35619
TC0X00001304.rn.2	363519	Hcfc1	host cell factor C1	-0.163821	8.92353	-1.58945	0.138372	0.975652	-4.35686
TC0300000974.rn.2	295704	Ube2l6	ubiquitin-conjugating enzyme E2L 6	-0.50348	4.27192	-1.58871	0.138538	0.975652	-4.35756
TC0600003490.rn.2	691657	Crip1	cysteine rich protein 1	0.236944	10.2738	1.58869	0.138542	0.975652	-4.35758
TC0900002601.rn.2	81728	Ndufv2	NADH:ubiquinone oxidoreductase core subunit V2	0.219421	8.27094	1.58827	0.138637	0.975652	-4.35797
TC0900000265.rn.2	367218	Runx2	RUNX family transcription factor 2	0.369353	7.13418	1.5857	0.13922	0.975652	-4.36041
TC0200004210.rn.2	689883	Setdb1	SET domain bifurcated histone lysine methyltransferase 1	-0.237092	7.44006	-1.5856	0.139242	0.975652	-4.3605
TC0100002601.rn.2	50689	Mapk3	mitogen activated protein kinase 3	0.251723	8.03291	1.5853	0.139311	0.975652	-4.36078
TC0900002061.rn.2	363239	Raph1	Ras association (RalGDS/AF-6) and pleckstrin homology domains 1	0.464831	4.81105	1.58506	0.139366	0.975652	-4.36101
TC0100007029.rn.2	309139	Tpcn2	two pore segment channel 2	-0.282708	6.44282	-1.58443	0.139507	0.975652	-4.3616
TC0800000499.rn.2	500981	Zfp202	zinc finger protein 202	-0.238593	5.06679	-1.58351	0.139717	0.975652	-4.36247
TC1600000679.rn.2	361159	Eri1	exoribonuclease 1	-0.260818	7.20463	-1.58278	0.139884	0.975652	-4.36316
TC0500002376.rn.2	113947	Maged2	MAGE family member D2	0.275226	5.64922	1.58224	0.140007	0.975652	-4.36367
TC1000002323.rn.2	287076	Zfp263	zinc finger protein 263	-0.228332	6.10121	-1.5813	0.140221	0.975652	-4.36456
TC0500000660.rn.2	85254	Slc44a1	solute carrier family 44 member 1	0.368281	4.18236	1.58116	0.140253	0.975652	-4.36469
TC1200000594.rn.2	360804	Cdk2ap1	cyclin-dependent kinase 2 associated protein 1	0.244697	7.36252	1.58043	0.140421	0.975652	-4.36538
TC0100007319.rn.2	25707	Cntf	ciliary neurotrophic factor	-0.301632	5.11483	-1.58002	0.140513	0.975652	-4.36576
TC0200000523.rn.2	117021	Nup155	nucleoporin 155	-0.277831	5.62851	-1.5797	0.140586	0.975652	-4.36606
TC0100003240.rn.2	361736	Patl1	PAT1 homolog 1, processing body mRNA decay factor	-0.209936	7.58989	-1.57803	0.140971	0.975652	-4.36764
TC0700001349.rn.2	300045	Exosc4	exosome component 4	0.34459	4.84758	1.57796	0.140987	0.975652	-4.36771
TC1700001284.rn.2	116487	Tgfbi	transforming growth factor, beta induced	0.232476	4.13002	1.57703	0.141199	0.975652	-4.36858
TC1600001928.rn.2	361174	Alg11	ALG11, alpha-1,2-mannosyltransferase	0.198931	6.00692	1.57694	0.141219	0.975652	-4.36866
TC0500001207.rn.2	362564	Bend5	BEN domain containing 5	-0.348366	4.63377	-1.57657	0.141306	0.975652	-4.36902
TC1500001470.rn.2	289994	Cnih1	cornichon family AMPA receptor auxiliary protein 1	0.242339	6.58824	1.57558	0.141532	0.975652	-4.36994
TC0100006659.rn.2	293484	Eif3c	eukaryotic translation initiation factor 3, subunit C	0.180235	7.93307	1.57458	0.141762	0.975652	-4.37088
TC1100001664.rn.2	303919	Lrrc58	leucine rich repeat containing 58	-0.333097	6.67055	-1.57429	0.14183	0.975652	-4.37116
TC0200001160.rn.2	295051	Alg5	ALG5, dolichyl-phosphate beta-glucosyltransferase	0.27331	7.11273	1.57347	0.14202	0.975652	-4.37193
TC0800003397.rn.2	301014	Atrip	ATR interacting protein	-0.264763	7.47105	-1.57277	0.142181	0.975652	-4.37259
TC0400000271.rn.2	312054	Gtpbp10	GTP binding protein 10	0.286571	5.44502	1.57197	0.142365	0.975652	-4.37334
TC1600002008.rn.2	58935	Gas6	growth arrest specific 6	0.34186	4.04963	1.5719	0.142382	0.975652	-4.3734
TC0100001822.rn.2	293052	Isg20	interferon stimulated exonuclease gene 20	-0.258227	8.08853	-1.5714	0.142497	0.975652	-4.37387
TC0500002554.rn.2	259271	Aptx	aprataxin	-0.395756	7.22327	-1.57041	0.142726	0.975652	-4.3748
TC0300000794.rn.2	295669	Cybrd1	cytochrome b reductase 1	0.52635	6.32427	1.56964	0.142906	0.975652	-4.37553
TC1200000789.rn.2	24817	Hnf1a	HNF1 homeobox A	-0.503239	6.06733	-1.56916	0.143017	0.975652	-4.37598
TC1200001329.rn.2	288587	Alkbh4	alkB homolog 4, lysine demethylase	0.234127	6.24233	1.56915	0.143019	0.975652	-4.37599
TC1000004332.rn.2	24420	Gspt1	G1 to S phase transition 1	-0.152832	9.26783	-1.56821	0.143237	0.975652	-4.37687
TC1000001345.rn.2	287612	Mks1	MKS transition zone complex subunit 1	-0.354467	4.84282	-1.56813	0.143256	0.975652	-4.37695
TC0X00002691.rn.2	300284	Alg13	ALG13, UDP-N-acetylglucosaminyltransferase subunit	0.277244	6.42061	1.56804	0.143278	0.975652	-4.37703
TC0200000072.rn.2	315923	Lysmd3	LysM domain containing 3	0.214592	6.7445	1.56784	0.143324	0.975652	-4.37722
TC0300003783.rn.2	83617	Hipk3	homeodomain interacting protein kinase 3	-0.175709	8.26525	-1.56781	0.143332	0.975652	-4.37725
TC0400001563.rn.2	297514	Setd5	SET domain containing 5	-0.220141	8.07023	-1.56749	0.143405	0.975652	-4.37755
TC0800002978.rn.2	300849	Fbxo9	f-box protein 9	-0.16886	7.86479	-1.56725	0.143462	0.975652	-4.37778
TC1000002402.rn.2	302980	Fahd1	fumarylacetoacetate hydrolase domain containing 1	-0.293924	4.95228	-1.5669	0.143542	0.975652	-4.3781
TC0800000681.rn.2	315648	Ppp2r1b	protein phosphatase 2 scaffold subunit A beta	0.254946	7.10177	1.56687	0.143549	0.975652	-4.37813
TC0800003372.rn.2	114489	Dag1	dystroglycan 1	-0.333079	6.75156	-1.56666	0.1436	0.975652	-4.37833
TC1300000646.rn.2	360866	Scyl3	SCY1 like pseudokinase 3	-0.218643	7.22545	-1.56621	0.143704	0.975652	-4.37875
TC0X00000334.rn.2	302680	Txlng	taxilin gamma	0.208527	7.08904	1.56613	0.143723	0.975652	-4.37882
TC1800000829.rn.2	81516	Smad7	SMAD family member 7	0.286696	6.07139	1.56536	0.143902	0.975652	-4.37955
TC0500002672.rn.2	313241	Mcart1	mitochondrial carrier triple repeat 1	-0.181522	6.34059	-1.56501	0.143985	0.975652	-4.37988
TC0100004505.rn.2	308163	Ccr6	C-C motif chemokine receptor 6	-0.537277	8.6225	-1.56336	0.14437	0.975652	-4.38142
TC0500000024.rn.2	171500	Stau2	staufen double-stranded RNA binding protein 2	0.284728	6.20669	1.56333	0.144377	0.975652	-4.38145
TC0900002241.rn.2	316524	Zfp142	zinc finger protein 142	-0.460566	7.61191	-1.56121	0.144874	0.975652	-4.38344
TC1000004390.rn.2	83836	Nde1	nudE neurodevelopment protein 1	0.278966	7.99093	1.56034	0.145079	0.975652	-4.38425
TC0200000857.rn.2	295568	Hltf	helicase-like transcription factor	0.254666	7.73656	1.56018	0.145116	0.975652	-4.3844
TC0800003261.rn.2	300963	Cep63	centrosomal protein 63	-0.252757	6.18176	-1.55933	0.145317	0.975652	-4.3852
TC1000000897.rn.2	497933	Slc25a35	solute carrier family 25, member 35	-0.366856	5.7505	-1.55899	0.145397	0.975652	-4.38552
TC0200000713.rn.2	64322	Dap	death-associated protein	0.306876	7.58368	1.55859	0.145491	0.975652	-4.38589
TC0200003799.rn.2	81784	Ssr3	signal sequence receptor subunit 3	0.184406	8.69	1.55693	0.145882	0.975652	-4.38744
TC0900002315.rn.2	29366	Serpine2	serpin family E member 2	-0.694065	7.82377	-1.55647	0.145992	0.975652	-4.38787
TC1200000240.rn.2	304294	Rnf216	ring finger protein 216	-0.196261	7.04506	-1.55548	0.146225	0.975652	-4.38879
TC1300000347.rn.2	313325	Lad1	ladinin 1	0.43184	4.93595	1.55348	0.1467	0.975652	-4.39066
TC0200001823.rn.2	690654	Wars2	tryptophanyl tRNA synthetase 2 (mitochondrial)	-0.27514	5.88746	-1.55229	0.146981	0.975652	-4.39177
TC0400003827.rn.2	362441	Itfg2	integrin alpha FG-GAP repeat containing 2	0.361769	5.2358	1.55221	0.147001	0.975652	-4.39185
TC0100007340.rn.2	25565	Tle4	TLE family member 4, transcriptional corepressor	-0.264159	8.07706	-1.55014	0.147494	0.975652	-4.39378
TC0500003604.rn.2	681287	Map7d1	MAP7 domain containing 1	-0.280134	6.59495	-1.54958	0.147627	0.975652	-4.3943
TC0400003247.rn.2	246302	Pcyox1	prenylcysteine oxidase 1	-0.287792	7.15327	-1.54953	0.14764	0.975652	-4.39435
TC0700002238.rn.2	299569	Akap8l	A-kinase anchoring protein 8 like	-0.356805	8.37815	-1.54942	0.147667	0.975652	-4.39446
TC1200000582.rn.2	360801	Ncor2	nuclear receptor co-repressor 2	-0.250149	7.54265	-1.54921	0.147717	0.975652	-4.39465
TC0400004150.rn.2	311952	Galnt11	polypeptide N-acetylgalactosaminyltransferase 11	-0.254297	6.94151	-1.54901	0.147764	0.975652	-4.39483
TC1700000506.rn.2	291091	Serpinb1a	serpin family B member 1A	0.429557	6.02393	1.54861	0.147859	0.975652	-4.39521
TC0100007191.rn.2	293705	Otub1	OTU deubiquitinase, ubiquitin aldehyde binding 1	0.231821	9.06572	1.54809	0.147984	0.975652	-4.39569
TC0X00000278.rn.2	317468	Tlr7	toll-like receptor 7	-0.683135	4.68818	-1.54746	0.148135	0.975652	-4.39628
TC1000003196.rn.2	79251	Aspa	aspartoacylase	-0.502985	3.55215	-1.54745	0.148138	0.975652	-4.39629
TC0300003771.rn.2	311257	Nat10	N-acetyltransferase 10	-0.16639	7.18028	-1.54714	0.148211	0.975652	-4.39657
TC1700000862.rn.2	307070	Larp4b	La ribonucleoprotein 4B	-0.176531	8.11461	-1.54694	0.14826	0.975652	-4.39677
TC0500000739.rn.2	313200	Hsdl2	hydroxysteroid dehydrogenase like 2	0.239752	6.91524	1.54658	0.148347	0.975652	-4.3971
TC0700000526.rn.2	299739	Ndufa12	NADH:ubiquinone oxidoreductase subunit A12	0.278656	7.59438	1.54655	0.148353	0.975652	-4.39713
TC0100006723.rn.2	499270	Prss53	serine protease 53	-0.231879	6.13181	-1.54621	0.148435	0.975652	-4.39744
TC1500001443.rn.2	498486	Gnpnat1	glucosamine-phosphate N-acetyltransferase 1	-0.284344	7.65413	-1.54533	0.148645	0.975652	-4.39826
TC0800002786.rn.2	363412	Zfp609	zinc finger protein 609	-0.212555	7.62517	-1.54465	0.14881	0.975652	-4.3989
TC0300003702.rn.2	83628	Cd82	Cd82 molecule	0.216341	10.1239	1.54422	0.148912	0.975652	-4.39929
TC1400002183.rn.2	289757	Polm	DNA polymerase mu	-0.179665	7.29378	-1.544	0.148965	0.975652	-4.3995
TC1600001428.rn.2	498609	Lpar2	lysophosphatidic acid receptor 2	-0.234119	6.11364	-1.54385	0.149	0.975652	-4.39964
TC0800000761.rn.2	29218	Rcn2	reticulocalbin 2	0.328622	6.46536	1.54356	0.149072	0.975652	-4.39991
TC1000003961.rn.2	29583	Pecam1	platelet and endothelial cell adhesion molecule 1	0.246644	7.79361	1.54319	0.14916	0.975652	-4.40025
TC0300004228.rn.2	311441	Trmt6	tRNA methyltransferase 6	0.167551	7.08549	1.54279	0.149257	0.975652	-4.40063
TC1000002088.rn.2	691026	Aspscr1	ASPSCR1 tether for SLC2A4, UBX domain containing	0.193179	7.59666	1.54252	0.149321	0.975652	-4.40088
TC0600002076.rn.2	100365504	Sf3b6	splicing factor 3B, subunit 6	0.229949	8.04307	1.54244	0.149341	0.975652	-4.40095
TC0500001776.rn.2	641315	Iffo2	intermediate filament family orphan 2	-0.190072	7.68248	-1.54221	0.149396	0.975652	-4.40116
TC0800002273.rn.2	300521	Tbrg1	transforming growth factor beta regulator 1	-0.177441	9.03852	-1.54174	0.149509	0.975652	-4.4016
TC1400002148.rn.2	305482	Mtmr3	myotubularin related protein 3	-0.182507	7.58129	-1.54008	0.14991	0.975652	-4.40314
TC1900000316.rn.2	288906	Rfx1	regulatory factor X1	-0.232149	6.96238	-1.53894	0.150186	0.975652	-4.4042
TC0200004187.rn.2	58854	Psmb4	proteasome 20S subunit beta 4	0.156519	10.7326	1.53831	0.150339	0.975652	-4.40479
TC0800001839.rn.2	316101	Limd1	LIM domain containing 1	-0.346228	6.62963	-1.53758	0.150518	0.975652	-4.40547
TC1900000438.rn.2	291946	Tmem184c	transmembrane protein 184C	0.20053	7.20302	1.53657	0.150763	0.975652	-4.40641
TC0100006904.rn.2	293601	Olr303	olfactory receptor 303	-0.190773	4.51427	-1.53605	0.150888	0.975652	-4.40689
TC0400003343.rn.2	641603	Slc41a3	solute carrier family 41, member 3	0.365856	7.15679	1.53583	0.150943	0.975652	-4.4071
TC0300001301.rn.2	25407	Cd59	CD59 molecule	0.473949	4.89768	1.53568	0.150979	0.975652	-4.40724
TC1300001635.rn.2	360855	Smg7	SMG7 nonsense mediated mRNA decay factor	-0.229049	8.08457	-1.53512	0.151115	0.975652	-4.40775
TC0100007007.rn.2	361685	Tnfrsf26	tumor necrosis factor receptor superfamily, member 26	-0.340876	7.5085	-1.5349	0.15117	0.975652	-4.40796
TC0900002019.rn.2	301436	Kctd18	potassium channel tetramerization domain containing 18	-0.241232	6.70191	-1.53401	0.151387	0.975652	-4.40879
TC0600002950.rn.2	314352	Sel1l	SEL1L adaptor subunit of ERAD E3 ubiquitin ligase	-0.365702	6.39881	-1.53333	0.151552	0.975652	-4.40941
TC0300002705.rn.2	296580	Camsap1	calmodulin regulated spectrin-associated protein 1	-0.228221	6.03179	-1.53323	0.151576	0.975652	-4.40951
TC1400002088.rn.2	24170	Add1	adducin 1	-0.16591	8.40848	-1.53321	0.15158	0.975652	-4.40952
TC0300002261.rn.2	296349	Ttpal	alpha tocopherol transfer protein like	-0.552762	6.14348	-1.53213	0.151846	0.975652	-4.41053
TC1300001911.rn.2	445268	Ufc1	ubiquitin-fold modifier conjugating enzyme 1	0.304998	7.43435	1.53138	0.152028	0.975652	-4.41122
TC1600001399.rn.2	290651	Isyna1	inositol-3-phosphate synthase 1	0.330662	6.63069	1.53137	0.152032	0.975652	-4.41123
TC0800000214.rn.2	25464	Icam1	intercellular adhesion molecule 1	0.255924	6.10926	1.53059	0.152221	0.975652	-4.41195
TC1800001769.rn.2	307235	Rbfa	ribosome binding factor A	0.221555	6.62196	1.53059	0.152223	0.975652	-4.41196
TC0100001220.rn.2	246264	Zfp382	zinc finger protein 382	-0.309159	6.18364	-1.53028	0.152298	0.975652	-4.41224
TC1100000991.rn.2	360739	Ranbp1	RAN binding protein 1	0.255984	8.7207	1.53024	0.152307	0.975652	-4.41227
TC0300004106.rn.2	296131	Fahd2a	fumarylacetoacetate hydrolase domain containing 2A	0.265377	5.94625	1.53009	0.152345	0.975652	-4.41242
TC0300001475.rn.2	114859	Eif2ak4	eukaryotic translation initiation factor 2 alpha kinase 4	-0.348742	5.27297	-1.53002	0.152362	0.975652	-4.41248
TC1300001674.rn.2	498256	Ier5	immediate early response 5	-0.406608	6.84093	-1.52956	0.152475	0.975652	-4.41291
TC0700003839.rn.2	300197	Zfp641	zinc finger protein 641	-0.289801	5.0221	-1.52944	0.152504	0.975652	-4.41302
TC0900001073.rn.2	363275	Eif4e2	eukaryotic translation initiation factor 4E family member 2	-0.156041	9.78213	-1.5294	0.152513	0.975652	-4.41305
TC1600000692.rn.2	290794	Tnks	tankyrase	-0.394435	6.34047	-1.52855	0.152723	0.975652	-4.41384
TC0500001317.rn.2	679532	Elovl1	ELOVL fatty acid elongase 1	-0.208057	8.32512	-1.5282	0.152809	0.975652	-4.41417
TC1000000552.rn.2	100169747	Phykpl	5-phosphohydroxy-L-lysine phospho-lyase	-0.296049	5.41521	-1.52817	0.152817	0.975652	-4.41419
TC1000003308.rn.2	303274	Phf12	PHD finger protein 12	-0.190037	8.57539	-1.52754	0.152971	0.975652	-4.41477
TC0700000451.rn.2	299707	Washc3	WASH complex subunit 3	0.363724	7.69448	1.52719	0.153059	0.975652	-4.4151
TC1300000906.rn.2	289312	Acbd3	acyl-CoA binding domain containing 3	-0.216243	7.02417	-1.52714	0.153071	0.975652	-4.41515
TC1600001005.rn.2	361183	Ankrd10	ankyrin repeat domain 10	-0.273686	6.92803	-1.52707	0.153087	0.975652	-4.41521
TC0200002919.rn.2	310097	Snx18	sorting nexin 18	-0.358578	7.30822	-1.52705	0.153092	0.975652	-4.41523
TC0500003194.rn.2	313385	Kank4	KN motif and ankyrin repeat domains 4	-0.408456	4.3396	-1.52602	0.153345	0.975652	-4.41618
[truncated: 7,593 more rows]

## Sheet: LN_TfR_DE
PROBEID	ENTREZID	SYMBOL	GENENAME	logFC	AveExpr	t	P.Value	adj.P.Val	B
[truncated: 8,948 more rows]

[truncated: 5 more sheets: LN_Treg_DE, SPL_Tconv_DE, SPL_TfH_DE, SPL_TfR_DE, SPL_Treg DE]
