# Supplementary material for: Impaired Aire-dependent IFN signaling in the thymus precedes the protective autoantibodies to IFNα
Source: J Exp Med. 2025 Apr 30;222(7):e20241403. doi: 10.1084/jem.20241403 (PMC12042843; doi:10.1084/jem.20241403)
Supplement: Table S3 — lists antibody clones used in the study. [file jem_20241403_tables3.xlsx]

## Sheet: Sheet1
Antigen	Clone	Conjugate	Company
CD161	3.2.3	PE-Cy7	Biolegend
CD25	OX-39	PE	Biolegend
CD27	LG.3A10	BV605	Biolegend
CD3	1F4	BV605	BD Bioscience
CD3	REA223	VioBlue	Miltenyi Biotec
CD4	W3/25	PE/Cy7	Biolegend
CD45	OX-1	PerCP-Cy5.5	Biolegend
CD45	OX-1	PE/Dazzle	Biolegend
CD8	G28	APC	Biolegend
Epcam	GZ1	AF647	Abcam
Foxp3	150D	AF488	Biolegend
ICOS	C398.4A	APC	Biolegend
MHC II	Ox6	PE	Novusbio
Inv	Poly19244	-	Biolegend
UEA1 (lectin)	-	FITC	Vector
Donkey anti-rabbit IgG	-	AF488	Abcam
Zombie-NIR	-	NIR	Biolegend
DAPI	-	-	Roche Diagnostics Corporation
